# Supplementary material for: A distal enhancer of Pparα regulates thermogenesis and mitochondrial function in brown fat
Source: PLoS Genet. 2025 Oct 23;21(10):e1011915. doi: 10.1371/journal.pgen.1011915 (PMC12574865; doi:10.1371/journal.pgen.1011915)
Supplement: S1 Table — (XLSX) [file pgen.1011915.s006.xlsx]

## Sheet: Sheet1
S1 Table. The quality metrics of 4C-seq data.
vpname	nReads	nMapped	nMappedCis	nMappedCisperc	fragMapped	fragMappedCis	fragMappedCisPerc	fragMappedCisCorr	No incision and self connection	overall	cis/overall	capt100Kb	cov1Mb
Pparα-iBAT-1	21841901	19705945	15413820	0.7822	19559108	15377728	0.7862	8994827	6382901	13176207	0.682657	0.6067	0.7812
Pparα-iBAT-2	30942958	26680113	19413844	0.7277	26429625	19351830	0.7322	10496345	8855485	17574140	0.597261	0.5149	0.7622
Pparα-eWAT-1	15604150	14571334	12208471	0.8378	14000364	12177862	0.8698	6240257	5937605	8062759	0.773961	0.6877	0.8025
Pparα-eWAT-2	25797979	23984368	19690625	0.821	23051958	19649022	0.8524	11447466	8201556	14850402	0.770852	0.6544	0.8353
