# Supplementary material for: A distal enhancer of Pparα regulates thermogenesis and mitochondrial function in brown fat
Source: PLoS Genet. 2025 Oct 23;21(10):e1011915. doi: 10.1371/journal.pgen.1011915 (PMC12574865; doi:10.1371/journal.pgen.1011915)
Supplement: S2 Table — (XLSX) [file pgen.1011915.s007.xlsx]

## Sheet: Pparα_iBAT_1
Supplementary Data 2. Genome-wide chromatin interaction sites of 4C data identified by r3Cseq.
chromosome	start	end	nReads	RPMs	p.value	q.value
chr15	3348001	3350000	30	1.46952	1	1
chr15	3442001	3444000	6875	171.06	0.909382	1
chr15	3490001	3492000	29	1.42655	1	1
chr15	3566001	3568000	273	10.155	1	1
chr15	3606001	3608000	5073	131.098	0.941051	1
chr15	3658001	3660000	104	4.36306	1	1
chr15	3698001	3700000	2728	76.1651	0.98476	1
chr15	3710001	3712000	263	9.8286	1	1
chr15	3750001	3752000	2656	74.4025	0.985358	1
chr15	3864001	3866000	315	11.5101	1	1
chr15	3870001	3872000	108	4.5096	1	1
chr15	3940001	3942000	115	4.76445	1	1
chr15	3964001	3966000	74	3.23901	1	1
chr15	4042001	4044000	10489	247.596	0.831699	1
chr15	4058001	4060000	2658	74.4516	0.981382	1
chr15	4118001	4120000	21	1.07543	1	1
chr15	4336001	4338000	1360	41.4125	1	1
chr15	4714001	4716000	580	19.6405	1	1
chr15	5104001	5106000	1709	50.5789	0.994445	1
chr15	6186001	6188000	3184	87.2003	0.969839	1
chr15	6276001	6278000	188	7.32599	1	1
chr15	6490001	6492000	244	9.20417	1	1
chr15	6982001	6984000	101	4.25269	1	1
chr15	7068001	7070000	81	3.50568	1	1
chr15	7116001	7118000	5035	130.238	0.941008	1
chr15	7294001	7296000	8953	215.55	0.867341	1
chr15	7310001	7312000	2363	67.1662	0.994021	1
chr15	7402001	7404000	1122	34.9944	1	1
chr15	7720001	7722000	37	1.76564	1	1
chr15	8130001	8132000	5157	132.996	0.945644	1
chr15	8306001	8308000	24	1.20877	1	1
chr15	8336001	8338000	1014	32.0275	1	1
chr15	8338001	8340000	1014	32.0275	1	1
chr15	8392001	8394000	2675	74.8682	0.994715	1
chr15	8402001	8404000	459	16.003	1	1
chr15	8484001	8486000	1209	37.3585	1	1
chr15	8486001	8488000	1209	37.3585	1	1
chr15	8528001	8530000	558	18.9868	1	1
chr15	8702001	8704000	3599	97.0721	0.977816	1
chr15	8758001	8760000	1488	44.805	1	1
chr15	9126001	9128000	5522	141.2	0.941123	1
chr15	9128001	9130000	5522	141.2	0.941122	1
chr15	9252001	9254000	987	31.2797	1	1
chr15	9740001	9742000	1004	31.7508	1	1
chr15	10084001	10086000	3980	106.01	0.968568	1
chr15	10088001	10090000	92	3.91906	1	1
chr15	10334001	10336000	355	12.7799	1	1
chr15	10400001	10402000	414	14.621	1	1
chr15	10444001	10446000	22	1.12012	1	1
chr15	10480001	10482000	156	6.22205	1	1
chr15	10576001	10578000	2333	66.4192	0.997973	1
chr15	10656001	10658000	6458	161.943	0.918074	1
chr15	10814001	10816000	6948	172.649	0.90778	1
chr15	10912001	10914000	2516	70.958	0.992524	1
chr15	10914001	10916000	2516	70.958	0.992512	1
chr15	10950001	10952000	2916	80.7406	0.984578	1
chr15	10952001	10954000	2916	80.7406	0.984566	1
chr15	11166001	11168000	266	9.92667	1	1
chr15	11188001	11190000	711	23.4731	1	1
chr15	11250001	11252000	37	1.76564	1	1
chr15	11406001	11408000	584	19.759	1	1
chr15	11988001	11990000	184	7.18937	1	1
chr15	12004001	12006000	3192	87.392	0.972614	1
chr15	12040001	12042000	159	6.32666	1	1
chr15	12100001	12102000	1341	40.9056	1	1
chr15	12114001	12116000	7106	176.081	0.896691	1
chr15	12202001	12204000	1226	37.8179	1	1
chr15	12204001	12206000	7391	182.248	0.890702	1
chr15	12310001	12312000	71	3.12377	1	1
chr15	12400001	12402000	26	1.2965	1	1
chr15	12412001	12414000	34	1.63967	1	1
chr15	12420001	12422000	3993	106.313	0.954702	1
chr15	12448001	12450000	5553	141.894	0.924528	1
chr15	12454001	12456000	561	19.0761	1	1
chr15	12458001	12460000	612	20.5858	1	1
chr15	12532001	12534000	3046	83.8828	0.972338	1
chr15	12626001	12628000	26	1.2965	1	1
chr15	12706001	12708000	4475	117.466	0.943885	1
chr15	12726001	12728000	222	8.4735	1	1
chr15	12812001	12814000	111	4.61907	1	1
chr15	12854001	12856000	2680	74.9907	0.977745	1
chr15	13720001	13722000	45	2.09565	1	1
chr15	14600001	14602000	4291	113.227	0.940762	1
chr15	16384001	16386000	633	21.2029	1	1
chr15	16858001	16860000	136	5.51791	1	1
chr15	17130001	17132000	335	12.1474	1	1
chr15	18394001	18396000	2208	63.2935	0.981039	1
chr15	19116001	19118000	955	30.3901	1	1
chr15	19300001	19302000	24	1.20877	1	1
chr15	21612001	21614000	234	8.87311	1	1
chr15	22440001	22442000	33	1.59738	1	1
chr15	22996001	22998000	183	7.15515	1	1
chr15	23390001	23392000	492	17.0058	1	1
chr15	23418001	23420000	303	11.1254	1	1
chr15	23780001	23782000	96	4.06782	1	1
chr15	24214001	24216000	110	4.58262	1	1
chr15	24410001	24412000	3074	84.5574	0.976126	1
chr15	24462001	24464000	23	1.16457	1	1
chr15	25110001	25112000	2453	69.4003	0.988587	1
chr15	25316001	25318000	1557	46.6185	1	1
chr15	25418001	25420000	363	13.0316	1	1
chr15	25514001	25516000	112	4.65547	1	1
chr15	25752001	25754000	654	21.8173	1	1
chr15	25756001	25758000	99	4.17888	1	1
chr15	25772001	25774000	2048	59.26	0.996441	1
chr15	25774001	25776000	2048	59.26	0.99644	1
chr15	25794001	25796000	8245	200.554	0.877331	1
chr15	25804001	25806000	108	4.5096	1	1
chr15	25844001	25846000	5498	140.663	0.92993	1
chr15	25904001	25906000	1977	57.4577	0.997765	1
chr15	26012001	26014000	3924	104.704	0.960156	1
chr15	26662001	26664000	35	1.68181	1	1
chr15	26796001	26798000	4806	125.038	0.94238	1
chr15	26910001	26912000	3451	93.5687	0.96831	1
chr15	27484001	27486000	2733	76.2873	0.981062	1
chr15	27494001	27496000	340	12.3059	1	1
chr15	27496001	27498000	340	12.3059	1	1
chr15	27564001	27566000	880	28.2904	1	1
chr15	27722001	27724000	2755	76.8246	0.980099	1
chr15	27812001	27814000	4180	110.659	0.952411	1
chr15	27936001	27938000	4702	122.666	0.942056	1
chr15	27962001	27964000	366	13.1258	1	1
chr15	28066001	28068000	1218	37.6018	1	1
chr15	28126001	28128000	5694	145.043	0.922502	1
chr15	28328001	28330000	807	26.2252	1	1
chr15	28342001	28344000	68	3.00792	1	1
chr15	29000001	29002000	7046	174.779	0.894231	1
chr15	29054001	29056000	1853	54.2905	0.993985	1
chr15	30982001	30984000	32	1.55493	1	1
chr15	31034001	31036000	374	13.3767	1	1
chr15	31244001	31246000	1091	34.1466	1	1
chr15	31496001	31498000	747	24.5102	1	1
chr15	31504001	31506000	594	20.0549	1	1
chr15	31506001	31508000	302	11.0932	1	1
chr15	31520001	31522000	2609	73.2488	0.974126	1
chr15	31528001	31530000	27	1.34005	1	1
chr15	31558001	31560000	29	1.42655	1	1
chr15	31590001	31592000	5390	138.241	0.920522	1
chr15	31956001	31958000	109	4.54613	1	1
chr15	31982001	31984000	301	11.0611	1	1
chr15	32154001	32156000	58	2.61695	1	1
chr15	32292001	32294000	137	5.55341	1	1
chr15	32294001	32296000	137	5.55341	1	1
chr15	32530001	32532000	553	18.8378	1	1
chr15	32654001	32656000	83	3.58134	1	1
chr15	33216001	33218000	80	3.46777	1	1
chr15	33526001	33528000	2372	67.3901	0.980395	1
chr15	33954001	33956000	22	1.12012	1	1
chr15	33956001	33958000	570	19.3437	1	1
chr15	33972001	33974000	813	26.3958	1	1
chr15	34018001	34020000	1882	55.0335	0.991648	1
chr15	34040001	34042000	2043	59.1333	0.988637	1
chr15	34076001	34078000	3036	83.6417	0.96964	1
chr15	34172001	34174000	3291	89.7601	0.965163	1
chr15	34222001	34224000	107	4.47303	1	1
chr15	34256001	34258000	1267	38.9227	1	1
chr15	34260001	34262000	46	2.13636	1	1
chr15	34332001	34334000	347	12.5274	1	1
chr15	34442001	34444000	195	7.56422	1	1
chr15	34616001	34618000	45	2.09565	1	1
chr15	34662001	34664000	49	2.25783	1	1
chr15	34870001	34872000	5153	132.906	0.932984	1
chr15	35022001	35024000	33	1.59738	1	1
chr15	35026001	35028000	3398	92.3096	0.967673	1
chr15	35030001	35032000	3497	94.6596	0.965787	1
chr15	35212001	35214000	3364	91.5006	0.969396	1
chr15	35236001	35238000	4140	109.732	0.954575	1
chr15	35344001	35346000	23	1.16457	1	1
chr15	35354001	35356000	1527	45.8313	1	1
chr15	35370001	35372000	3036	83.6417	0.976622	1
chr15	35766001	35768000	21	1.07543	1	1
chr15	35768001	35770000	21	1.07543	1	1
chr15	35774001	35776000	2620	73.519	0.986856	1
chr15	35868001	35870000	26	1.2965	1	1
chr15	35894001	35896000	1938	56.4643	1	1
chr15	36168001	36170000	1937	56.4388	1	1
chr15	36184001	36186000	4866	126.403	0.945527	1
chr15	36224001	36226000	9367	224.251	0.859529	1
chr15	36296001	36298000	2600	73.0275	0.989685	1
chr15	36306001	36308000	2739	76.4339	0.987043	1
chr15	36344001	36346000	8446	204.827	0.877543	1
chr15	36372001	36374000	2776	77.337	0.986587	1
chr15	36388001	36390000	20	1.03046	1	1
chr15	36394001	36396000	3255	88.9	0.977429	1
chr15	36400001	36402000	170	6.70819	1	1
chr15	36426001	36428000	7245	179.092	0.900802	1
chr15	36484001	36486000	1791	52.697	1	1
chr15	36512001	36514000	808	26.2536	1	1
chr15	36532001	36534000	23	1.16457	1	1
chr15	36580001	36582000	325	11.8294	1	1
chr15	36736001	36738000	469	16.3078	1	1
chr15	36748001	36750000	591	19.9662	1	1
chr15	36782001	36784000	4896	127.085	0.947013	1
chr15	36784001	36786000	7870	192.546	0.889938	1
chr15	36848001	36850000	3322	90.4998	0.977513	1
chr15	36854001	36856000	25	1.25275	1	1
chr15	36874001	36876000	1457	43.9868	1	1
chr15	36946001	36948000	260	9.73039	1	1
chr15	36988001	36990000	866	27.8961	1	1
chr15	37004001	37006000	418	14.7445	1	1
chr15	37174001	37176000	998	31.5846	1	1
chr15	37214001	37216000	22	1.12012	1	1
chr15	37218001	37220000	153	6.11718	1	1
chr15	37230001	37232000	3159	86.6006	0.981362	1
chr15	37254001	37256000	1544	46.2776	1	1
chr15	37370001	37372000	27	1.34005	1	1
chr15	37372001	37374000	28	1.3834	1	1
chr15	37416001	37418000	1071	33.598	1	1
chr15	37660001	37662000	8954	215.571	0.870499	1
chr15	37678001	37680000	121	4.98135	1	1
chr15	38062001	38064000	6510	163.084	0.917323	1
chr15	38112001	38114000	261	9.76314	1	1
chr15	38152001	38154000	161	6.39627	1	1
chr15	38154001	38156000	161	6.39627	1	1
chr15	38226001	38228000	1427	43.193	1	1
chr15	38248001	38250000	1404	42.583	1	1
chr15	38258001	38260000	21	1.07543	1	1
chr15	38290001	38292000	4465	117.236	0.95662	1
chr15	38412001	38414000	3202	87.6316	0.980933	1
chr15	38432001	38434000	980	31.0854	1	1
chr15	38460001	38462000	2871	79.6488	0.9873	1
chr15	38504001	38506000	5380	138.017	0.938922	1
chr15	38540001	38542000	55	2.49807	1	1
chr15	38550001	38552000	969	30.7798	1	1
chr15	38590001	38592000	842	27.2181	1	1
chr15	38674001	38676000	2121	61.105	1	1
chr15	39150001	39152000	2748	76.6537	0.989275	1
chr15	39232001	39234000	568	19.2843	1	1
chr15	39792001	39794000	2882	79.9159	0.986129	1
chr15	39908001	39910000	1271	39.0303	1	1
chr15	40402001	40404000	3770	101.098	0.968318	1
chr15	40518001	40520000	1197	37.0337	1	1
chr15	40646001	40648000	20	1.03046	1	1
chr15	41604001	41606000	9566	228.416	0.855554	1
chr15	41668001	41670000	2649	74.2309	0.988139	1
chr15	41744001	41746000	870	28.0088	1	1
chr15	41800001	41802000	310	11.35	1	1
chr15	41816001	41818000	11318	264.643	0.822104	1
chr15	41854001	41856000	513	17.6395	1	1
chr15	41898001	41900000	117	4.8369	1	1
chr15	41900001	41902000	117	4.8369	1	1
chr15	42084001	42086000	4622	120.837	0.949411	1
chr15	42270001	42272000	1274	39.1109	1	1
chr15	42526001	42528000	198	7.66599	1	1
chr15	42528001	42530000	198	7.66599	1	1
chr15	42818001	42820000	2697	75.407	0.985228	1
chr15	42918001	42920000	357	12.8429	1	1
chr15	42950001	42952000	42	1.97283	1	1
chr15	42952001	42954000	42	1.97283	1	1
chr15	43920001	43922000	2562	72.0924	0.985732	1
chr15	44598001	44600000	1010	31.9168	1	1
chr15	44722001	44724000	1333	40.6919	1	1
chr15	45918001	45920000	573	19.4328	1	1
chr15	46074001	46076000	6336	159.262	0.908828	1
chr15	48450001	48452000	2170	62.3389	0.984837	1
chr15	48734001	48736000	2496	70.4641	0.978131	1
chr15	49358001	49360000	598	20.173	1	1
chr15	50814001	50816000	299	10.9967	1	1
chr15	50910001	50912000	38	1.80735	1	1
chr15	51008001	51010000	1767	52.0783	0.989863	1
chr15	51348001	51350000	1325	40.478	0.998231	1
chr15	51972001	51974000	218	8.3397	1	1
chr15	52418001	52420000	1195	36.9795	1	1
chr15	52752001	52754000	1780	52.4136	0.989355	1
chr15	52974001	52976000	365	13.0944	1	1
chr15	53140001	53142000	1392	42.2642	0.996961	1
chr15	53364001	53366000	863	27.8115	1	1
chr15	53528001	53530000	153	6.11718	1	1
chr15	53562001	53564000	73	3.20066	1	1
chr15	53606001	53608000	677	22.4875	1	1
chr15	53638001	53640000	2569	72.2648	0.974484	1
chr15	54094001	54096000	1240	38.1957	1	1
chr15	54304001	54306000	1076	33.7353	1	1
chr15	54658001	54660000	1502	45.1738	0.99579	1
chr15	54666001	54668000	51	2.3383	1	1
chr15	54866001	54868000	63	2.8134	1	1
chr15	54874001	54876000	1042	32.8003	1	1
chr15	54976001	54978000	3329	90.6667	0.96083	1
chr15	54990001	54992000	24	1.20877	1	1
chr15	55066001	55068000	178	6.98373	1	1
chr15	55138001	55140000	1987	57.712	0.986866	1
chr15	55238001	55240000	60	2.69578	1	1
chr15	55444001	55446000	1360	41.4125	0.999269	1
chr15	55506001	55508000	2853	79.2115	0.970527	1
chr15	55550001	55552000	161	6.39627	1	1
chr15	55652001	55654000	4923	127.698	0.930814	1
chr15	55744001	55746000	1926	56.1581	0.988662	1
chr15	55794001	55796000	108	4.5096	1	1
chr15	55806001	55808000	6292	158.293	0.904701	1
chr15	55950001	55952000	1581	47.2469	0.995545	1
chr15	55952001	55954000	1583	47.2992	0.995509	1
chr15	56072001	56074000	3087	84.8704	0.966629	1
chr15	56168001	56170000	144	5.80102	1	1
chr15	56306001	56308000	139	5.62431	1	1
chr15	56456001	56458000	22	1.12012	1	1
chr15	56690001	56692000	309	11.318	1	1
chr15	57044001	57046000	2113	60.9032	0.986575	1
chr15	57166001	57168000	942	30.0277	1	1
chr15	57338001	57340000	79	3.42979	1	1
chr15	57612001	57614000	85	3.65676	1	1
chr15	57614001	57616000	85	3.65676	1	1
chr15	57658001	57660000	256	9.59922	1	1
chr15	57714001	57716000	1720	50.8637	0.995014	1
chr15	57732001	57734000	10898	256.027	0.819488	1
chr15	57824001	57826000	5937	150.447	0.913949	1
chr15	57868001	57870000	2176	62.4898	0.986423	1
chr15	57888001	57890000	1051	33.0481	1	1
chr15	57924001	57926000	82	3.54354	1	1
chr15	57930001	57932000	21	1.07543	1	1
chr15	57950001	57952000	882	28.3467	1	1
chr15	57974001	57976000	2186	62.7411	0.986377	1
chr15	58016001	58018000	2763	77.0198	0.975304	1
chr15	58042001	58044000	794	25.855	1	1
chr15	58044001	58046000	139	5.62431	1	1
chr15	58088001	58090000	1248	38.4113	1	1
chr15	58162001	58164000	76	3.31551	1	1
chr15	58188001	58190000	304	11.1575	1	1
chr15	58204001	58206000	718	23.6753	1	1
chr15	58214001	58216000	277	10.2851	1	1
chr15	58252001	58254000	623	20.9094	1	1
chr15	58370001	58372000	4725	123.191	0.938023	1
chr15	58376001	58378000	230	8.7402	1	1
chr15	58434001	58436000	69	3.0466	1	1
chr15	58494001	58496000	1170	36.3014	1	1
chr15	58558001	58560000	4103	108.873	0.950294	1
chr15	58638001	58640000	57	2.57741	1	1
chr15	58646001	58648000	459	16.003	1	1
chr15	58648001	58650000	1096	34.2835	1	1
chr15	58656001	58658000	261	9.76314	1	1
chr15	58712001	58714000	6266	157.72	0.908976	1
chr15	58740001	58742000	740	24.3091	1	1
chr15	58778001	58780000	432	15.1759	1	1
chr15	58820001	58822000	223	8.5069	1	1
chr15	58898001	58900000	67	2.96916	1	1
chr15	58902001	58904000	1915	55.8773	0.993078	1
chr15	58908001	58910000	2862	79.4302	0.974818	1
chr15	58952001	58954000	138	5.58888	1	1
chr15	58954001	58956000	416	14.6828	1	1
chr15	58958001	58960000	514	17.6696	1	1
chr15	58992001	58994000	2521	71.0815	0.981551	1
chr15	59016001	59018000	125	5.12521	1	1
chr15	59118001	59120000	1777	52.3362	0.996147	1
chr15	59172001	59174000	94	3.99354	1	1
chr15	59174001	59176000	266	9.92667	1	1
chr15	59212001	59214000	4133	109.569	0.950898	1
chr15	59340001	59342000	3271	89.2824	0.967775	1
chr15	59392001	59394000	393	13.9697	1	1
chr15	59398001	59400000	1994	57.89	0.992534	1
chr15	59414001	59416000	38	1.80735	1	1
chr15	59416001	59418000	367	13.1572	1	1
chr15	59418001	59420000	368	13.1886	1	1
chr15	59454001	59456000	1856	54.3674	0.995319	1
chr15	59488001	59490000	303	11.1254	1	1
chr15	59546001	59548000	39	1.84891	1	1
chr15	59552001	59554000	963	30.6129	1	1
chr15	59570001	59572000	32	1.55493	1	1
chr15	59582001	59584000	3806	101.942	0.957996	1
chr15	59586001	59588000	6102	154.101	0.913846	1
chr15	59602001	59604000	29	1.42655	1	1
chr15	59660001	59662000	2699	75.4559	0.979526	1
chr15	59664001	59666000	2039	59.032	0.99227	1
chr15	59676001	59678000	1443	43.6166	1	1
chr15	59720001	59722000	1880	54.9823	0.995473	1
chr15	59724001	59726000	5634	143.704	0.923157	1
chr15	59760001	59762000	4777	124.377	0.939723	1
chr15	59770001	59772000	6025	152.397	0.915763	1
chr15	59802001	59804000	3311	90.2374	0.96807	1
chr15	59814001	59816000	36	1.7238	1	1
chr15	59838001	59840000	676	22.4584	1	1
chr15	59874001	59876000	501	17.2778	1	1
chr15	60446001	60448000	555	18.8974	1	1
chr15	60538001	60540000	3563	96.2216	0.965365	1
chr15	60704001	60706000	56	2.53779	1	1
chr15	60830001	60832000	127	5.19692	1	1
chr15	60918001	60920000	7067	175.235	0.899381	1
chr15	60930001	60932000	1311	40.1034	1	1
chr15	60932001	60934000	33	1.59738	1	1
chr15	61066001	61068000	1808	53.1346	1	1
chr15	61118001	61120000	78	3.39176	1	1
chr15	61332001	61334000	427	15.0221	1	1
chr15	61334001	61336000	427	15.0221	1	1
chr15	61368001	61370000	25	1.25275	1	1
chr15	61522001	61524000	1708	50.553	1	1
chr15	61644001	61646000	1656	49.2031	1	1
chr15	61666001	61668000	2815	78.2872	0.984211	1
chr15	61884001	61886000	177	6.94937	1	1
chr15	61940001	61942000	1778	52.362	1	1
chr15	62118001	62120000	3090	84.9426	0.98069	1
chr15	62126001	62128000	3573	96.458	0.971403	1
chr15	62232001	62234000	22	1.12012	1	1
chr15	62234001	62236000	60	2.69578	1	1
chr15	62238001	62240000	3820	102.27	0.967049	1
chr15	62434001	62436000	6829	170.058	0.909835	1
chr15	62996001	62998000	2264	64.6964	0.999229	1
chr15	63060001	63062000	587	19.8478	1	1
chr15	63434001	63436000	6855	170.625	0.91137	1
chr15	63436001	63438000	6855	170.625	0.911371	1
chr15	63508001	63510000	20	1.03046	1	1
chr15	63604001	63606000	2046	59.2093	1	1
chr15	63926001	63928000	2473	69.8954	0.995528	1
chr15	63990001	63992000	21	1.07543	1	1
chr15	64022001	64024000	7618	187.138	0.896367	1
chr15	64076001	64078000	110	4.58262	1	1
chr15	64078001	64080000	2655	74.378	0.991734	1
chr15	64080001	64082000	2667	74.6722	0.991498	1
chr15	64096001	64098000	494	17.0663	1	1
chr15	64120001	64122000	2892	80.1586	0.987063	1
chr15	64302001	64304000	3846	102.879	0.968135	1
chr15	64320001	64322000	796	25.912	1	1
chr15	64334001	64336000	57	2.57741	1	1
chr15	64372001	64374000	414	14.621	1	1
chr15	64388001	64390000	278	10.3176	1	1
chr15	64464001	64466000	142	5.73043	1	1
chr15	64466001	64468000	34	1.63967	1	1
chr15	64696001	64698000	1220	37.6559	1	1
chr15	64888001	64890000	4243	112.118	0.957708	1
chr15	64910001	64912000	37	1.76564	1	1
chr15	65036001	65038000	4455	117.007	0.952714	1
chr15	65604001	65606000	3745	100.511	0.962452	1
chr15	66118001	66120000	2557	71.9692	0.981584	1
chr15	66248001	66250000	22	1.12012	1	1
chr15	66344001	66346000	325	11.8294	1	1
chr15	66434001	66436000	98	4.14191	1	1
chr15	66444001	66446000	5428	139.094	0.924026	1
chr15	66538001	66540000	156	6.22205	1	1
chr15	66566001	66568000	98	4.14191	1	1
chr15	66606001	66608000	50	2.29812	1	1
chr15	66644001	66646000	3267	89.1868	0.964354	1
chr15	66672001	66674000	3167	86.7926	0.966113	1
chr15	66736001	66738000	2177	62.5149	0.984833	1
chr15	66786001	66788000	1233	38.0069	1	1
chr15	66870001	66872000	83	3.58134	1	1
chr15	66916001	66918000	1112	34.7212	1	1
chr15	66942001	66944000	301	11.0611	1	1
chr15	67018001	67020000	42	1.97283	1	1
chr15	67020001	67022000	1316	40.2373	0.999963	1
chr15	67130001	67132000	46	2.13636	1	1
chr15	67136001	67138000	2801	77.9463	0.970805	1
chr15	67170001	67172000	2706	75.6272	0.972501	1
chr15	67216001	67218000	1925	56.1326	0.987393	1
chr15	67232001	67234000	69	3.0466	1	1
chr15	67400001	67402000	2862	79.4302	0.968732	1
chr15	67402001	67404000	3277	89.4258	0.960726	1
chr15	67454001	67456000	90	3.84438	1	1
chr15	67686001	67688000	5886	149.315	0.910052	1
chr15	67762001	67764000	1568	46.9067	0.993148	1
chr15	67794001	67796000	56	2.53779	1	1
chr15	67856001	67858000	428	15.0529	1	1
chr15	67862001	67864000	542	18.5094	1	1
chr15	67872001	67874000	129	5.26849	1	1
chr15	67888001	67890000	43	2.01389	1	1
chr15	68002001	68004000	52	2.37839	1	1
chr15	68088001	68090000	1120	34.9398	1	1
chr15	68090001	68092000	2985	82.4105	0.966096	1
chr15	68122001	68124000	32	1.55493	1	1
chr15	68124001	68126000	2273	64.9215	0.979897	1
chr15	68170001	68172000	3461	93.806	0.957095	1
chr15	68190001	68192000	1767	52.0783	0.989815	1
chr15	68250001	68252000	572	19.4031	1	1
chr15	68262001	68264000	22	1.12012	1	1
chr15	68264001	68266000	579	19.6108	1	1
chr15	68308001	68310000	1221	37.6829	1	1
chr15	68324001	68326000	3553	95.9852	0.955761	1
chr15	68342001	68344000	39	1.84891	1	1
chr15	68362001	68364000	65	2.89143	1	1
chr15	68476001	68478000	307	11.2538	1	1
chr15	68582001	68584000	1445	43.6695	0.997426	1
chr15	68936001	68938000	1039	32.7176	1	1
chr15	68964001	68966000	3406	92.4998	0.961579	1
chr15	68996001	68998000	78	3.39176	1	1
chr15	69034001	69036000	646	21.5835	1	1
chr15	69038001	69040000	34	1.63967	1	1
chr15	69094001	69096000	52	2.37839	1	1
chr15	69194001	69196000	7737	189.695	0.879837	1
chr15	69274001	69276000	668	22.2256	1	1
chr15	69276001	69278000	668	22.2256	1	1
chr15	69294001	69296000	855	27.5856	1	1
chr15	69374001	69376000	59	2.65641	1	1
chr15	69716001	69718000	1432	43.3254	1	1
chr15	71284001	71286000	1812	53.2375	1	1
chr15	71556001	71558000	225	8.57365	1	1
chr15	71890001	71892000	2626	73.6664	0.988204	1
chr15	71920001	71922000	1769	52.1299	1	1
chr15	71962001	71964000	46	2.13636	1	1
chr15	71974001	71976000	1773	52.2331	1	1
chr15	71976001	71978000	3628	97.7564	0.968532	1
chr15	72006001	72008000	4394	115.603	0.953632	1
chr15	72028001	72030000	4682	122.209	0.947981	1
chr15	72038001	72040000	518	17.7899	1	1
chr15	72106001	72108000	266	9.92667	1	1
chr15	72154001	72156000	4358	114.773	0.953553	1
chr15	72274001	72276000	900	28.8525	1	1
chr15	72472001	72474000	1635	48.6565	1	1
chr15	72572001	72574000	31	1.51231	1	1
chr15	72608001	72610000	3752	100.675	0.96222	1
chr15	72612001	72614000	4328	114.081	0.951093	1
chr15	72692001	72694000	3025	83.3764	0.975658	1
chr15	72780001	72782000	165	6.53516	1	1
chr15	72794001	72796000	4967	128.697	0.937556	1
chr15	72806001	72808000	31	1.51231	1	1
chr15	72874001	72876000	1251	38.4921	1	1
chr15	72928001	72930000	72	3.16225	1	1
chr15	72930001	72932000	72	3.16225	1	1
chr15	72944001	72946000	5020	129.898	0.935611	1
chr15	72962001	72964000	711	23.4731	1	1
chr15	72974001	72976000	1243	38.2766	1	1
chr15	73016001	73018000	217	8.30621	1	1
chr15	73044001	73046000	114	4.72816	1	1
chr15	73050001	73052000	684	22.6909	1	1
chr15	73052001	73054000	2100	60.575	0.991307	1
chr15	73060001	73062000	2548	71.7474	0.982622	1
chr15	73088001	73090000	20	1.03046	1	1
chr15	73090001	73092000	2933	81.1525	0.97505	1
chr15	73092001	73094000	3723	99.9935	0.959808	1
chr15	73108001	73110000	328	11.9249	1	1
chr15	73154001	73156000	1138	35.4308	1	1
chr15	73198001	73200000	2827	78.5793	0.97664	1
chr15	73200001	73202000	76	3.31551	1	1
chr15	73214001	73216000	1765	52.0267	0.997074	1
chr15	73224001	73226000	311	11.3821	1	1
chr15	73274001	73276000	22	1.12012	1	1
chr15	73294001	73296000	21	1.07543	1	1
chr15	73302001	73304000	381	13.5956	1	1
chr15	73318001	73320000	100	4.21581	1	1
chr15	73340001	73342000	6616	165.406	0.90334	1
chr15	73342001	73344000	6616	165.406	0.903335	1
chr15	73382001	73384000	3565	96.2689	0.961913	1
chr15	73390001	73392000	42	1.97283	1	1
chr15	73416001	73418000	112	4.65547	1	1
chr15	73452001	73454000	71	3.12377	1	1
chr15	73526001	73528000	2094	60.4235	0.990111	1
chr15	73566001	73568000	4703	122.689	0.939794	1
chr15	73608001	73610000	87	3.73197	1	1
chr15	73610001	73612000	38	1.80735	1	1
chr15	73614001	73616000	482	16.7028	1	1
chr15	73616001	73618000	482	16.7028	1	1
chr15	73646001	73648000	2094	60.4235	0.990053	1
chr15	73650001	73652000	2619	73.4945	0.979922	1
chr15	73704001	73706000	4548	119.142	0.942731	1
chr15	73712001	73714000	2408	68.2846	0.983979	1
chr15	73732001	73734000	746	24.4815	1	1
chr15	73780001	73782000	33	1.59738	1	1
chr15	73792001	73794000	684	22.6909	1	1
chr15	73808001	73810000	29	1.42655	1	1
chr15	73858001	73860000	3239	88.5174	0.967919	1
chr15	73970001	73972000	178	6.98373	1	1
chr15	73978001	73980000	316	11.5421	1	1
chr15	73982001	73984000	1568	46.9067	1	1
chr15	73990001	73992000	126	5.16108	1	1
chr15	74022001	74024000	392	13.9385	1	1
chr15	74032001	74034000	800	26.0259	1	1
chr15	74034001	74036000	199	7.69987	1	1
chr15	74120001	74122000	1338	40.8255	1	1
chr15	74124001	74126000	184	7.18937	1	1
chr15	74130001	74132000	5864	148.827	0.917127	1
chr15	74148001	74150000	51	2.3383	1	1
chr15	74152001	74154000	4257	112.442	0.94798	1
chr15	74254001	74256000	372	13.314	1	1
chr15	74268001	74270000	6100	154.057	0.912224	1
chr15	74352001	74354000	25	1.25275	1	1
chr15	74466001	74468000	22	1.12012	1	1
chr15	74468001	74470000	631	21.1442	1	1
chr15	74514001	74516000	1065	33.4332	1	1
chr15	74518001	74520000	4590	120.104	0.940015	1
chr15	74526001	74528000	2137	61.5083	0.987248	1
chr15	74534001	74536000	2512	70.8593	0.979963	1
chr15	74544001	74546000	1254	38.5729	1	1
chr15	74572001	74574000	24	1.20877	1	1
chr15	74618001	74620000	956	30.418	1	1
chr15	74626001	74628000	1989	57.7629	0.989458	1
chr15	74628001	74630000	6249	157.346	0.907442	1
chr15	74662001	74664000	4141	109.755	0.947719	1
chr15	74680001	74682000	38	1.80735	1	1
chr15	74702001	74704000	3703	99.5232	0.955876	1
chr15	74724001	74726000	500	17.2476	1	1
chr15	74732001	74734000	44	2.05482	1	1
chr15	74852001	74854000	1774	52.2589	0.991987	1
chr15	74976001	74978000	154	6.15217	1	1
chr15	74978001	74980000	154	6.15217	1	1
chr15	74982001	74984000	21	1.07543	1	1
chr15	75080001	75082000	54	2.45827	1	1
chr15	75086001	75088000	46	2.13636	1	1
chr15	75112001	75114000	46	2.13636	1	1
chr15	75118001	75120000	65	2.89143	1	1
chr15	75222001	75224000	1949	56.7447	0.986032	1
chr15	75234001	75236000	22	1.12012	1	1
chr15	75328001	75330000	2504	70.6617	0.974728	1
chr15	75342001	75344000	437	15.3296	1	1
chr15	75376001	75378000	180	7.05237	1	1
chr15	75382001	75384000	1831	53.7258	0.987449	1
chr15	75410001	75412000	169	6.67364	1	1
chr15	75418001	75420000	62	2.77427	1	1
chr15	75452001	75454000	168	6.63906	1	1
chr15	75490001	75492000	504	17.3683	1	1
chr15	75502001	75504000	2626	73.6664	0.971646	1
chr15	75520001	75522000	2877	79.7945	0.966752	1
chr15	75530001	75532000	2002	58.0932	0.983601	1
chr15	75560001	75562000	62	2.77427	1	1
chr15	75564001	75566000	1034	32.5797	1	1
chr15	75678001	75680000	3218	88.0148	0.95989	1
chr15	75748001	75750000	333	12.0839	1	1
chr15	75780001	75782000	39	1.84891	1	1
chr15	75786001	75788000	2560	72.0431	0.972558	1
chr15	75806001	75808000	1117	34.8579	1	1
chr15	75842001	75844000	125	5.12521	1	1
chr15	75858001	75860000	2305	65.7209	0.977538	1
chr15	75888001	75890000	2968	81.9995	0.964794	1
chr15	75898001	75900000	1222	37.7099	0.998493	1
chr15	75908001	75910000	1201	37.142	0.998915	1
chr15	75912001	75914000	964	30.6407	1	1
chr15	75920001	75922000	1731	51.1484	0.98871	1
chr15	75990001	75992000	202	7.80139	1	1
chr15	76018001	76020000	940	29.9719	1	1
chr15	76088001	76090000	1454	43.9075	0.994501	1
chr15	76100001	76102000	1209	37.3585	0.999271	1
chr15	76106001	76108000	296	10.9001	1	1
chr15	76130001	76132000	1215	37.5207	0.999263	1
chr15	76176001	76178000	2915	80.7163	0.966646	1
chr15	76210001	76212000	188	7.32599	1	1
chr15	76212001	76214000	762	24.9405	1	1
chr15	76216001	76218000	1619	48.2395	0.991816	1
chr15	76250001	76252000	2843	78.9684	0.968356	1
chr15	76316001	76318000	108	4.5096	1	1
chr15	76368001	76370000	26	1.2965	1	1
chr15	76382001	76384000	2104	60.676	0.983271	1
chr15	76388001	76390000	3916	104.517	0.948371	1
chr15	76426001	76428000	588	19.8774	1	1
chr15	76434001	76436000	522	17.9101	1	1
chr15	76436001	76438000	522	17.9101	1	1
chr15	76454001	76456000	2666	74.6477	0.972831	1
chr15	76458001	76460000	342	12.3693	1	1
chr15	76546001	76548000	41	1.93165	1	1
chr15	76582001	76584000	1251	38.4921	1	1
chr15	76608001	76610000	46	2.13636	1	1
chr15	76622001	76624000	7075	175.408	0.889123	1
chr15	76656001	76658000	47	2.17695	1	1
chr15	76664001	76666000	417	14.7137	1	1
chr15	76670001	76672000	27	1.34005	1	1
chr15	76712001	76714000	7926	193.745	0.873463	1
chr15	76864001	76866000	47	2.17695	1	1
chr15	76900001	76902000	138	5.58888	1	1
chr15	76918001	76920000	361	12.9687	1	1
chr15	76954001	76956000	39	1.84891	1	1
chr15	77020001	77022000	1518	45.5947	0.998758	1
chr15	77036001	77038000	1094	34.2288	1	1
chr15	77048001	77050000	4167	110.358	0.947881	1
chr15	77068001	77070000	1209	37.3585	1	1
chr15	77076001	77078000	28	1.3834	1	1
chr15	77102001	77104000	6264	157.676	0.907983	1
chr15	77118001	77120000	2806	78.0681	0.974635	1
chr15	77186001	77188000	63	2.8134	1	1
chr15	77190001	77192000	337	12.2108	1	1
chr15	77202001	77204000	28	1.3834	1	1
chr15	77234001	77236000	20	1.03046	1	1
chr15	77236001	77238000	20	1.03046	1	1
chr15	77284001	77286000	88	3.76949	1	1
chr15	77298001	77300000	37	1.76564	1	1
chr15	77336001	77338000	324	11.7975	1	1
chr15	77388001	77390000	1630	48.5263	0.99939	1
chr15	77756001	77758000	399	14.1562	1	1
chr15	77766001	77768000	1555	46.5661	1	1
chr15	77830001	77832000	5323	136.736	0.931604	1
chr15	77842001	77844000	3071	84.4852	0.975073	1
chr15	77844001	77846000	21	1.07543	1	1
chr15	77846001	77848000	310	11.35	1	1
chr15	77916001	77918000	4195	111.007	0.953955	1
chr15	77930001	77932000	237	8.97261	1	1
chr15	77972001	77974000	36	1.7238	1	1
chr15	77974001	77976000	28	1.3834	1	1
chr15	78022001	78024000	31	1.51231	1	1
chr15	78046001	78048000	835	27.02	1	1
chr15	78084001	78086000	3079	84.6778	0.976685	1
chr15	78370001	78372000	4786	124.582	0.945631	1
chr15	78380001	78382000	938	29.9161	1	1
chr15	78408001	78410000	2102	60.6255	0.997597	1
chr15	78410001	78412000	1972	57.3305	1	1
chr15	78426001	78428000	7376	181.924	0.89621	1
chr15	78446001	78448000	241	9.10504	1	1
chr15	78468001	78470000	5411	138.713	0.934127	1
chr15	78470001	78472000	962	30.5851	1	1
chr15	78578001	78580000	88	3.76949	1	1
chr15	78592001	78594000	5058	130.758	0.941472	1
chr15	78594001	78596000	5071	131.052	0.941229	1
chr15	78610001	78612000	6010	152.065	0.923235	1
chr15	78612001	78614000	6015	152.176	0.923147	1
chr15	78632001	78634000	137	5.55341	1	1
chr15	78652001	78654000	32	1.55493	1	1
chr15	78702001	78704000	2848	79.09	0.98444	1
chr15	78764001	78766000	2093	60.3983	0.999161	1
chr15	78780001	78782000	44	2.05482	1	1
chr15	78824001	78826000	1892	55.2894	1	1
chr15	78826001	78828000	86	3.6944	1	1
chr15	78828001	78830000	20	1.03046	1	1
chr15	78876001	78878000	241	9.10504	1	1
chr15	78888001	78890000	4161	110.219	0.959435	1
chr15	78966001	78968000	4422	116.247	0.954405	1
chr15	78990001	78992000	1202	37.1691	1	1
chr15	79010001	79012000	30	1.46952	1	1
chr15	79064001	79066000	7680	188.471	0.891717	1
chr15	79074001	79076000	20	1.03046	1	1
chr15	79078001	79080000	1290	39.5405	1	1
chr15	79130001	79132000	35	1.68181	1	1
chr15	79160001	79162000	624	20.9387	1	1
chr15	79214001	79216000	230	8.7402	1	1
chr15	79392001	79394000	338	12.2425	1	1
chr15	79404001	79406000	535	18.2999	1	1
chr15	79414001	79416000	36	1.7238	1	1
chr15	79458001	79460000	175	6.88059	1	1
chr15	79470001	79472000	117	4.8369	1	1
chr15	79474001	79476000	2603	73.1013	0.987068	1
chr15	79476001	79478000	220	8.40664	1	1
chr15	79522001	79524000	1718	50.812	1	1
chr15	79544001	79546000	682	22.6328	1	1
chr15	79548001	79550000	6452	161.811	0.912221	1
chr15	79550001	79552000	6452	161.811	0.912199	1
chr15	79678001	79680000	935	29.8323	1	1
chr15	79726001	79728000	491	16.9755	1	1
chr15	79784001	79786000	52	2.37839	1	1
chr15	79820001	79822000	1135	35.3491	1	1
chr15	79884001	79886000	1803	53.0059	0.997518	1
chr15	80076001	80078000	3018	83.2075	0.971386	1
chr15	80090001	80092000	5403	138.533	0.925269	1
chr15	80098001	80100000	30	1.46952	1	1
chr15	80146001	80148000	77	3.35366	1	1
chr15	80228001	80230000	2458	69.5241	0.980132	1
chr15	80230001	80232000	2737	76.385	0.974724	1
chr15	80284001	80286000	690	22.8651	1	1
chr15	80308001	80310000	802	26.0829	1	1
chr15	80338001	80340000	862	27.7832	1	1
chr15	80364001	80366000	6123	154.565	0.907933	1
chr15	80382001	80384000	211	8.10482	1	1
chr15	80404001	80406000	23	1.16457	1	1
chr15	80448001	80450000	22	1.12012	1	1
chr15	80522001	80524000	365	13.0944	1	1
chr15	80538001	80540000	7219	178.53	0.88521	1
chr15	80578001	80580000	3616	97.4733	0.954039	1
chr15	80580001	80582000	37	1.76564	1	1
chr15	80622001	80624000	3311	90.2374	0.959594	1
chr15	80718001	80720000	612	20.5858	1	1
chr15	80768001	80770000	58	2.61695	1	1
chr15	80792001	80794000	96	4.06782	1	1
chr15	80798001	80800000	144	5.80102	1	1
chr15	80900001	80902000	39	1.84891	1	1
chr15	80906001	80908000	350	12.6222	1	1
chr15	80918001	80920000	1357	41.3325	0.996405	1
chr15	80960001	80962000	31	1.51231	1	1
chr15	80968001	80970000	169	6.67364	1	1
chr15	80988001	80990000	4608	120.517	0.933922	1
chr15	80994001	80996000	60	2.69578	1	1
chr15	81042001	81044000	1210	37.3855	0.999663	1
chr15	81054001	81056000	36	1.7238	1	1
chr15	81134001	81136000	646	21.5835	1	1
chr15	81194001	81196000	82	3.54354	1	1
chr15	81236001	81238000	213	8.17203	1	1
chr15	81262001	81264000	6261	157.61	0.904244	1
chr15	81276001	81278000	231	8.77345	1	1
chr15	81340001	81342000	2139	61.5587	0.984489	1
chr15	81348001	81350000	488	16.8847	1	1
chr15	81360001	81362000	1524	45.7524	0.996615	1
chr15	81382001	81384000	317	11.5741	1	1
chr15	81426001	81428000	322	11.7337	1	1
chr15	81448001	81450000	331	12.0203	1	1
chr15	81482001	81484000	352	12.6853	1	1
chr15	81568001	81570000	2158	62.037	0.987496	1
chr15	81582001	81584000	111	4.61907	1	1
chr15	81728001	81730000	715	23.5886	1	1
chr15	81742001	81744000	1387	42.1313	1	1
chr15	81844001	81846000	20	1.03046	1	1
chr15	81862001	81864000	3376	91.7862	0.969339	1
chr15	81878001	81880000	37	1.76564	1	1
chr15	81880001	81882000	1764	52.0009	1	1
chr15	81902001	81904000	3153	86.4566	0.974415	1
chr15	81938001	81940000	3278	89.4497	0.972706	1
chr15	81940001	81942000	3278	89.4497	0.972745	1
chr15	81948001	81950000	2084	60.1709	0.995938	1
chr15	81960001	81962000	377	13.4705	1	1
chr15	81974001	81976000	1443	43.6166	1	1
chr15	81992001	81994000	8035	196.075	0.882388	1
chr15	81994001	81996000	2801	77.9463	0.983006	1
chr15	82064001	82066000	4164	110.288	0.958096	1
chr15	82084001	82086000	1195	36.9795	1	1
chr15	82098001	82100000	24	1.20877	1	1
chr15	82154001	82156000	222	8.4735	1	1
chr15	82156001	82158000	227	8.64033	1	1
chr15	82194001	82196000	122	5.01737	1	1
chr15	82204001	82206000	2655	74.378	0.98991	1
chr15	82210001	82212000	112	4.65547	1	1
chr15	82254001	82256000	5602	142.989	0.934044	1
chr15	82280001	82282000	4912	127.448	0.947792	1
chr15	82282001	82284000	4912	127.448	0.947827	1
chr15	82310001	82312000	25	1.25275	1	1
chr15	82340001	82342000	453	15.8198	1	1
chr15	82416001	82418000	103	4.32631	1	1
chr15	82574001	82576000	45	2.09565	1	1
chr15	82618001	82620000	1349	41.1191	1	1
chr15	82670001	82672000	5368	137.747	0.944019	1
chr15	82686001	82688000	5350	137.343	0.944455	1
chr15	82696001	82698000	2133	61.4075	1	1
chr15	82700001	82702000	23	1.16457	1	1
chr15	82708001	82710000	3997	106.407	0.97063	1
chr15	82756001	82758000	3950	105.311	0.97168	1
chr15	82768001	82770000	2470	69.8211	1	1
chr15	82826001	82828000	2289	65.3214	1	1
chr15	82832001	82834000	648	21.642	1	1
chr15	82844001	82846000	5069	131.007	0.95006	1
chr15	82882001	82884000	2683	75.0642	0.995914	1
chr15	82890001	82892000	3211	87.8472	0.985681	1
chr15	82892001	82894000	2751	76.727	0.994546	1
chr15	82944001	82946000	5088	131.437	0.949087	1
chr15	82946001	82948000	5554	141.916	0.940097	1
chr15	82972001	82974000	393	13.9697	1	1
chr15	83046001	83048000	192	7.46226	1	1
chr15	83054001	83056000	3091	84.9666	0.986159	1
chr15	83060001	83062000	27	1.34005	1	1
chr15	83070001	83072000	61	2.73506	1	1
chr15	83088001	83090000	5764	146.603	0.934031	1
chr15	83126001	83128000	3009	82.9902	0.986325	1
chr15	83138001	83140000	1801	52.9545	1	1
chr15	83140001	83142000	6710	167.461	0.914743	1
chr15	83172001	83174000	1694	50.1901	1	1
chr15	83180001	83182000	694	22.9811	1	1
chr15	83228001	83230000	26	1.2965	1	1
chr15	83244001	83246000	1570	46.959	1	1
chr15	83246001	83248000	1570	46.959	1	1
chr15	83262001	83264000	747	24.5102	1	1
chr15	83280001	83282000	4066	108.013	0.961656	1
chr15	83364001	83366000	35	1.68181	1	1
chr15	83372001	83374000	414	14.621	1	1
chr15	83458001	83460000	22	1.12012	1	1
chr15	83472001	83474000	45	2.09565	1	1
chr15	83552001	83554000	30	1.46952	1	1
chr15	83554001	83556000	513	17.6395	1	1
chr15	83578001	83580000	1832	53.7515	0.994497	1
chr15	83594001	83596000	2634	73.8628	0.978506	1
chr15	83680001	83682000	495	17.0965	1	1
chr15	83710001	83712000	1849	54.1879	0.990307	1
chr15	83712001	83714000	464	16.1555	1	1
chr15	83722001	83724000	311	11.3821	1	1
chr15	83724001	83726000	561	19.0761	1	1
chr15	83730001	83732000	1035	32.6073	1	1
chr15	83740001	83742000	1401	42.5033	0.998234	1
chr15	83762001	83764000	985	31.2242	1	1
chr15	83780001	83782000	1602	47.7958	0.993515	1
chr15	83802001	83804000	4223	111.655	0.942586	1
chr15	83816001	83818000	1597	47.6652	0.992984	1
chr15	83820001	83822000	5496	140.618	0.917825	1
chr15	83840001	83842000	1835	53.8285	0.988047	1
chr15	83860001	83862000	3927	104.774	0.947475	1
chr15	83932001	83934000	113	4.69184	1	1
chr15	83936001	83938000	1135	35.3491	1	1
chr15	83962001	83964000	1328	40.5583	0.997144	1
chr15	83978001	83980000	4068	108.059	0.94437	1
chr15	83986001	83988000	149	5.97696	1	1
chr15	83988001	83990000	432	15.1759	1	1
chr15	83996001	83998000	1613	48.083	0.991813	1
chr15	84058001	84060000	2720	75.9696	0.971226	1
chr15	84092001	84094000	315	11.5101	1	1
chr15	84094001	84096000	968	30.752	1	1
chr15	84102001	84104000	400	14.1872	1	1
chr15	84104001	84106000	995	31.5015	1	1
chr15	84124001	84126000	112	4.65547	1	1
chr15	84132001	84134000	3388	92.0718	0.960055	1
chr15	84138001	84140000	20	1.03046	1	1
chr15	84140001	84142000	124	5.0893	1	1
chr15	84144001	84146000	503	17.3381	1	1
chr15	84156001	84158000	5122	132.206	0.927378	1
chr15	84158001	84160000	1673	49.645	0.993897	1
chr15	84164001	84166000	1251	38.4921	1	1
chr15	84174001	84176000	386	13.7516	1	1
chr15	84178001	84180000	482	16.7028	1	1
chr15	84182001	84184000	1010	31.9168	1	1
chr15	84218001	84220000	52	2.37839	1	1
chr15	84220001	84222000	3523	95.2753	0.960258	1
chr15	84230001	84232000	20	1.03046	1	1
chr15	84238001	84240000	114	4.72816	1	1
chr15	84250001	84252000	64	2.85246	1	1
chr15	84252001	84254000	3411	92.6187	0.963549	1
chr15	84272001	84274000	621	20.8506	1	1
chr15	84298001	84300000	2479	70.0438	0.983181	1
chr15	84314001	84316000	65	2.89143	1	1
chr15	84344001	84346000	314	11.4781	1	1
chr15	84350001	84352000	392	13.9385	1	1
chr15	84372001	84374000	1697	50.2679	1	1
chr15	84384001	84386000	1694	50.1901	1	1
chr15	84400001	84402000	34	1.63967	1	1
chr15	84416001	84418000	5669	144.485	0.925638	1
chr15	84422001	84424000	1399	42.4502	1	1
chr15	84424001	84426000	1333	40.6919	1	1
chr15	84426001	84428000	7702	188.943	0.886958	1
chr15	84432001	84434000	218	8.3397	1	1
chr15	84470001	84472000	3479	94.2329	0.969165	1
chr15	84492001	84494000	670	22.2839	1	1
chr15	84518001	84520000	1119	34.9125	1	1
chr15	84526001	84528000	400	14.1872	1	1
chr15	84530001	84532000	264	9.8613	1	1
chr15	84566001	84568000	3241	88.5652	0.975038	1
chr15	84576001	84578000	1455	43.9339	1	1
chr15	84584001	84586000	4843	125.88	0.944222	1
chr15	84612001	84614000	218	8.3397	1	1
chr15	84628001	84630000	335	12.1474	1	1
chr15	84634001	84636000	26	1.2965	1	1
chr15	84658001	84660000	44	2.05482	1	1
chr15	84674001	84676000	10697	251.888	0.831949	1
chr15	84680001	84682000	2657	74.4271	0.985765	1
chr15	84686001	84688000	81	3.50568	1	1
chr15	84702001	84704000	1217	37.5748	1	1
chr15	84740001	84742000	49	2.25783	1	1
chr15	84742001	84744000	59	2.65641	1	1
chr15	84756001	84758000	6613	165.34	0.908171	1
chr15	84768001	84770000	780	25.4555	1	1
chr15	84816001	84818000	511	17.5793	1	1
chr15	84828001	84830000	69	3.0466	1	1
chr15	84856001	84858000	368	13.1886	1	1
chr15	84860001	84862000	958	30.4737	1	1
chr15	84866001	84868000	3457	93.7111	0.965478	1
chr15	84868001	84870000	3457	93.7111	0.965404	1
chr15	84878001	84880000	4280	112.973	0.949167	1
chr15	84880001	84882000	5360	137.568	0.92831	1
chr15	84890001	84892000	411	14.5282	1	1
chr15	84902001	84904000	825	26.7365	1	1
chr15	84906001	84908000	33	1.59738	1	1
chr15	84910001	84912000	283	10.4798	1	1
chr15	84920001	84922000	3531	95.4647	0.961905	1
chr15	84922001	84924000	2257	64.5213	0.986392	1
chr15	84924001	84926000	34	1.63967	1	1
chr15	84930001	84932000	4622	120.837	0.940464	1
chr15	84932001	84934000	34	1.63967	1	1
chr15	84940001	84942000	3495	94.6122	0.961735	1
chr15	84958001	84960000	138	5.58888	1	1
chr15	84988001	84990000	455	15.8809	1	1
chr15	84992001	84994000	271	10.0898	1	1
chr15	84996001	84998000	2895	80.2313	0.97071	1
chr15	84998001	85000000	56	2.53779	1	1
chr15	85002001	85004000	649	21.6713	1	1
chr15	85020001	85022000	3322	90.4998	0.961363	1
chr15	85028001	85030000	111	4.61907	1	1
chr15	85030001	85032000	492	17.0058	1	1
chr15	85038001	85040000	395	14.0319	1	1
chr15	85052001	85054000	31	1.51231	1	1
chr15	85064001	85066000	39	1.84891	1	1
chr15	85070001	85072000	2795	77.8001	0.970376	1
chr15	85072001	85074000	4070	108.106	0.945818	1
chr15	85078001	85080000	189	7.36009	1	1
chr15	85086001	85088000	66	2.93033	1	1
chr15	85102001	85104000	2048	59.26	0.985777	1
chr15	85106001	85108000	378	13.5018	1	1
chr15	85116001	85118000	61	2.73506	1	1
chr15	85120001	85122000	43	2.01389	1	1
chr15	85122001	85124000	250	9.40199	1	1
chr15	85124001	85126000	966	30.6963	1	1
chr15	85126001	85128000	319	11.638	1	1
chr15	85130001	85132000	3360	91.4053	0.963038	1
chr15	85132001	85134000	20	1.03046	1	1
chr15	85150001	85152000	26	1.2965	1	1
chr15	85152001	85154000	3570	96.3871	0.962406	1
chr15	85154001	85156000	39	1.84891	1	1
chr15	85158001	85160000	62	2.77427	1	1
chr15	85160001	85162000	131	5.33992	1	1
chr15	85162001	85164000	5683	144.798	0.923756	1
chr15	85166001	85168000	20	1.03046	1	1
chr15	85168001	85170000	20	1.03046	1	1
chr15	85170001	85172000	187	7.29187	1	1
chr15	85176001	85178000	340	12.3059	1	1
chr15	85178001	85180000	119	4.9092	1	1
chr15	85180001	85182000	119	4.9092	1	1
chr15	85182001	85184000	2211	63.3687	0.995673	1
chr15	85196001	85198000	4977	128.924	0.946701	1
chr15	85198001	85200000	20	1.03046	1	1
chr15	85200001	85202000	723	23.8195	1	1
chr15	85206001	85208000	8212	199.851	0.888165	1
chr15	85228001	85230000	23	1.16457	1	1
chr15	85230001	85232000	627	21.0268	1	1
chr15	85232001	85234000	16466	367.439	0.743223	1
chr15	85236001	85238000	2931	81.104	1	1
chr15	85240001	85242000	76	3.31551	1	1
chr15	85248001	85250000	539	18.4197	1	1
chr15	85250001	85252000	573	19.4328	1	1
chr15	85252001	85254000	3885	103.792	0.988672	1
chr15	85254001	85256000	943	30.0556	1	1
chr15	85260001	85262000	3271	89.2824	1	1
chr15	85262001	85264000	5406	138.601	0.962354	1
chr15	85264001	85266000	4596	120.242	0.97851	1
chr15	85266001	85268000	1259	38.7075	1	1
chr15	85270001	85272000	6768	168.727	0.9381	1
chr15	85272001	85274000	3629	97.78	0.999038	1
chr15	85274001	85276000	6503	162.93	0.944015	1
chr15	85276001	85278000	450	15.728	1	1
chr15	85282001	85284000	12678	292.28	0.827411	1
chr15	85286001	85288000	3700	99.4526	0.999702	1
chr15	85300001	85302000	349	12.5906	1	1
chr15	85304001	85306000	10372	245.176	0.871206	1
chr15	85306001	85308000	6708	167.417	0.941131	1
chr15	85308001	85310000	62	2.77427	1	1
chr15	85314001	85316000	33	1.59738	1	1
chr15	85320001	85322000	5292	136.039	0.964975	1
chr15	85322001	85324000	6175	155.713	0.947236	1
chr15	85330001	85332000	1095	34.2561	1	1
chr15	85334001	85336000	1999	58.017	1	1
chr15	85344001	85346000	398	14.1251	1	1
chr15	85348001	85350000	2860	79.3816	0.995607	1
chr15	85350001	85352000	114	4.72816	1	1
chr15	85354001	85356000	21	1.07543	1	1
chr15	85356001	85358000	27	1.34005	1	1
chr15	85358001	85360000	12145	281.495	0.808913	1
chr15	85360001	85362000	1184	36.6814	1	1
chr15	85362001	85364000	12814	295.023	0.792209	1
chr15	85364001	85366000	3236	88.4456	0.972354	1
chr15	85366001	85368000	3507	94.8965	0.964762	1
chr15	85368001	85370000	244	9.20417	1	1
chr15	85374001	85376000	110	4.58262	1	1
chr15	85376001	85378000	524	17.9702	1	1
chr15	85378001	85380000	5281	135.791	0.915128	1
chr15	85380001	85382000	2776	77.337	0.960555	1
chr15	85386001	85388000	186	7.25772	1	1
chr15	85390001	85392000	457	15.942	0.990967	1
chr15	85392001	85394000	571	19.3734	0.985842	1
chr15	85414001	85416000	71	3.12377	0.963765	1
chr15	85416001	85418000	1944	56.6173	0.924999	1
chr15	85428001	85430000	1397	42.397	0.920448	1
chr15	85430001	85432000	91	3.88175	0.943288	1
chr15	85432001	85434000	4684	122.255	0.853246	1
chr15	85438001	85440000	1850	54.2135	0.901304	1
chr15	85444001	85446000	1179	36.5458	0.909064	1
chr15	85446001	85448000	4702	122.666	0.840471	1
chr15	85460001	85462000	141	5.69509	0.920788	1
chr15	85462001	85464000	1396	42.3705	0.896346	1
chr15	85464001	85466000	360	12.9373	0.915975	1
chr15	85468001	85470000	257	9.63204	0.917996	1
chr15	85472001	85474000	603	20.3206	0.912091	1
chr15	85474001	85476000	4706	122.757	0.834577	1
chr15	85476001	85478000	5551	141.849	0.819466	1
chr15	85482001	85484000	5346	137.253	0.8269	1
chr15	85490001	85492000	3542	95.725	0.868744	1
chr15	85494001	85496000	72	3.16225	0.940413	1
chr15	85496001	85498000	11793	274.341	0.722955	1
chr15	85502001	85504000	1243	38.2766	0.931212	1
chr15	85504001	85506000	3275	89.378	0.896176	1
chr15	85508001	85510000	465	16.186	0.958849	1
chr15	85510001	85512000	9141	219.507	0.79836	1
chr15	85516001	85518000	983	31.1687	0.969564	1
chr15	85518001	85520000	600	20.2321	0.98284	1
chr15	85526001	85528000	5263	135.386	0.919541	1
chr15	85530001	85532000	2821	78.4333	0.981652	1
chr15	85538001	85540000	1766	52.0525	1	1
chr15	85540001	85542000	1766	52.0525	1	1
chr15	85542001	85544000	3968	105.731	1	1
chr15	85544001	85546000	7582	186.364	0.951743	1
chr15	85546001	85548000	691	22.8941	1	1
chr15	85550001	85552000	15717	352.766	0.826517	1
chr15	85552001	85554000	19943	434.527	0.758002	1
chr15	85554001	85556000	41	1.93165	1	1
chr15	85556001	85558000	41	1.93165	1	1
chr15	85558001	85560000	3055	84.0998	1	1
chr15	85562001	85564000	8497	205.909	1	1
chr15	85564001	85566000	31	1.51231	1	1
chr15	85566001	85568000	2699	75.4559	1	1
chr15	85572001	85574000	7147	176.97	1	1
chr15	85576001	85578000	492	17.0058	1	1
chr15	85578001	85580000	2382	67.6387	1	1
chr15	85580001	85582000	3398	92.3096	1	1
chr15	85584001	85586000	920	29.4129	1	1
chr15	85586001	85588000	34196	696.646	0.694494	1
chr15	85588001	85590000	1245	38.3305	1	1
chr15	85592001	85594000	44	2.05482	1	1
chr15	85594001	85596000	5927	150.225	1	1
chr15	85596001	85598000	1449	43.7753	1	1
chr15	85598001	85600000	4750	123.761	1	1
chr15	85600001	85602000	19944	434.546	1	1
chr15	85602001	85604000	729	23.9925	1	1
chr15	85604001	85606000	15298	344.52	1	1
chr15	85606001	85608000	235	8.9063	1	1
chr15	85608001	85610000	105	4.39976	1	1
chr15	85610001	85612000	4069	108.083	1	1
chr15	85612001	85614000	7342	181.19	1	1
chr15	85618001	85620000	3509	94.9438	1	1
chr15	85620001	85622000	2688	75.1866	1	1
chr15	85622001	85624000	23501	501.679	1	1
chr15	85626001	85628000	3913	104.447	1	1
chr15	85628001	85630000	31209	643.079	1	1
chr15	85630001	85632000	6513	163.149	1	1
chr15	85632001	85634000	12039	279.344	1	1
chr15	85634001	85636000	1522	45.6999	1	1
chr15	85636001	85638000	2586	72.6832	1	1
chr15	85640001	85642000	2023	58.6263	1	1
chr15	85642001	85644000	6181	155.846	1	1
chr15	85644001	85646000	639	21.3787	1	1
chr15	85646001	85648000	14257	323.909	1	1
chr15	85648001	85650000	354	12.7484	1	1
chr15	85650001	85652000	276	10.2526	1	1
chr15	85656001	85658000	6505	162.974	1	1
chr15	85658001	85660000	4154	110.056	1	1
chr15	85660001	85662000	11664	271.712	1	1
chr15	85662001	85664000	9676	230.713	1	1
chr15	85664001	85666000	3597	97.0249	1	1
chr15	85666001	85668000	22694	486.567	1	1
chr15	85668001	85670000	18306	403.14	1	1
chr15	85670001	85672000	222	8.4735	1	1
chr15	85672001	85674000	924	29.5249	1	1
chr15	85674001	85676000	100	4.21581	1	1
chr15	85676001	85678000	4759	123.967	1	1
chr15	85678001	85680000	18771	412.09	1	1
chr15	85680001	85682000	1743	51.4586	1	1
chr15	85682001	85684000	8878	213.969	1	1
chr15	85684001	85686000	1511	45.4106	1	1
chr15	85686001	85688000	5664	144.374	1	1
chr15	85688001	85690000	17837	394.085	1	1
chr15	85692001	85694000	29548	613.018	1	1
chr15	85696001	85698000	4866	126.403	1	1
chr15	85698001	85700000	10883	255.718	1	1
chr15	85700001	85702000	3536	95.583	1	1
chr15	85702001	85704000	85	3.65676	1	1
chr15	85704001	85706000	14181	322.397	1	1
chr15	85706001	85708000	6506	162.996	1	1
chr15	85708001	85710000	22975	491.837	1	1
chr15	85710001	85712000	14859	335.85	1	1
chr15	85712001	85714000	276	10.2526	1	1
chr15	85714001	85716000	71782	1333.25	0.724303	1
chr15	85716001	85718000	36000	728.713	1	1
chr15	85718001	85720000	334413	5127.25	2.24e-11	9.39e-09
chr15	85720001	85722000	525762	7618.99	1.17e-29	6.53e-27
chr15	85722001	85724000	47983	937.104	1	1
chr15	85724001	85726000	142058	2423.33	0.0437722	1
chr15	85726001	85728000	151159	2558.7	0.0257303	1
chr15	85728001	85730000	2126	61.231	1	1
chr15	85730001	85732000	1171800	15366.6	1.92e-159	3.22e-156
chr15	85732001	85734000	1089431	14416.8	6.13e-137	5.13e-134
chr15	85734001	85736000	1470	44.3302	1	1
chr15	85736001	85738000	23	1.16457	1	1
chr15	85738001	85740000	215825	3494.69	0.000166012	0.046345
chr15	85740001	85742000	241187	3851.64	1.21e-05	0.00405095
chr15	85742001	85744000	2305	65.7209	1	1
chr15	85744001	85746000	112454	1975.02	0.208763	1
chr15	85746001	85748000	34243	697.484	1	1
chr15	85748001	85750000	4797	124.833	1	1
chr15	85750001	85752000	9179	220.306	1	1
chr15	85752001	85754000	117955	2059.34	0.166146	1
chr15	85754001	85756000	75577	1394.75	0.719199	1
chr15	85756001	85758000	5038	130.306	1	1
chr15	85758001	85760000	20875	452.252	1	1
chr15	85760001	85762000	35534	720.449	1	1
chr15	85762001	85764000	48581	947.319	1	1
chr15	85764001	85766000	1466	44.2246	1	1
chr15	85766001	85768000	22885	490.15	1	1
chr15	85768001	85770000	9054	217.677	1	1
chr15	85770001	85772000	56497	1081.14	1	1
chr15	85772001	85774000	116435	2036.09	0.171288	1
chr15	85774001	85776000	5555	141.939	1	1
chr15	85776001	85778000	16198	362.199	1	1
chr15	85778001	85780000	39	1.84891	1	1
chr15	85780001	85782000	17230	382.32	1	1
chr15	85782001	85784000	24029	511.532	1	1
chr15	85784001	85786000	14784	334.366	1	1
chr15	85786001	85788000	4444	116.754	1	1
chr15	85788001	85790000	48102	939.138	1	1
chr15	85790001	85792000	3497	94.6596	1	1
chr15	85792001	85794000	4787	124.605	1	1
chr15	85794001	85796000	6174	155.691	1	1
chr15	85796001	85798000	12283	284.293	1	1
chr15	85798001	85800000	19722	430.309	1	1
chr15	85800001	85802000	22037	474.214	1	1
chr15	85802001	85804000	153	6.11718	1	1
chr15	85804001	85806000	1307	39.9963	1	1
chr15	85806001	85808000	26	1.2965	1	1
chr15	85808001	85810000	9705	231.318	1	1
chr15	85810001	85812000	31985	657.055	1	1
chr15	85812001	85814000	31848	654.591	1	1
chr15	85814001	85816000	15025	339.132	1	1
chr15	85816001	85818000	16032	358.947	1	1
chr15	85818001	85820000	16262	363.451	1	1
chr15	85820001	85822000	42929	850.112	1	1
chr15	85822001	85824000	18409	405.125	1	1
chr15	85824001	85826000	1888	55.187	1	1
chr15	85826001	85828000	28160	587.736	1	1
chr15	85828001	85830000	1565	46.8281	1	1
chr15	85830001	85832000	12652	291.756	1	1
chr15	85832001	85834000	78646	1444.21	0.41132	1
chr15	85834001	85836000	21263	459.602	1	1
chr15	85836001	85838000	34926	709.647	1	1
chr15	85838001	85840000	53866	1036.94	0.78046	1
chr15	85840001	85842000	45469	893.982	0.924353	1
chr15	85842001	85844000	22854	489.568	1	1
chr15	85844001	85846000	5651	144.084	1	1
chr15	85846001	85848000	6561	164.201	1	1
chr15	85848001	85850000	42784	847.598	0.912856	1
chr15	85850001	85852000	141891	2420.83	0.0115103	1
chr15	85852001	85854000	4536	118.867	1	1
chr15	85854001	85856000	13660	312.005	1	1
chr15	85856001	85858000	3613	97.4026	1	1
chr15	85858001	85860000	19426	424.651	1	1
chr15	85860001	85862000	1546	46.3301	1	1
chr15	85862001	85864000	12706	292.845	1	1
chr15	85864001	85866000	28010	584.995	1	1
chr15	85866001	85868000	12285	284.334	1	1
chr15	85868001	85870000	71187	1323.57	0.314872	1
chr15	85870001	85872000	17721	391.84	1	1
chr15	85872001	85874000	17626	390.001	1	1
chr15	85874001	85876000	8327	202.298	1	1
chr15	85876001	85878000	15279	344.146	1	1
chr15	85878001	85880000	12226	283.138	1	1
chr15	85880001	85882000	12397	286.602	1	1
chr15	85882001	85884000	3717	99.8525	1	1
chr15	85884001	85886000	783	25.5412	1	1
chr15	85886001	85888000	1548	46.3825	1	1
chr15	85888001	85890000	2888	80.0615	1	1
chr15	85890001	85892000	5615	143.28	1	1
chr15	85896001	85898000	5967	151.112	1	1
chr15	85898001	85900000	19175	419.844	0.950252	1
chr15	85900001	85902000	7326	180.844	1	1
chr15	85902001	85904000	284	10.5123	1	1
chr15	85904001	85906000	281	10.415	1	1
chr15	85906001	85908000	27	1.34005	1	1
chr15	85910001	85912000	7868	192.503	1	1
chr15	85912001	85914000	990	31.3629	1	1
chr15	85914001	85916000	4447	116.823	1	1
chr15	85918001	85920000	2774	77.2882	1	1
chr15	85920001	85922000	40	1.89035	1	1
chr15	85922001	85924000	2720	75.9696	1	1
chr15	85926001	85928000	8441	204.721	0.949153	1
chr15	85928001	85930000	4149	109.941	1	1
chr15	85930001	85932000	787	25.6553	1	1
chr15	85932001	85934000	1053	33.1032	1	1
chr15	85934001	85936000	1800	52.9287	1	1
chr15	85936001	85938000	8178	199.126	0.892208	1
chr15	85938001	85940000	6547	163.895	0.912047	1
chr15	85942001	85944000	3523	95.2753	0.948357	1
chr15	85946001	85948000	4809	125.106	0.903329	1
chr15	85952001	85954000	1833	53.7772	0.932971	1
chr15	85956001	85958000	573	19.4328	0.94096	1
chr15	85958001	85960000	7779	190.596	0.796613	1
chr15	85966001	85968000	6987	173.497	0.786631	1
chr15	85976001	85978000	1336	40.772	0.870718	1
chr15	85978001	85980000	796	25.912	0.877596	1
chr15	85980001	85982000	338	12.2425	0.88327	1
chr15	85982001	85984000	30	1.46952	0.886429	1
chr15	85984001	85986000	572	19.4031	0.873704	1
chr15	85990001	85992000	291	10.7387	0.873846	1
chr15	85992001	85994000	3071	84.4852	0.820084	1
chr15	86000001	86002000	10272	243.106	0.686458	1
chr15	86002001	86004000	4199	111.099	0.797609	1
chr15	86006001	86008000	19023	416.929	0.539643	1
chr15	86008001	86010000	736	24.194	0.865181	1
chr15	86014001	86016000	1622	48.3177	0.852676	1
chr15	86018001	86020000	930	29.6926	0.869739	1
chr15	86020001	86022000	200	7.73373	0.885907	1
chr15	86024001	86026000	3030	83.497	0.837131	1
chr15	86026001	86028000	2635	73.8873	0.847339	1
chr15	86030001	86032000	2022	58.6009	0.864915	1
chr15	86036001	86038000	736	24.194	0.899425	1
chr15	86038001	86040000	12306	284.759	0.687891	1
chr15	86040001	86042000	2835	78.7739	0.866577	1
chr15	86042001	86044000	371	13.2827	0.917446	1
chr15	86044001	86046000	177	6.94937	0.92504	1
chr15	86046001	86048000	1059	33.2682	0.912054	1
chr15	86050001	86052000	1349	41.1191	0.914582	1
chr15	86052001	86054000	5050	130.577	0.848082	1
chr15	86056001	86058000	106	4.43642	0.951036	1
chr15	86058001	86060000	6166	155.515	0.839429	1
chr15	86060001	86062000	5233	134.71	0.861331	1
chr15	86062001	86064000	4794	124.764	0.873931	1
chr15	86064001	86066000	7369	181.773	0.82934	1
chr15	86066001	86068000	490	16.9453	0.965085	1
chr15	86068001	86070000	8104	197.548	0.823885	1
chr15	86080001	86082000	2147	61.7602	0.962427	1
chr15	86082001	86084000	2147	61.7602	0.966393	1
chr15	86084001	86086000	1736	51.2777	0.978209	1
chr15	86086001	86088000	2904	80.4496	0.959488	1
chr15	86088001	86090000	37	1.76564	1	1
chr15	86090001	86092000	3573	96.458	0.953936	1
chr15	86092001	86094000	3261	89.0434	0.96349	1
chr15	86094001	86096000	12202	282.652	0.796648	1
chr15	86098001	86100000	846	27.3313	1	1
chr15	86100001	86102000	20	1.03046	1	1
chr15	86102001	86104000	4545	119.073	0.955202	1
chr15	86114001	86116000	1927	56.1837	1	1
chr15	86116001	86118000	2002	58.0932	1	1
chr15	86118001	86120000	2397	68.0114	1	1
chr15	86122001	86124000	10706	252.074	0.863985	1
chr15	86124001	86126000	3706	99.5937	1	1
chr15	86128001	86130000	41	1.93165	1	1
chr15	86130001	86132000	318	11.606	1	1
chr15	86134001	86136000	177	6.94937	1	1
chr15	86136001	86138000	409	14.4663	1	1
chr15	86138001	86140000	180	7.05237	1	1
chr15	86142001	86144000	737	24.2228	1	1
chr15	86148001	86150000	226	8.607	1	1
chr15	86150001	86152000	1309	40.0499	1	1
chr15	86168001	86170000	962	30.5851	1	1
chr15	86170001	86172000	628	21.0562	1	1
chr15	86176001	86178000	2394	67.9369	1	1
chr15	86178001	86180000	728	23.9636	1	1
chr15	86180001	86182000	3942	105.124	1	1
chr15	86190001	86192000	42	1.97283	1	1
chr15	86208001	86210000	4657	121.638	1	1
chr15	86214001	86216000	3043	83.8105	1	1
chr15	86216001	86218000	80	3.46777	1	1
chr15	86232001	86234000	21	1.07543	1	1
chr15	86236001	86238000	4519	118.477	1	1
chr15	86240001	86242000	2712	75.774	1	1
chr15	86242001	86244000	3664	98.605	1	1
chr15	86250001	86252000	5130	132.386	1	1
chr15	86254001	86256000	2366	67.2409	1	1
chr15	86292001	86294000	3594	96.954	1	1
chr15	86304001	86306000	97	4.10489	1	1
chr15	86308001	86310000	8260	200.873	0.927393	1
chr15	86310001	86312000	3043	83.8105	1	1
chr15	86318001	86320000	560	19.0464	1	1
chr15	86336001	86338000	29	1.42655	1	1
chr15	86340001	86342000	692	22.9231	1	1
chr15	86346001	86348000	3430	93.0701	1	1
chr15	86350001	86352000	145	5.83627	1	1
chr15	86378001	86380000	45	2.09565	1	1
chr15	86384001	86386000	1099	34.3657	1	1
chr15	86392001	86394000	2683	75.0642	1	1
chr15	86402001	86404000	2940	81.322	0.99779	1
chr15	86410001	86412000	128	5.23272	1	1
chr15	86422001	86424000	794	25.855	1	1
chr15	86432001	86434000	1669	49.5411	1	1
chr15	86456001	86458000	8621	208.537	0.87365	1
chr15	86458001	86460000	2587	72.7078	0.989051	1
chr15	86464001	86466000	3030	83.497	0.978989	1
chr15	86466001	86468000	8815	212.639	0.867464	1
chr15	86470001	86472000	1728	51.0708	1	1
chr15	86482001	86484000	24	1.20877	1	1
chr15	86534001	86536000	1074	33.6804	1	1
chr15	86558001	86560000	48	2.21745	1	1
chr15	86574001	86576000	478	16.5814	1	1
chr15	86636001	86638000	2175	62.4646	0.963346	1
chr15	86638001	86640000	1224	37.7639	0.981432	1
chr15	86640001	86642000	3935	104.96	0.928954	1
chr15	86798001	86800000	3405	92.476	0.926472	1
chr15	86836001	86838000	28	1.3834	0.990385	1
chr15	86910001	86912000	5009	129.649	0.8941	1
chr15	86952001	86954000	5720	145.623	0.881162	1
chr15	86966001	86968000	3310	90.2136	0.927677	1
chr15	87046001	87048000	49	2.25783	0.993618	1
chr15	87246001	87248000	651	21.7297	0.99544	1
chr15	87324001	87326000	43	2.01389	1	1
chr15	87366001	87368000	156	6.22205	1	1
chr15	87444001	87446000	275	10.2201	1	1
chr15	87472001	87474000	66	2.93033	1	1
chr15	87582001	87584000	5156	132.973	0.932174	1
chr15	87694001	87696000	293	10.8033	1	1
chr15	87698001	87700000	30	1.46952	1	1
chr15	87746001	87748000	23	1.16457	1	1
chr15	87794001	87796000	465	16.186	1	1
chr15	87816001	87818000	1708	50.553	1	1
chr15	87870001	87872000	729	23.9925	1	1
chr15	87878001	87880000	7391	182.248	0.898134	1
chr15	87948001	87950000	2040	59.0573	1	1
chr15	87976001	87978000	2986	82.4347	0.983704	1
chr15	88044001	88046000	877	28.206	1	1
chr15	88108001	88110000	105	4.39976	1	1
chr15	88206001	88208000	28	1.3834	1	1
chr15	88218001	88220000	425	14.9605	1	1
chr15	88224001	88226000	928	29.6367	1	1
chr15	88242001	88244000	26	1.2965	1	1
chr15	88274001	88276000	710	23.4442	1	1
chr15	88282001	88284000	1633	48.6044	1	1
chr15	88290001	88292000	852	27.5009	1	1
chr15	88562001	88564000	30	1.46952	1	1
chr15	88618001	88620000	1724	50.9673	1	1
chr15	88654001	88656000	807	26.2252	1	1
chr15	88684001	88686000	907	29.0488	1	1
chr15	88688001	88690000	2199	63.0676	0.990066	1
chr15	88714001	88716000	24	1.20877	1	1
chr15	88718001	88720000	3314	90.309	0.968095	1
chr15	88758001	88760000	1065	33.4332	1	1
chr15	88764001	88766000	80	3.46777	1	1
chr15	88772001	88774000	551	18.7781	1	1
chr15	88798001	88800000	115	4.76445	1	1
chr15	88802001	88804000	3110	85.4236	0.970902	1
chr15	88820001	88822000	1619	48.2395	0.999465	1
chr15	88836001	88838000	2469	69.7964	0.982895	1
chr15	88850001	88852000	2557	71.9692	0.981061	1
chr15	88858001	88860000	5442	139.408	0.92542	1
chr15	88860001	88862000	130	5.30422	1	1
chr15	88870001	88872000	111	4.61907	1	1
chr15	88880001	88882000	2215	63.4691	0.987403	1
chr15	88894001	88896000	3299	89.9511	0.96639	1
chr15	88906001	88908000	21	1.07543	1	1
chr15	88972001	88974000	1614	48.109	0.998509	1
chr15	88976001	88978000	5109	131.912	0.931136	1
chr15	88992001	88994000	28	1.3834	1	1
chr15	89000001	89002000	3137	86.0725	0.969059	1
chr15	89004001	89006000	5653	144.128	0.920622	1
chr15	89014001	89016000	947	30.1672	1	1
chr15	89072001	89074000	547	18.6587	1	1
chr15	89076001	89078000	94	3.99354	1	1
chr15	89078001	89080000	519	17.82	1	1
chr15	89098001	89100000	31	1.51231	1	1
chr15	89120001	89122000	2757	76.8734	0.976477	1
chr15	89124001	89126000	7370	181.794	0.887836	1
chr15	89196001	89198000	2081	60.095	0.989848	1
chr15	89214001	89216000	786	25.6268	1	1
chr15	89234001	89236000	5087	131.414	0.932148	1
chr15	89278001	89280000	4806	125.038	0.937864	1
chr15	89296001	89298000	1155	35.8937	1	1
chr15	89300001	89302000	78	3.39176	1	1
chr15	89306001	89308000	462	16.0946	1	1
chr15	89312001	89314000	1818	53.3918	0.995735	1
chr15	89336001	89338000	2148	61.7853	0.989572	1
chr15	89422001	89424000	2653	74.329	0.980638	1
chr15	89428001	89430000	9650	230.17	0.846624	1
chr15	89440001	89442000	2034	58.9053	0.992763	1
chr15	89460001	89462000	67	2.96916	1	1
chr15	89478001	89480000	402	14.2493	1	1
chr15	89512001	89514000	379	13.5331	1	1
chr15	89526001	89528000	342	12.3693	1	1
chr15	89544001	89546000	220	8.40664	1	1
chr15	89546001	89548000	220	8.40664	1	1
chr15	89548001	89550000	232	8.80669	1	1
chr15	89570001	89572000	2976	82.193	0.975955	1
chr15	89572001	89574000	3125	85.7842	0.973102	1
chr15	89734001	89736000	122	5.01737	1	1
chr15	89794001	89796000	2662	74.5497	0.984211	1
chr15	89878001	89880000	255	9.56639	1	1
chr15	89900001	89902000	37	1.76564	1	1
chr15	90034001	90036000	311	11.3821	1	1
chr15	90036001	90038000	313	11.4461	1	1
chr15	90190001	90192000	3063	84.2925	0.978748	1
chr15	90220001	90222000	645	21.5543	1	1
chr15	90224001	90226000	2049	59.2853	0.998416	1
chr15	90386001	90388000	887	28.4873	1	1
chr15	90396001	90398000	1030	32.4694	1	1
chr15	90596001	90598000	2560	72.0431	0.988847	1
chr15	90678001	90680000	2392	67.8872	0.991969	1
chr15	90806001	90808000	1343	40.959	1	1
chr15	91004001	91006000	1549	46.4087	1	1
chr15	91038001	91040000	1715	50.7343	1	1
chr15	91050001	91052000	6549	163.939	0.910696	1
chr15	91062001	91064000	2333	66.4192	0.991813	1
chr15	91122001	91124000	6652	166.193	0.908371	1
chr15	91140001	91142000	1392	42.2642	1	1
chr15	91264001	91266000	1294	39.6478	1	1
chr15	91330001	91332000	702	23.2128	1	1
chr15	91354001	91356000	1943	56.5918	0.997711	1
chr15	91472001	91474000	1053	33.1032	1	1
chr15	91498001	91500000	3626	97.7093	0.964291	1
chr15	91636001	91638000	138	5.58888	1	1
chr15	91656001	91658000	511	17.5793	1	1
chr15	91674001	91676000	786	25.6268	1	1
chr15	91704001	91706000	379	13.5331	1	1
chr15	92034001	92036000	1022	32.2485	1	1
chr15	92108001	92110000	67	2.96916	1	1
chr15	92298001	92300000	1007	31.8338	1	1
chr15	92430001	92432000	575	19.4922	1	1
chr15	92924001	92926000	2637	73.9364	0.973028	1
chr15	92952001	92954000	53	2.41838	1	1
chr15	93220001	93222000	1712	50.6566	0.989537	1
chr15	93222001	93224000	873	28.0933	1	1
chr15	93308001	93310000	889	28.5435	1	1
chr15	93442001	93444000	6623	165.559	0.894487	1
chr15	93462001	93464000	543	18.5393	1	1
chr15	93464001	93466000	394	14.0008	1	1
chr15	93620001	93622000	2636	73.9119	0.970923	1
chr15	93636001	93638000	1435	43.4049	0.994087	1
chr15	93770001	93772000	755	24.7399	1	1
chr15	93876001	93878000	2068	59.7663	0.981956	1
chr15	93882001	93884000	1722	50.9155	0.988638	1
chr15	93946001	93948000	163	6.46577	1	1
chr15	93990001	93992000	1911	55.7751	0.985142	1
chr15	94052001	94054000	123	5.05335	1	1
chr15	94396001	94398000	77	3.35366	1	1
chr15	94484001	94486000	839	27.1332	1	1
chr15	94654001	94656000	196	7.59817	1	1
chr15	95438001	95440000	168	6.63906	1	1
chr15	95510001	95512000	2176	62.4898	0.986016	1
chr15	95628001	95630000	1003	31.7231	1	1
chr15	95690001	95692000	179	7.01806	1	1
chr15	95740001	95742000	663	22.0799	1	1
chr15	95788001	95790000	255	9.56639	1	1
chr15	95834001	95836000	3428	93.0226	0.963249	1
chr15	95932001	95934000	274	10.1875	1	1
chr15	95934001	95936000	3553	95.9852	0.961215	1
chr15	95964001	95966000	762	24.9405	1	1
chr15	96036001	96038000	60	2.69578	1	1
chr15	96106001	96108000	6101	154.079	0.912772	1
chr15	96116001	96118000	57	2.57741	1	1
chr15	96176001	96178000	320	11.6699	1	1
chr15	96202001	96204000	836	27.0483	1	1
chr15	96214001	96216000	1763	51.9751	0.996613	1
chr15	96320001	96322000	46	2.13636	1	1
chr15	96374001	96376000	3221	88.0866	0.968834	1
chr15	96382001	96384000	36	1.7238	1	1
chr15	96402001	96404000	34	1.63967	1	1
chr15	96458001	96460000	2778	77.3857	0.977511	1
chr15	96464001	96466000	724	23.8483	1	1
chr15	96612001	96614000	242	9.1381	1	1
chr15	96622001	96624000	3790	101.567	0.958146	1
chr15	96652001	96654000	23	1.16457	1	1
chr15	96668001	96670000	5509	140.909	0.925077	1
chr15	96686001	96688000	628	21.0562	1	1
chr15	96700001	96702000	1853	54.2905	0.995522	1
chr15	96706001	96708000	1200	37.1149	1	1
chr15	96736001	96738000	9362	224.146	0.851476	1
chr15	96786001	96788000	1152	35.8121	1	1
chr15	96804001	96806000	2325	66.2198	0.986379	1
chr15	96918001	96920000	1808	53.1346	0.996251	1
chr15	96948001	96950000	1911	55.7751	0.994225	1
chr15	96986001	96988000	1196	37.0066	1	1
chr15	97040001	97042000	1680	49.8268	0.998538	1
chr15	97074001	97076000	1407	42.6626	1	1
chr15	97084001	97086000	2695	75.358	0.97887	1
chr15	97140001	97142000	33	1.59738	1	1
chr15	97188001	97190000	62	2.77427	1	1
chr15	97206001	97208000	3711	99.7114	0.959006	1
chr15	97208001	97210000	30	1.46952	1	1
chr15	97242001	97244000	525	18.0002	1	1
chr15	97284001	97286000	1111	34.6939	1	1
chr15	97300001	97302000	20	1.03046	1	1
chr15	97360001	97362000	237	8.97261	1	1
chr15	97496001	97498000	45	2.09565	1	1
chr15	97590001	97592000	2931	81.104	0.972847	1
chr15	97612001	97614000	801	26.0544	1	1
chr15	97640001	97642000	549	18.7185	1	1
chr15	97678001	97680000	2753	76.7758	0.975949	1
chr15	97732001	97734000	20	1.03046	1	1
chr15	97790001	97792000	74	3.23901	1	1
chr15	97856001	97858000	4286	113.112	0.945688	1
chr15	97882001	97884000	1515	45.5158	0.999012	1
chr15	97952001	97954000	6664	166.456	0.899617	1
chr15	97956001	97958000	2966	81.9512	0.970704	1
chr15	97968001	97970000	41	1.93165	1	1
chr15	98004001	98006000	103	4.32631	1	1
chr15	98010001	98012000	23	1.16457	1	1
chr15	98014001	98016000	606	20.4091	1	1
chr15	98030001	98032000	24	1.20877	1	1
chr15	98094001	98096000	1496	45.0158	0.998468	1
chr15	98128001	98130000	6913	171.888	0.894095	1
chr15	98238001	98240000	27	1.34005	1	1
chr15	98246001	98248000	659	21.9633	1	1
chr15	98256001	98258000	1827	53.6231	0.991373	1
chr15	98316001	98318000	2125	61.2058	0.985363	1
chr15	98346001	98348000	1206	37.2773	1	1
chr15	98450001	98452000	1430	43.2724	0.998206	1
chr15	98560001	98562000	79	3.42979	1	1
chr15	98596001	98598000	2307	65.7708	0.980696	1
chr15	98652001	98654000	2948	81.5156	0.968119	1
chr15	98676001	98678000	56	2.53779	1	1
chr15	98726001	98728000	1208	37.3314	1	1
chr15	98800001	98802000	190	7.39417	1	1
chr15	98806001	98808000	993	31.4461	1	1
chr15	98870001	98872000	79	3.42979	1	1
chr15	98978001	98980000	22	1.12012	1	1
chr15	99004001	99006000	74	3.23901	1	1
chr15	99016001	99018000	4847	125.971	0.930399	1
chr15	99184001	99186000	82	3.54354	1	1
chr15	99194001	99196000	1117	34.8579	1	1
chr15	99254001	99256000	395	14.0319	1	1
chr15	99258001	99260000	105	4.39976	1	1
chr15	99308001	99310000	1673	49.645	0.991048	1
chr15	99376001	99378000	69	3.0466	1	1
chr15	99396001	99398000	1554	46.5398	0.993282	1
chr15	99404001	99406000	47	2.17695	1	1
chr15	99456001	99458000	133	5.41122	1	1
chr15	99626001	99628000	110	4.58262	1	1
chr15	99720001	99722000	5876	149.093	0.910289	1
chr15	99734001	99736000	1040	32.7452	1	1
chr15	99818001	99820000	1453	43.8811	0.995679	1
chr15	99830001	99832000	71	3.12377	1	1
chr15	99930001	99932000	586	19.8182	1	1
chr15	99964001	99966000	21	1.07543	1	1
chr15	100022001	100024000	30	1.46952	1	1
chr15	100032001	100034000	21	1.07543	1	1
chr15	100096001	100098000	47	2.17695	1	1
chr15	100162001	100164000	20	1.03046	1	1
chr15	100186001	100188000	323	11.7656	1	1
chr15	100200001	100202000	1553	46.5136	0.995426	1
chr15	100228001	100230000	6164	155.471	0.906821	1
chr15	100314001	100316000	1218	37.6018	1	1
chr15	100414001	100416000	22	1.12012	1	1
chr15	100438001	100440000	1548	46.3825	0.997008	1
chr15	100444001	100446000	5386	138.152	0.9231	1
chr15	100450001	100452000	2142	61.6342	0.985623	1
chr15	100464001	100466000	48	2.21745	1	1
chr15	100466001	100468000	48	2.21745	1	1
chr15	100496001	100498000	1508	45.3317	0.998149	1
chr15	100554001	100556000	11174	261.694	0.813701	1
chr15	100596001	100598000	194	7.53025	1	1
chr15	100606001	100608000	5607	143.101	0.919857	1
chr15	100612001	100614000	361	12.9687	1	1
chr15	100642001	100644000	53	2.41838	1	1
chr15	100656001	100658000	3889	103.886	0.953192	1
chr15	100708001	100710000	31	1.51231	1	1
chr15	100730001	100732000	2054	59.412	0.988976	1
chr15	100766001	100768000	29	1.42655	1	1
chr15	100818001	100820000	98	4.14191	1	1
chr15	100820001	100822000	98	4.14191	1	1
chr15	100836001	100838000	28	1.3834	1	1
chr15	100846001	100848000	5239	134.845	0.928143	1
chr15	100888001	100890000	1493	44.9367	1	1
chr15	100926001	100928000	27	1.34005	1	1
chr15	101092001	101094000	36	1.7238	1	1
chr15	101100001	101102000	772	25.2268	1	1
chr15	101102001	101104000	772	25.2268	1	1
chr15	101104001	101106000	202	7.80139	1	1
chr15	101142001	101144000	2256	64.4963	0.986223	1
chr15	101158001	101160000	156	6.22205	1	1
chr15	101170001	101172000	1208	37.3314	1	1
chr15	101178001	101180000	27	1.34005	1	1
chr15	101232001	101234000	23	1.16457	1	1
chr15	101246001	101248000	2883	79.9402	0.974	1
chr15	101252001	101254000	3589	96.836	0.960374	1
chr15	101256001	101258000	3250	88.7805	0.9669	1
chr15	101336001	101338000	3443	93.3788	0.96294	1
chr15	101398001	101400000	1428	43.2195	1	1
chr15	101444001	101446000	107	4.47303	1	1
chr15	101478001	101480000	26	1.2965	1	1
chr15	101496001	101498000	2394	67.9369	0.982422	1
chr15	101532001	101534000	70	3.08522	1	1
chr15	101580001	101582000	365	13.0944	1	1
chr15	101612001	101614000	1034	32.5797	1	1
chr15	101622001	101624000	908	29.0768	1	1
chr15	101624001	101626000	908	29.0768	1	1
chr15	101632001	101634000	254	9.53354	1	1
chr15	101634001	101636000	105	4.39976	1	1
chr15	101640001	101642000	3783	101.403	0.954729	1
chr15	101714001	101716000	3065	84.3407	0.968042	1
chr15	101742001	101744000	30	1.46952	1	1
chr15	101878001	101880000	2044	59.1587	0.986491	1
chr15	101888001	101890000	33	1.59738	1	1
chr15	101906001	101908000	24	1.20877	1	1
chr15	101924001	101926000	4450	116.892	0.93976	1
chr15	101968001	101970000	144	5.80102	1	1
chr15	101970001	101972000	161	6.39627	1	1
chr15	101976001	101978000	1138	35.4308	1	1
chr15	101978001	101980000	1139	35.4581	1	1
chr15	102098001	102100000	3175	86.9845	0.963009	1
chr15	102106001	102108000	1926	56.1581	0.987042	1
chr15	102132001	102134000	2244	64.1959	0.980722	1
chr15	102196001	102198000	674	22.4003	1	1
chr15	102204001	102206000	1094	34.2288	1	1
chr15	102240001	102242000	4966	128.674	0.927577	1
chr15	102262001	102264000	26	1.2965	1	1
chr15	102280001	102282000	33	1.59738	1	1
chr15	102282001	102284000	338	12.2425	1	1
chr15	102284001	102286000	189	7.36009	1	1
chr15	102292001	102294000	3576	96.5288	0.95402	1
chr15	102328001	102330000	121	4.98135	1	1
chr15	102342001	102344000	49	2.25783	1	1
chr15	102402001	102404000	227	8.64033	1	1
chr15	102498001	102500000	208	8.00386	1	1
chr15	102518001	102520000	1459	44.0397	0.993907	1
chr15	102628001	102630000	399	14.1562	1	1
chr15	102630001	102632000	6640	165.931	0.894088	1
chr15	102640001	102642000	1426	43.1665	0.994395	1
chr15	102648001	102650000	232	8.80669	1	1
chr15	102650001	102652000	223	8.5069	1	1
chr15	102674001	102676000	498	17.1872	1	1
chr15	102732001	102734000	1891	55.2638	0.985523	1
chr15	102800001	102802000	2993	82.6038	0.964477	1
chr15	102810001	102812000	869	27.9806	1	1
chr15	102900001	102902000	517	17.7598	1	1
chr15	102926001	102928000	81	3.50568	1	1
chr15	102992001	102994000	4501	118.063	0.936735	1
chr15	103008001	103010000	2291	65.3713	0.979481	1
chr15	103064001	103066000	80	3.46777	1	1
chr15	103068001	103070000	63	2.8134	1	1
chr15	103086001	103088000	2577	72.4617	0.974878	1
chr15	103152001	103154000	1294	39.6478	1	1
chr15	103192001	103194000	2280	65.0965	0.982209	1
chr15	103216001	103218000	28	1.3834	1	1
chr15	103242001	103244000	34	1.63967	1	1
chr15	103276001	103278000	73	3.20066	1	1
chr15	103278001	103280000	597	20.1435	1	1
chr15	103280001	103282000	597	20.1435	1	1
chr15	103308001	103310000	41	1.93165	1	1
chr15	103318001	103320000	116	4.8007	1	1
chr15	103382001	103384000	4866	126.403	0.936395	1
chr15	103418001	103420000	851	27.4726	1	1
chr15	103420001	103422000	851	27.4726	1	1
chr15	103494001	103496000	20	1.03046	1	1
chr15	103534001	103536000	5287	135.926	0.932694	1
chr15	103562001	103564000	3886	103.815	0.960605	1
chr15	103584001	103586000	304	11.1575	1	1
chr1	3368001	3370000	2100	60.575	0.903494	1
chr1	4592001	4594000	1759	51.8719	0.986335	1
chr1	4826001	4828000	1960	57.025	0.93743	1
chr1	5120001	5122000	1206	37.2773	1	1
chr1	5980001	5982000	1269	38.9765	1	1
chr1	8294001	8296000	97	4.10489	1	1
chr1	10154001	10156000	1633	48.6044	1	1
chr1	10192001	10194000	756	24.7685	1	1
chr1	10374001	10376000	29	1.42655	1	1
chr1	11060001	11062000	2831	78.6766	0.730506	1
chr1	11814001	11816000	2521	71.0815	0.802744	1
chr1	14438001	14440000	2956	81.7092	0.702002	1
chr1	16226001	16228000	25	1.25275	1	1
chr1	16706001	16708000	508	17.4889	1	1
chr1	17538001	17540000	2911	80.6194	0.712217	1
chr1	18106001	18108000	810	26.3105	1	1
chr1	23818001	23820000	911	29.1609	1	1
chr1	24134001	24136000	2845	79.0171	0.727294	1
chr1	26114001	26116000	110	4.58262	1	1
chr1	35912001	35914000	5131	132.409	0.295222	1
chr1	36548001	36550000	2857	79.3087	0.724545	1
chr1	36948001	36950000	5634	143.704	0.230014	1
chr1	37092001	37094000	3630	97.8036	0.556251	1
chr1	37566001	37568000	771	25.1982	1	1
chr1	38000001	38002000	2346	66.743	0.844327	1
chr1	38044001	38046000	162	6.43104	1	1
chr1	38152001	38154000	5782	147.003	0.212944	1
chr1	39234001	39236000	1935	56.3878	0.943503	1
chr1	39346001	39348000	140	5.65972	1	1
chr1	39574001	39576000	157	6.25695	1	1
chr1	40036001	40038000	3784	101.426	0.52514	1
chr1	40528001	40530000	30	1.46952	1	1
chr1	41746001	41748000	47	2.17695	1	1
chr1	43554001	43556000	510	17.5492	1	1
chr1	43666001	43668000	2390	67.8375	0.833826	1
chr1	44888001	44890000	2745	76.5804	0.750338	1
chr1	48476001	48478000	5867	148.893	0.203563	1
chr1	49662001	49664000	2532	71.3529	0.800148	1
chr1	50038001	50040000	918	29.357	1	1
chr1	51224001	51226000	992	31.4184	1	1
chr1	52536001	52538000	354	12.7484	1	1
chr1	53204001	53206000	24	1.20877	1	1
chr1	54068001	54070000	123	5.05335	1	1
chr1	55182001	55184000	46	2.13636	1	1
chr1	56214001	56216000	64	2.85246	1	1
chr1	57620001	57622000	21	1.07543	1	1
chr1	58466001	58468000	2058	59.5132	0.913659	1
chr1	58474001	58476000	570	19.3437	1	1
chr1	58486001	58488000	326	11.8612	1	1
chr1	58756001	58758000	27	1.34005	1	1
chr1	59394001	59396000	131	5.33992	1	1
chr1	59820001	59822000	79	3.42979	1	1
chr1	60074001	60076000	69	3.0466	1	1
chr1	60158001	60160000	737	24.2228	1	1
chr1	60892001	60894000	3106	85.3274	0.668345	1
chr1	60894001	60896000	3106	85.3274	0.668345	1
chr1	61008001	61010000	3200	87.5837	0.647583	1
chr1	61884001	61886000	52	2.37839	1	1
chr1	61886001	61888000	53	2.41838	1	1
chr1	62920001	62922000	561	19.0761	1	1
chr1	63180001	63182000	3007	82.9419	0.690488	1
chr1	63650001	63652000	110	4.58262	1	1
chr1	64330001	64332000	550	18.7483	1	1
chr1	64700001	64702000	2755	76.8246	0.748024	1
chr1	66742001	66744000	23	1.16457	1	1
chr1	66964001	66966000	22	1.12012	1	1
chr1	66966001	66968000	23	1.16457	1	1
chr1	67520001	67522000	84	3.61908	1	1
chr1	68924001	68926000	1628	48.4741	1	1
chr1	69370001	69372000	683	22.6619	1	1
chr1	70374001	70376000	4193	110.96	0.44706	1
chr1	70884001	70886000	73	3.20066	1	1
chr1	71242001	71244000	751	24.6251	1	1
chr1	72204001	72206000	22	1.12012	1	1
chr1	72520001	72522000	6061	153.194	0.183287	1
chr1	74284001	74286000	4936	127.993	0.323548	1
chr1	75234001	75236000	910	29.1329	1	1
chr1	75842001	75844000	764	24.9978	1	1
chr1	76216001	76218000	2774	77.2882	0.743632	1
chr1	78282001	78284000	3838	102.692	0.514446	1
chr1	80886001	80888000	1454	43.9075	1	1
chr1	82068001	82070000	35	1.68181	1	1
chr1	84646001	84648000	3167	86.7926	0.654841	1
chr1	85780001	85782000	2529	71.2789	0.800856	1
chr1	86964001	86966000	2584	72.634	0.787904	1
chr1	87314001	87316000	1191	36.8712	1	1
chr1	87364001	87366000	2126	61.231	0.897209	1
chr1	87854001	87856000	4566	119.555	0.381999	1
chr1	88154001	88156000	129	5.26849	1	1
chr1	88302001	88304000	95	4.0307	1	1
chr1	88448001	88450000	2389	67.8127	0.834064	1
chr1	89156001	89158000	4225	111.701	0.441242	1
chr1	90638001	90640000	51	2.3383	1	1
chr1	90796001	90798000	721	23.7618	1	1
chr1	91856001	91858000	5101	131.731	0.299468	1
chr1	91956001	91958000	1792	52.7228	0.978297	1
chr1	92590001	92592000	128	5.23272	1	1
chr1	92898001	92900000	132	5.37558	1	1
chr1	93304001	93306000	4611	120.585	0.374563	1
chr1	93750001	93752000	2570	72.2894	0.791196	1
chr1	95406001	95408000	2481	70.0932	0.812204	1
chr1	96426001	96428000	2658	74.4516	0.770571	1
chr1	98852001	98854000	70	3.08522	1	1
chr1	100870001	100872000	2003	58.1186	0.926992	1
chr1	100876001	100878000	114	4.72816	1	1
chr1	102694001	102696000	2418	68.5327	0.827159	1
chr1	106232001	106234000	71	3.12377	1	1
chr1	106588001	106590000	4417	116.132	0.407262	1
chr1	109410001	109412000	1415	42.8749	1	1
chr1	116122001	116124000	187	7.29187	1	1
chr1	118312001	118314000	2414	68.4335	0.828111	1
chr1	118950001	118952000	405	14.3423	1	1
chr1	119104001	119106000	37	1.76564	1	1
chr1	119766001	119768000	3794	101.661	0.523151	1
chr1	121252001	121254000	5592	142.766	0.235031	1
chr1	121254001	121256000	5592	142.766	0.235031	1
chr1	121804001	121806000	3270	89.2585	0.632297	1
chr1	121986001	121988000	115	4.76445	1	1
chr1	122262001	122264000	875	28.1497	1	1
chr1	124718001	124720000	41	1.93165	1	1
chr1	127122001	127124000	1778	52.362	0.981707	1
chr1	127766001	127768000	1637	48.7086	1	1
chr1	128818001	128820000	3401	92.3809	0.604112	1
chr1	129510001	129512000	546	18.6289	1	1
chr1	131492001	131494000	1078	33.7901	1	1
chr1	131714001	131716000	2745	76.5804	0.750338	1
chr1	131716001	131718000	2745	76.5804	0.750338	1
chr1	132530001	132532000	90	3.84438	1	1
chr1	132554001	132556000	1033	32.5522	1	1
chr1	132846001	132848000	666	22.1674	1	1
chr1	132988001	132990000	2912	80.6436	0.71199	1
chr1	133462001	133464000	5569	142.252	0.237812	1
chr1	133682001	133684000	7415	182.766	0.0811359	1
chr1	133720001	133722000	1345	41.0124	1	1
chr1	134086001	134088000	25	1.25275	1	1
chr1	135046001	135048000	30	1.46952	1	1
chr1	135146001	135148000	27	1.34005	1	1
chr1	135584001	135586000	2503	70.637	0.806998	1
chr1	135586001	135588000	2503	70.637	0.806998	1
chr1	135682001	135684000	2224	63.6948	0.873582	1
chr1	135956001	135958000	124	5.0893	1	1
chr1	135958001	135960000	124	5.0893	1	1
chr1	136224001	136226000	1215	37.5207	1	1
chr1	138466001	138468000	2426	68.7312	0.825256	1
chr1	138472001	138474000	2879	79.8431	0.719514	1
chr1	140254001	140256000	548	18.6886	1	1
chr1	140392001	140394000	1799	52.903	0.976593	1
chr1	140448001	140450000	20	1.03046	1	1
chr1	143600001	143602000	2081	60.095	0.908091	1
chr1	143626001	143628000	494	17.0663	1	1
chr1	145948001	145950000	2063	59.6398	0.912448	1
chr1	151326001	151328000	60	2.69578	1	1
chr1	151370001	151372000	2670	74.7457	0.76777	1
chr1	152156001	152158000	748	24.5389	1	1
chr1	152648001	152650000	3132	85.9524	0.662576	1
chr1	152806001	152808000	2187	62.7662	0.88249	1
chr1	153746001	153748000	488	16.8847	1	1
chr1	154104001	154106000	80	3.46777	1	1
chr1	154236001	154238000	1329	40.585	1	1
chr1	154350001	154352000	38	1.80735	1	1
chr1	154402001	154404000	3713	99.7584	0.539372	1
chr1	156370001	156372000	337	12.2108	1	1
chr1	158606001	158608000	3442	93.3551	0.595408	1
chr1	159830001	159832000	390	13.8763	1	1
chr1	161594001	161596000	10548	248.814	0.00691802	1
chr1	165980001	165982000	477	16.5511	1	1
chr1	166120001	166122000	2678	74.9417	0.765905	1
chr1	167052001	167054000	242	9.1381	1	1
chr1	167570001	167572000	70	3.08522	1	1
chr1	168578001	168580000	1479	44.5677	1	1
chr1	169864001	169866000	770	25.1696	1	1
chr1	169950001	169952000	417	14.7137	1	1
chr1	170042001	170044000	401	14.2183	1	1
chr1	171392001	171394000	3090	84.9426	0.671905	1
chr1	173064001	173066000	877	28.206	1	1
chr1	176482001	176484000	33	1.59738	1	1
chr1	178488001	178490000	2922	80.886	0.709715	1
chr1	180256001	180258000	3596	97.0013	0.563239	1
chr1	180668001	180670000	465	16.186	1	1
chr1	181106001	181108000	2456	69.4746	0.818131	1
chr1	181108001	181110000	2463	69.6479	0.81647	1
chr1	181200001	181202000	596	20.114	1	1
chr1	181774001	181776000	646	21.5835	1	1
chr1	182510001	182512000	2709	75.7006	0.758691	1
chr1	183252001	183254000	6059	153.15	0.183488	1
chr1	183848001	183850000	20	1.03046	1	1
chr1	184626001	184628000	4058	107.827	0.472076	1
chr1	184880001	184882000	3127	85.8322	0.663684	1
chr1	184916001	184918000	2866	79.5274	0.722485	1
chr1	186406001	186408000	597	20.1435	1	1
chr1	187478001	187480000	2966	81.9512	0.699739	1
chr1	188034001	188036000	2810	78.1655	0.735333	1
chr1	189926001	189928000	401	14.2183	1	1
chr1	191460001	191462000	60	2.69578	1	1
chr1	191632001	191634000	3409	92.5711	0.602409	1
chr1	192696001	192698000	1548	46.3825	1	1
chr1	192734001	192736000	59	2.65641	1	1
chr1	192736001	192738000	59	2.65641	1	1
chr1	195100001	195102000	22	1.12012	1	1
chr2	5518001	5520000	22	1.12012	1	1
chr2	6818001	6820000	286	10.577	1	1
chr2	7462001	7464000	507	17.4588	1	1
chr2	7842001	7844000	2980	82.2897	0.696575	1
chr2	7908001	7910000	260	9.73039	1	1
chr2	10152001	10154000	1124	35.049	1	1
chr2	11492001	11494000	105	4.39976	1	1
chr2	11520001	11522000	273	10.155	1	1
chr2	11716001	11718000	185	7.22356	1	1
chr2	11826001	11828000	115	4.76445	1	1
chr2	12182001	12184000	381	13.5956	1	1
chr2	13086001	13088000	58	2.61695	1	1
chr2	14532001	14534000	131	5.33992	1	1
chr2	18030001	18032000	2155	61.9615	0.890207	1
chr2	18252001	18254000	135	5.48238	1	1
chr2	18934001	18936000	2952	81.6124	0.702908	1
chr2	19478001	19480000	3511	94.9912	0.580891	1
chr2	19716001	19718000	1818	53.3918	0.971966	1
chr2	20608001	20610000	2461	69.5984	0.816945	1
chr2	23412001	23414000	22	1.12012	1	1
chr2	25356001	25358000	3937	105.007	0.495138	1
chr2	25946001	25948000	2617	73.4453	0.780161	1
chr2	26308001	26310000	70	3.08522	1	1
chr2	26324001	26326000	273	10.155	1	1
chr2	26502001	26504000	156	6.22205	1	1
chr2	26776001	26778000	640	21.408	1	1
chr2	27268001	27270000	895	28.7121	1	1
chr2	27270001	27272000	886	28.4592	1	1
chr2	27592001	27594000	7518	184.986	0.0758016	1
chr2	27970001	27972000	3259	88.9956	0.634689	1
chr2	28304001	28306000	24	1.20877	1	1
chr2	28528001	28530000	69	3.0466	1	1
chr2	28534001	28536000	246	9.27018	1	1
chr2	28922001	28924000	536	18.3299	1	1
chr2	28928001	28930000	178	6.98373	1	1
chr2	29948001	29950000	2312	65.8956	0.85246	1
chr2	30054001	30056000	723	23.8195	1	1
chr2	30150001	30152000	2207	63.2684	0.877673	1
chr2	30652001	30654000	35	1.68181	1	1
chr2	30726001	30728000	833	26.9633	1	1
chr2	30736001	30738000	305	11.1896	1	1
chr2	31234001	31236000	2059	59.5385	0.913417	1
chr2	31558001	31560000	100	4.21581	1	1
chr2	32224001	32226000	797	25.9405	1	1
chr2	32266001	32268000	49	2.25783	1	1
chr2	32364001	32366000	8433	204.551	0.0398819	1
chr2	32406001	32408000	473	16.4295	1	1
chr2	32926001	32928000	22	1.12012	1	1
chr2	33188001	33190000	50	2.29812	1	1
chr2	33292001	33294000	4831	125.607	0.33951	1
chr2	33398001	33400000	3095	85.0629	0.670791	1
chr2	34104001	34106000	10199	241.593	0.00948111	1
chr2	34308001	34310000	3110	85.4236	0.667456	1
chr2	34924001	34926000	1320	40.3443	1	1
chr2	34974001	34976000	343	12.4009	1	1
chr2	34980001	34982000	290	10.7064	1	1
chr2	35342001	35344000	3667	98.6757	0.548695	1
chr2	35368001	35370000	1127	35.1309	1	1
chr2	35908001	35910000	1236	38.0878	1	1
chr2	36900001	36902000	2475	69.9448	0.813626	1
chr2	38540001	38542000	5401	138.488	0.258823	1
chr2	38686001	38688000	178	6.98373	1	1
chr2	38906001	38908000	699	23.1259	1	1
chr2	38926001	38928000	2131	61.3571	0.896002	1
chr2	39350001	39352000	2950	81.564	0.703361	1
chr2	39866001	39868000	1048	32.9656	1	1
chr2	41726001	41728000	1384	42.0515	1	1
chr2	42584001	42586000	3054	84.0757	0.679941	1
chr2	42784001	42786000	344	12.4326	1	1
chr2	43944001	43946000	861	27.755	1	1
chr2	47860001	47862000	480	16.6422	1	1
chr2	47960001	47962000	596	20.114	1	1
chr2	47962001	47964000	597	20.1435	1	1
chr2	50442001	50444000	29	1.42655	1	1
chr2	50806001	50808000	1566	46.8543	1	1
chr2	51614001	51616000	6026	152.42	0.18683	1
chr2	54836001	54838000	1252	38.5191	1	1
chr2	56846001	56848000	2556	71.9446	0.794491	1
chr2	57998001	58000000	90	3.84438	1	1
chr2	58768001	58770000	63	2.8134	1	1
chr2	58866001	58868000	448	15.6668	1	1
chr2	60020001	60022000	3626	97.7093	0.557071	1
chr2	60112001	60114000	227	8.64033	1	1
chr2	61310001	61312000	26	1.2965	1	1
chr2	62490001	62492000	595	20.0844	1	1
chr2	62858001	62860000	595	20.0844	1	1
chr2	65452001	65454000	5742	146.113	0.217464	1
chr2	65682001	65684000	138	5.58888	1	1
chr2	65684001	65686000	139	5.62431	1	1
chr2	69026001	69028000	36	1.7238	1	1
chr2	69028001	69030000	36	1.7238	1	1
chr2	69482001	69484000	22	1.12012	1	1
chr2	69700001	69702000	112	4.65547	1	1
chr2	69724001	69726000	1467	44.251	1	1
chr2	69946001	69948000	416	14.6828	1	1
chr2	71324001	71326000	5316	136.579	0.26993	1
chr2	71350001	71352000	47	2.17695	1	1
chr2	71604001	71606000	316	11.5421	1	1
chr2	71774001	71776000	6679	166.784	0.128661	1
chr2	72294001	72296000	1997	57.9662	0.928447	1
chr2	74000001	74002000	1186	36.7356	1	1
chr2	74280001	74282000	652	21.7589	1	1
chr2	74346001	74348000	1888	55.187	0.954931	1
chr2	75956001	75958000	3858	103.16	0.510514	1
chr2	76560001	76562000	25	1.25275	1	1
chr2	77050001	77052000	441	15.4523	1	1
chr2	81654001	81656000	1022	32.2485	1	1
chr2	81656001	81658000	1022	32.2485	1	1
chr2	81844001	81846000	982	31.1409	1	1
chr2	82222001	82224000	1099	34.3657	1	1
chr2	85318001	85320000	2325	66.2198	0.849348	1
chr2	85414001	85416000	796	25.912	1	1
chr2	88338001	88340000	3285	89.6168	0.629041	1
chr2	91236001	91238000	4183	110.729	0.448887	1
chr2	92818001	92820000	841	27.1898	1	1
chr2	93254001	93256000	72	3.16225	1	1
chr2	93620001	93622000	7150	177.035	0.0962688	1
chr2	93640001	93642000	60	2.69578	1	1
chr2	97100001	97102000	1959	56.9995	0.937673	1
chr2	102398001	102400000	1293	39.621	1	1
chr2	103662001	103664000	174	6.84616	1	1
chr2	104266001	104268000	1055	33.1582	1	1
chr2	104522001	104524000	1338	40.8255	1	1
chr2	104524001	104526000	1339	40.8522	1	1
[truncated: 2,488 more rows]

## Sheet: Pparα_iBAT_2
Supplementary Data 2. Genome-wide chromatin interaction sites of 4C data identified by r3Cseq.
chromosome	start	end	nReads	RPMs	p.value	q.value
chr15	3490001	3492000	4822	83.6855	0.966686	1
chr15	3498001	3500000	4543	79.4558	0.970798	1
chr15	3612001	3614000	1237	25.6141	1	1
chr15	3698001	3700000	908	19.5715	1	1
chr15	3814001	3816000	124	3.46085	1	1
chr15	4038001	4040000	4862	84.2893	0.972272	1
chr15	4522001	4524000	6050	101.951	0.959256	1
chr15	5156001	5158000	974	20.8038	1	1
chr15	5158001	5160000	974	20.8038	1	1
chr15	5168001	5170000	6991	115.618	0.949331	1
chr15	6174001	6176000	59	1.81334	1	1
chr15	6706001	6708000	265	6.70193	1	1
chr15	6790001	6792000	185	4.9021	1	1
chr15	6906001	6908000	3180	58.2527	1	1
chr15	7402001	7404000	3109	57.1192	1	1
chr15	8116001	8118000	1632	32.5994	1	1
chr15	8118001	8120000	1632	32.5994	1	1
chr15	8174001	8176000	8271	133.834	0.927993	1
chr15	8176001	8178000	8271	133.834	0.927984	1
chr15	8320001	8322000	210	5.47375	1	1
chr15	8492001	8494000	14574	219.108	0.836904	1
chr15	8636001	8638000	1886	36.9724	1	1
chr15	9098001	9100000	70	2.10421	1	1
chr15	9324001	9326000	70	2.10421	1	1
chr15	9326001	9328000	70	2.10421	1	1
chr15	10916001	10918000	4442	77.9163	0.969034	1
chr15	10926001	10928000	4896	84.802	0.962468	1
chr15	11124001	11126000	3462	62.723	0.982247	1
chr15	11866001	11868000	4356	76.602	0.966773	1
chr15	11926001	11928000	8480	136.773	0.907486	1
chr15	12442001	12444000	36	1.17971	1	1
chr15	12458001	12460000	597	13.5878	1	1
chr15	12556001	12558000	3029	55.8381	0.984055	1
chr15	12562001	12564000	1778	35.123	1	1
chr15	12564001	12566000	1778	35.123	1	1
chr15	12578001	12580000	131	3.63025	1	1
chr15	12638001	12640000	50	1.5701	1	1
chr15	13016001	13018000	143	3.91797	1	1
chr15	13018001	13020000	143	3.91797	1	1
chr15	13322001	13324000	5182	89.0968	0.951792	1
chr15	13714001	13716000	267	6.74592	1	1
chr15	15610001	15612000	173	4.6242	1	1
chr15	18722001	18724000	523	12.1097	1	1
chr15	18804001	18806000	237	6.0813	1	1
chr15	18848001	18850000	2477	46.8702	0.994809	1
chr15	18850001	18852000	2477	46.8702	0.994813	1
chr15	19412001	19414000	1173	24.4569	1	1
chr15	20366001	20368000	155	4.20257	1	1
chr15	22170001	22172000	309	7.66044	1	1
chr15	22926001	22928000	4554	79.6232	0.971945	1
chr15	23076001	23078000	2444	46.3264	1	1
chr15	23428001	23430000	2727	50.9608	0.998646	1
chr15	24652001	24654000	636	14.357	1	1
chr15	25002001	25004000	694	15.4898	1	1
chr15	25544001	25546000	4347	76.4642	0.975113	1
chr15	25604001	25606000	5024	86.7281	0.965326	1
chr15	25614001	25616000	5948	100.453	0.952046	1
chr15	25714001	25716000	4013	71.3254	0.979742	1
chr15	25790001	25792000	5588	95.1414	0.957029	1
chr15	25818001	25820000	3713	66.6622	0.983942	1
chr15	25924001	25926000	4140	73.2857	0.977682	1
chr15	25960001	25962000	3142	57.6465	0.991989	1
chr15	26050001	26052000	276	6.94337	1	1
chr15	26402001	26404000	2610	49.0528	0.999091	1
chr15	26494001	26496000	1344	27.5317	1	1
chr15	26496001	26498000	1344	27.5317	1	1
chr15	26660001	26662000	718	15.955	1	1
chr15	26800001	26802000	3728	66.8965	0.982499	1
chr15	26814001	26816000	336	8.23973	1	1
chr15	26944001	26946000	2596	48.8237	0.998591	1
chr15	27470001	27472000	6588	109.796	0.940609	1
chr15	27646001	27648000	157	4.24972	1	1
chr15	27648001	27650000	157	4.24972	1	1
chr15	27664001	27666000	68	2.05179	1	1
chr15	27726001	27728000	7068	116.726	0.933465	1
chr15	27842001	27844000	10649	166.753	0.882216	1
chr15	28000001	28002000	37	1.20818	1	1
chr15	28402001	28404000	37	1.20818	1	1
chr15	30034001	30036000	218	5.65477	1	1
chr15	30664001	30666000	11502	178.318	0.872523	1
chr15	30696001	30698000	3524	63.6994	0.986815	1
chr15	30698001	30700000	3493	63.2115	0.987268	1
chr15	30802001	30804000	149	4.06064	1	1
chr15	30858001	30860000	1310	26.9246	1	1
chr15	30976001	30978000	70	2.10421	1	1
chr15	31166001	31168000	4973	85.9614	0.967837	1
chr15	31218001	31220000	1283	26.441	1	1
chr15	31234001	31236000	120	3.36349	1	1
chr15	31262001	31264000	3334	60.7	0.991825	1
chr15	31464001	31466000	692	15.451	1	1
chr15	31568001	31570000	1886	36.9724	1	1
chr15	31570001	31572000	1891	37.0577	1	1
chr15	31768001	31770000	132	3.65436	1	1
chr15	31844001	31846000	108	3.06882	1	1
chr15	33228001	33230000	11837	182.829	0.880195	1
chr15	33314001	33316000	33	1.09368	1	1
chr15	33430001	33432000	4451	78.0537	0.986943	1
chr15	34022001	34024000	304	7.55246	1	1
chr15	34092001	34094000	163	4.3907	1	1
chr15	34318001	34320000	8993	143.945	0.925282	1
chr15	34352001	34354000	284	7.11818	1	1
chr15	34384001	34386000	60	1.84005	1	1
chr15	34910001	34912000	996	21.2121	1	1
chr15	35282001	35284000	12372	189.999	0.87865	1
chr15	35322001	35324000	8036	130.519	0.940587	1
chr15	35326001	35328000	644	14.514	1	1
chr15	35390001	35392000	3738	67.0526	1	1
chr15	35558001	35560000	4832	83.8366	0.986478	1
chr15	35694001	35696000	215	5.58699	1	1
chr15	35908001	35910000	3811	68.1907	1	1
chr15	35936001	35938000	8070	131	0.939363	1
chr15	36302001	36304000	223	5.76747	1	1
chr15	36328001	36330000	993	21.1565	1	1
chr15	36356001	36358000	4680	81.5369	0.986922	1
chr15	36476001	36478000	4358	76.6326	0.99116	1
chr15	36484001	36486000	13590	206.176	0.859111	1
chr15	36544001	36546000	1573	31.5714	1	1
chr15	36552001	36554000	6276	105.257	0.96333	1
chr15	36578001	36580000	4502	78.8314	0.988738	1
chr15	36636001	36638000	2064	39.991	1	1
chr15	36652001	36654000	4964	85.826	0.981831	1
chr15	36686001	36688000	2075	40.1764	1	1
chr15	36850001	36852000	6681	111.144	0.95642	1
chr15	36904001	36906000	88	2.56788	1	1
chr15	36924001	36926000	11816	182.547	0.882694	1
chr15	36948001	36950000	210	5.47375	1	1
chr15	37004001	37006000	6519	108.795	0.958148	1
chr15	37052001	37054000	125	3.48512	1	1
chr15	37090001	37092000	2032	39.4509	1	1
chr15	37142001	37144000	5702	96.8282	0.969338	1
chr15	37436001	37438000	101	2.89499	1	1
chr15	38074001	38076000	1756	34.7445	1	1
chr15	38114001	38116000	57	1.75973	1	1
chr15	38224001	38226000	4570	79.8666	0.981591	1
chr15	38422001	38424000	4965	85.8411	0.975343	1
chr15	38650001	38652000	5411	92.5134	0.968361	1
chr15	38664001	38666000	298	7.42258	1	1
chr15	39124001	39126000	76	2.26031	1	1
chr15	39196001	39198000	3001	55.3886	1	1
chr15	39330001	39332000	1314	26.9961	1	1
chr15	39354001	39356000	1631	32.582	1	1
chr15	39808001	39810000	574	13.1311	1	1
chr15	39810001	39812000	574	13.1311	1	1
chr15	39944001	39946000	6552	109.274	0.95021	1
chr15	40846001	40848000	3781	67.7233	0.990044	1
chr15	40920001	40922000	2997	55.3244	1	1
chr15	41664001	41666000	5433	92.8407	0.96698	1
chr15	41880001	41882000	4415	77.5041	0.981875	1
chr15	41886001	41888000	78	2.31199	1	1
chr15	41940001	41942000	12410	190.507	0.867593	1
chr15	41964001	41966000	45	1.43254	1	1
chr15	42460001	42462000	341	8.34632	1	1
chr15	42542001	42544000	3818	68.2997	0.991435	1
chr15	42674001	42676000	5546	94.5188	0.966814	1
chr15	43442001	43444000	3561	64.281	0.996731	1
chr15	43802001	43804000	9419	149.861	0.913343	1
chr15	43812001	43814000	37	1.20818	1	1
chr15	44450001	44452000	3435	62.2971	1	1
chr15	44618001	44620000	196	5.15479	1	1
chr15	45716001	45718000	33	1.09368	1	1
chr15	46168001	46170000	12995	198.299	0.866282	1
chr15	46234001	46236000	161	4.34379	1	1
chr15	46748001	46750000	317	7.83274	1	1
chr15	47304001	47306000	1181	24.602	1	1
chr15	48650001	48652000	3329	60.6208	1	1
chr15	50758001	50760000	5485	93.6135	0.973781	1
chr15	50860001	50862000	4744	82.5063	0.984338	1
chr15	51180001	51182000	2674	50.0978	1	1
chr15	51300001	51302000	5841	98.8791	0.968118	1
chr15	51416001	51418000	5440	92.9448	0.973752	1
chr15	51896001	51898000	1669	33.2416	1	1
chr15	52166001	52168000	7937	129.119	0.936967	1
chr15	52376001	52378000	189	4.99421	1	1
chr15	52946001	52948000	4193	74.1014	0.989601	1
chr15	53334001	53336000	4532	79.2883	0.984102	1
chr15	53386001	53388000	2593	48.7746	1	1
chr15	53480001	53482000	531	12.2708	1	1
chr15	53512001	53514000	1795	35.4151	1	1
chr15	53932001	53934000	2693	50.4075	1	1
chr15	54958001	54960000	3611	65.0657	0.994388	1
chr15	55128001	55130000	3474	62.9122	0.996022	1
chr15	55194001	55196000	5104	87.9286	0.972455	1
chr15	55204001	55206000	713	15.8582	1	1
chr15	55214001	55216000	391	9.40168	1	1
chr15	55338001	55340000	5120	88.1684	0.971935	1
chr15	55406001	55408000	1393	28.4031	1	1
chr15	55562001	55564000	8145	132.058	0.928069	1
chr15	55726001	55728000	158	4.27326	1	1
chr15	55784001	55786000	3728	66.8965	0.991031	1
chr15	55846001	55848000	3812	68.2063	0.989693	1
chr15	55956001	55958000	2410	45.765	1	1
chr15	56426001	56428000	709	15.7808	1	1
chr15	56510001	56512000	1591	31.8855	1	1
chr15	56554001	56556000	6792	112.749	0.945349	1
chr15	56770001	56772000	1653	32.9641	1	1
chr15	56786001	56788000	1964	38.2995	1	1
chr15	56788001	56790000	1964	38.2995	1	1
chr15	56840001	56842000	7168	118.161	0.939309	1
chr15	57246001	57248000	5407	92.4539	0.963633	1
chr15	57248001	57250000	5407	92.4539	0.963628	1
chr15	57618001	57620000	220	5.69989	1	1
chr15	57720001	57722000	37	1.20818	1	1
chr15	57944001	57946000	384	9.25503	1	1
chr15	58016001	58018000	2812	52.3403	0.999001	1
chr15	58132001	58134000	3722	66.8028	0.985607	1
chr15	58162001	58164000	6892	114.192	0.939996	1
chr15	58336001	58338000	32	1.06478	1	1
chr15	58360001	58362000	5930	100.189	0.953262	1
chr15	58362001	58364000	5930	100.189	0.953257	1
chr15	58402001	58404000	372	9.00284	1	1
chr15	58538001	58540000	2529	47.7253	1	1
chr15	58566001	58568000	366	8.87634	1	1
chr15	58808001	58810000	11490	178.156	0.872557	1
chr15	58848001	58850000	2488	47.0513	1	1
chr15	58870001	58872000	1022	21.6931	1	1
chr15	58906001	58908000	2539	47.8895	1	1
chr15	58952001	58954000	40	1.29299	1	1
chr15	58992001	58994000	6074	102.303	0.949389	1
chr15	59006001	59008000	62	1.89331	1	1
chr15	59018001	59020000	14160	213.682	0.834207	1
chr15	59026001	59028000	42	1.34907	1	1
chr15	59036001	59038000	1020	21.6562	1	1
chr15	59062001	59064000	1158	24.1845	1	1
chr15	59120001	59122000	922	19.8338	1	1
chr15	59178001	59180000	67	2.02551	1	1
chr15	59192001	59194000	72	2.15643	1	1
chr15	59194001	59196000	66	1.99918	1	1
chr15	59210001	59212000	59	1.81334	1	1
chr15	59212001	59214000	59	1.81334	1	1
chr15	59288001	59290000	1502	30.3276	1	1
chr15	59290001	59292000	1510	30.4681	1	1
chr15	59314001	59316000	1084	22.8339	1	1
chr15	59470001	59472000	2303	43.9917	1	1
chr15	59538001	59540000	1852	36.3917	1	1
chr15	59576001	59578000	38	1.23654	1	1
chr15	59616001	59618000	696	15.5287	1	1
chr15	59618001	59620000	699	15.5869	1	1
chr15	59652001	59654000	36	1.17971	1	1
chr15	59712001	59714000	4751	82.6122	0.966373	1
chr15	59856001	59858000	9731	154.172	0.894711	1
chr15	60262001	60264000	6213	104.337	0.944229	1
chr15	60462001	60464000	35	1.15114	1	1
chr15	60706001	60708000	368	8.91854	1	1
chr15	60912001	60914000	5788	98.0978	0.949549	1
chr15	61304001	61306000	952	20.3942	1	1
chr15	61884001	61886000	1178	24.5476	1	1
chr15	61918001	61920000	4182	73.9322	0.972827	1
chr15	61994001	61996000	32	1.06478	1	1
chr15	62036001	62038000	172	4.60093	1	1
chr15	62038001	62040000	172	4.60093	1	1
chr15	62130001	62132000	4022	71.4646	0.975412	1
chr15	62278001	62280000	14152	213.576	0.831263	1
chr15	62312001	62314000	452	10.6658	1	1
chr15	62422001	62424000	6019	101.496	0.94727	1
chr15	62538001	62540000	68	2.05179	1	1
chr15	62540001	62542000	68	2.05179	1	1
chr15	62586001	62588000	35	1.15114	1	1
chr15	62588001	62590000	35	1.15114	1	1
chr15	62612001	62614000	3068	56.4632	0.990116	1
chr15	62944001	62946000	2601	48.9055	0.997799	1
chr15	62956001	62958000	7202	118.649	0.931757	1
chr15	63000001	63002000	30	1.00663	1	1
chr15	63500001	63502000	1121	23.5107	1	1
chr15	63554001	63556000	1410	28.7045	1	1
chr15	63604001	63606000	4085	72.4377	0.97912	1
chr15	63642001	63644000	5604	95.3784	0.957478	1
chr15	63686001	63688000	4547	79.5167	0.972881	1
chr15	63932001	63934000	465	10.9323	1	1
chr15	64000001	64002000	1419	28.8639	1	1
chr15	64042001	64044000	83	2.44043	1	1
chr15	64054001	64056000	5018	86.6379	0.968083	1
chr15	64110001	64112000	1796	35.4322	1	1
chr15	64136001	64138000	3856	68.8908	0.985253	1
chr15	64264001	64266000	6346	106.278	0.950221	1
chr15	64344001	64346000	67	2.02551	1	1
chr15	64346001	64348000	69	2.07802	1	1
chr15	64468001	64470000	4656	81.1729	0.975705	1
chr15	64544001	64546000	1874	36.7676	1	1
chr15	65228001	65230000	39	1.26481	1	1
chr15	65260001	65262000	6231	104.6	0.957626	1
chr15	66474001	66476000	3193	58.4599	1	1
chr15	66524001	66526000	172	4.60093	1	1
chr15	66610001	66612000	3573	64.4694	1	1
chr15	66672001	66674000	7777	126.851	0.939623	1
chr15	66748001	66750000	1281	26.4051	1	1
chr15	66814001	66816000	1252	25.8842	1	1
chr15	66842001	66844000	751	16.5912	1	1
chr15	66984001	66986000	7531	123.352	0.94279	1
chr15	67056001	67058000	3490	63.1642	1	1
chr15	67080001	67082000	2373	45.153	1	1
chr15	67102001	67104000	170	4.55434	1	1
chr15	67108001	67110000	3754	67.3023	0.996738	1
chr15	67146001	67148000	337	8.26106	1	1
chr15	67154001	67156000	7528	123.309	0.942371	1
chr15	67172001	67174000	4160	73.5937	0.990694	1
chr15	67436001	67438000	12256	188.448	0.873662	1
chr15	67524001	67526000	9220	147.102	0.916468	1
chr15	67598001	67600000	1085	22.8523	1	1
chr15	67756001	67758000	1551	31.1868	1	1
chr15	67806001	67808000	2493	47.1336	1	1
chr15	67818001	67820000	1530	30.819	1	1
chr15	67898001	67900000	881	19.0641	1	1
chr15	67974001	67976000	929	19.9648	1	1
chr15	67990001	67992000	31	1.03577	1	1
chr15	68284001	68286000	5912	99.9242	0.95835	1
chr15	68346001	68348000	3203	58.6192	0.996752	1
chr15	68416001	68418000	4887	84.6664	0.971926	1
chr15	68502001	68504000	2892	53.6338	0.999843	1
chr15	68936001	68938000	3623	65.2538	0.985361	1
chr15	68978001	68980000	6654	110.753	0.94144	1
chr15	69168001	69170000	56	1.73283	1	1
chr15	70616001	70618000	243	6.21506	1	1
chr15	71350001	71352000	50	1.5701	1	1
chr15	71388001	71390000	1712	33.9857	1	1
chr15	71554001	71556000	44	1.4048	1	1
chr15	71852001	71854000	47	1.48779	1	1
chr15	71888001	71890000	7522	123.224	0.922266	1
chr15	72150001	72152000	1395	28.4386	1	1
chr15	72360001	72362000	296	7.37921	1	1
chr15	72512001	72514000	8783	141.016	0.913334	1
chr15	72580001	72582000	3144	57.6784	0.995542	1
chr15	72600001	72602000	6760	112.286	0.94397	1
chr15	72626001	72628000	4183	73.9476	0.981485	1
chr15	72732001	72734000	1060	22.3934	1	1
chr15	72738001	72740000	39	1.26481	1	1
chr15	72748001	72750000	5951	100.498	0.958433	1
chr15	72794001	72796000	37	1.20818	1	1
chr15	72798001	72800000	215	5.58699	1	1
chr15	72856001	72858000	6056	102.039	0.958971	1
chr15	73030001	73032000	2322	44.3073	1	1
chr15	73068001	73070000	3590	64.7363	0.998107	1
chr15	73088001	73090000	1779	35.1402	1	1
chr15	73140001	73142000	41	1.32107	1	1
chr15	73172001	73174000	589	13.4292	1	1
chr15	73174001	73176000	6099	102.669	0.963608	1
chr15	73200001	73202000	67	2.02551	1	1
chr15	73292001	73294000	5073	87.4637	0.979796	1
chr15	73364001	73366000	447	10.5631	1	1
chr15	73388001	73390000	6062	102.127	0.966467	1
chr15	73390001	73392000	6063	102.141	0.966468	1
chr15	73430001	73432000	102	2.91991	1	1
chr15	73444001	73446000	111	3.14287	1	1
chr15	73458001	73460000	1068	22.5404	1	1
chr15	73514001	73516000	3393	61.6337	1	1
chr15	73520001	73522000	1317	27.0497	1	1
chr15	73564001	73566000	4774	82.9602	0.985791	1
chr15	73578001	73580000	13475	204.657	0.861382	1
chr15	73588001	73590000	7360	120.911	0.948655	1
chr15	73590001	73592000	8631	138.89	0.93043	1
chr15	73592001	73594000	13474	204.644	0.861401	1
chr15	73612001	73614000	7366	120.997	0.948564	1
chr15	73622001	73624000	555	12.752	1	1
chr15	73682001	73684000	10812	168.972	0.899101	1
chr15	73686001	73688000	284	7.11818	1	1
chr15	73706001	73708000	1100	23.127	1	1
chr15	73718001	73720000	71	2.13034	1	1
chr15	73738001	73740000	6850	113.586	0.955586	1
chr15	73756001	73758000	70	2.10421	1	1
chr15	73776001	73778000	2370	45.1033	1	1
chr15	73780001	73782000	606	13.7659	1	1
chr15	73806001	73808000	525	12.15	1	1
chr15	73816001	73818000	219	5.67734	1	1
chr15	73818001	73820000	219	5.67734	1	1
chr15	73828001	73830000	5764	97.7438	0.970571	1
chr15	73898001	73900000	6593	109.869	0.958006	1
chr15	74030001	74032000	5903	99.7918	0.966309	1
chr15	74062001	74064000	4976	86.0066	0.979175	1
chr15	74122001	74124000	3050	56.1748	1	1
chr15	74202001	74204000	5406	92.4391	0.970738	1
chr15	74240001	74242000	324	7.98304	1	1
chr15	74254001	74256000	1820	35.8439	1	1
chr15	74278001	74280000	180	4.7866	1	1
chr15	74312001	74314000	3355	61.0326	0.998204	1
chr15	74452001	74454000	4696	81.7794	0.976126	1
chr15	74494001	74496000	5818	98.5402	0.959135	1
chr15	74514001	74516000	2424	45.9963	1	1
chr15	74592001	74594000	591	13.4689	1	1
chr15	74638001	74640000	1588	31.8332	1	1
chr15	74674001	74676000	2396	45.5336	1	1
chr15	74682001	74684000	4432	77.7637	0.975112	1
chr15	74724001	74726000	1302	26.7814	1	1
chr15	74738001	74740000	5083	87.6137	0.964601	1
chr15	74744001	74746000	6129	103.108	0.949458	1
chr15	74776001	74778000	9956	157.269	0.894054	1
chr15	74810001	74812000	75	2.23441	1	1
chr15	74874001	74876000	1646	32.8426	1	1
chr15	74922001	74924000	83	2.44043	1	1
chr15	74960001	74962000	584	13.3299	1	1
chr15	74992001	74994000	4552	79.5927	0.967407	1
chr15	75026001	75028000	58	1.78656	1	1
chr15	75028001	75030000	57	1.75973	1	1
chr15	75086001	75088000	50	1.5701	1	1
chr15	75088001	75090000	106	3.01931	1	1
chr15	75158001	75160000	223	5.76747	1	1
chr15	75228001	75230000	6136	103.211	0.941312	1
chr15	75244001	75246000	41	1.32107	1	1
chr15	75380001	75382000	1976	38.5031	0.9998	1
chr15	75502001	75504000	1307	26.8709	1	1
chr15	75520001	75522000	426	10.1299	1	1
chr15	75522001	75524000	425	10.1092	1	1
chr15	75578001	75580000	146	3.9894	1	1
chr15	75596001	75598000	61	1.86671	1	1
chr15	75606001	75608000	9163	146.31	0.896521	1
chr15	75624001	75626000	802	17.5675	1	1
chr15	75644001	75646000	2377	45.2192	0.993992	1
chr15	75790001	75792000	4599	80.3074	0.963215	1
chr15	75800001	75802000	3431	62.234	0.980105	1
chr15	75822001	75824000	2942	54.4398	0.987377	1
chr15	75908001	75910000	207	5.40564	1	1
chr15	75922001	75924000	2456	46.5242	0.995622	1
chr15	76000001	76002000	653	14.6904	1	1
chr15	76062001	76064000	1236	25.5961	1	1
chr15	76066001	76068000	4783	83.0962	0.964351	1
chr15	76158001	76160000	1625	32.4777	1	1
chr15	76160001	76162000	148	4.03692	1	1
chr15	76306001	76308000	3260	59.5259	0.990422	1
chr15	76334001	76336000	1088	22.9072	1	1
chr15	76348001	76350000	2437	46.2109	1	1
chr15	76350001	76352000	11812	182.493	0.868823	1
chr15	76376001	76378000	36	1.17971	1	1
chr15	76418001	76420000	99	2.84504	1	1
chr15	76420001	76422000	99	2.84504	1	1
chr15	76424001	76426000	4171	73.763	0.979422	1
chr15	76438001	76440000	3200	58.5714	0.993628	1
chr15	76488001	76490000	2390	45.4344	1	1
chr15	76502001	76504000	2282	43.6424	1	1
chr15	76588001	76590000	1322	27.1391	1	1
chr15	76614001	76616000	14342	216.07	0.837445	1
chr15	76786001	76788000	1754	34.7101	1	1
chr15	76810001	76812000	5544	94.4891	0.965688	1
chr15	76856001	76858000	3077	56.6073	1	1
chr15	76986001	76988000	374	9.04494	1	1
chr15	77036001	77038000	3384	61.4914	0.99955	1
chr15	77042001	77044000	173	4.6242	1	1
chr15	77050001	77052000	3175	58.173	1	1
chr15	77078001	77080000	4077	72.3142	0.990053	1
chr15	77102001	77104000	364	8.83412	1	1
chr15	77142001	77144000	7998	129.982	0.934422	1
chr15	77178001	77180000	44	1.4048	1	1
chr15	77216001	77218000	122	3.41222	1	1
chr15	77282001	77284000	6492	108.403	0.957385	1
chr15	77358001	77360000	2926	54.1821	1	1
chr15	77920001	77922000	962	20.5805	1	1
chr15	77960001	77962000	6332	106.074	0.963931	1
chr15	78018001	78020000	2024	39.3157	1	1
chr15	78082001	78084000	4094	72.5766	0.996496	1
chr15	78344001	78346000	74	2.20846	1	1
chr15	78416001	78418000	6956	115.114	0.955932	1
chr15	78468001	78470000	1870	36.6993	1	1
chr15	78524001	78526000	9831	155.549	0.914765	1
chr15	78626001	78628000	744	16.4566	1	1
chr15	78658001	78660000	1883	36.9212	1	1
chr15	78780001	78782000	4724	82.2035	0.987874	1
chr15	78806001	78808000	8464	136.548	0.93413	1
chr15	78916001	78918000	2060	39.9235	1	1
chr15	79006001	79008000	3492	63.1957	1	1
chr15	79090001	79092000	53	1.65176	1	1
chr15	79118001	79120000	3252	59.3988	1	1
chr15	79172001	79174000	3755	67.3179	1	1
chr15	79208001	79210000	40	1.29299	1	1
chr15	79350001	79352000	100	2.87003	1	1
chr15	79358001	79360000	12404	190.427	0.87679	1
chr15	79376001	79378000	9590	152.226	0.916877	1
chr15	79564001	79566000	11362	176.428	0.891234	1
chr15	79726001	79728000	1275	26.2975	1	1
chr15	79734001	79736000	978	20.8781	1	1
chr15	79756001	79758000	7994	129.925	0.939159	1
chr15	79866001	79868000	785	17.243	1	1
chr15	79942001	79944000	91	2.64389	1	1
chr15	79944001	79946000	3825	68.4086	0.999018	1
chr15	80046001	80048000	47	1.48779	1	1
chr15	80118001	80120000	844	18.3654	1	1
chr15	80212001	80214000	6002	101.247	0.968122	1
chr15	80254001	80256000	1051	22.2278	1	1
chr15	80658001	80660000	5226	89.7548	0.98159	1
chr15	80668001	80670000	13416	203.877	0.864549	1
chr15	80830001	80832000	10004	157.929	0.914636	1
chr15	80894001	80896000	423	10.0678	1	1
chr15	80994001	80996000	1180	24.5839	1	1
chr15	81220001	81222000	12952	197.727	0.877635	1
chr15	81370001	81372000	31	1.03577	1	1
chr15	81372001	81374000	31	1.03577	1	1
chr15	81380001	81382000	1579	31.6762	1	1
chr15	81406001	81408000	2737	51.1234	1	1
chr15	81422001	81424000	8418	135.902	0.945207	1
chr15	81574001	81576000	68	2.05179	1	1
chr15	81580001	81582000	5184	89.1267	0.993597	1
chr15	81674001	81676000	1450	29.4119	1	1
chr15	81696001	81698000	49	1.54273	1	1
chr15	81786001	81788000	310	7.68201	1	1
chr15	81998001	82000000	5243	90.0088	0.995114	1
chr15	82016001	82018000	2786	51.9189	1	1
chr15	82050001	82052000	5859	99.1442	0.986144	1
chr15	82054001	82056000	9085	145.226	0.939795	1
chr15	82118001	82120000	82	2.41483	1	1
chr15	82120001	82122000	2334	44.5065	1	1
chr15	82130001	82132000	2282	43.6424	1	1
chr15	82182001	82184000	13109	199.811	0.88151	1
chr15	82184001	82186000	13136	200.17	0.881107	1
chr15	82194001	82196000	4191	74.0707	1	1
chr15	82282001	82284000	5380	92.052	0.991044	1
chr15	82336001	82338000	273	6.87765	1	1
chr15	82360001	82362000	27754	383.793	0.67734	1
chr15	82384001	82386000	10385	163.15	0.917464	1
chr15	82386001	82388000	10385	163.15	0.917424	1
chr15	82436001	82438000	2910	53.9241	1	1
chr15	82484001	82486000	688	15.3732	1	1
chr15	82486001	82488000	688	15.3732	1	1
chr15	82522001	82524000	772	16.9942	1	1
chr15	82614001	82616000	51	1.59739	1	1
chr15	82680001	82682000	1105	23.2184	1	1
chr15	82704001	82706000	794	17.4149	1	1
chr15	82706001	82708000	794	17.4149	1	1
chr15	82844001	82846000	1821	35.861	1	1
chr15	82848001	82850000	1459	29.5706	1	1
chr15	82890001	82892000	439	10.3984	1	1
chr15	82928001	82930000	4917	85.1185	0.980105	1
chr15	82980001	82982000	3932	70.0709	0.992683	1
chr15	83002001	83004000	968	20.6922	1	1
chr15	83008001	83010000	9611	152.516	0.91038	1
chr15	83036001	83038000	8936	143.151	0.919235	1
chr15	83052001	83054000	1841	36.2035	1	1
chr15	83120001	83122000	2608	49.0201	1	1
chr15	83122001	83124000	2608	49.0201	1	1
chr15	83188001	83190000	622	14.0816	1	1
chr15	83202001	83204000	237	6.0813	1	1
chr15	83204001	83206000	1111	23.3281	1	1
chr15	83312001	83314000	159	4.29679	1	1
chr15	83398001	83400000	11204	174.291	0.880171	1
chr15	83432001	83434000	32	1.06478	1	1
chr15	83462001	83464000	3637	65.4732	0.98833	1
chr15	83504001	83506000	4465	78.2673	0.976499	1
chr15	83532001	83534000	4234	74.7316	0.979957	1
chr15	83538001	83540000	4727	82.249	0.972908	1
chr15	83556001	83558000	4085	72.4377	0.982269	1
chr15	83562001	83564000	272	6.85572	1	1
chr15	83564001	83566000	120	3.36349	1	1
chr15	83572001	83574000	2354	44.8382	1	1
chr15	83596001	83598000	4860	84.2592	0.971515	1
chr15	83626001	83628000	9551	151.687	0.904646	1
chr15	83660001	83662000	47	1.48779	1	1
chr15	83748001	83750000	90	2.61859	1	1
chr15	83750001	83752000	90	2.61859	1	1
chr15	83824001	83826000	9906	156.582	0.903335	1
chr15	83846001	83848000	337	8.26106	1	1
chr15	83886001	83888000	2433	46.1449	1	1
chr15	83888001	83890000	2433	46.1449	1	1
chr15	83892001	83894000	5254	90.1731	0.971697	1
chr15	83910001	83912000	1199	24.928	1	1
chr15	83936001	83938000	6135	103.196	0.960202	1
chr15	84018001	84020000	4092	72.5457	0.991816	1
chr15	84040001	84042000	6304	105.666	0.960635	1
chr15	84048001	84050000	1945	37.9769	1	1
chr15	84090001	84092000	2228	42.7423	1	1
chr15	84124001	84126000	963	20.5992	1	1
chr15	84130001	84132000	324	7.98304	1	1
chr15	84142001	84144000	6276	105.257	0.963857	1
chr15	84144001	84146000	2273	43.4926	1	1
chr15	84158001	84160000	44	1.4048	1	1
chr15	84162001	84164000	11566	179.181	0.888674	1
chr15	84164001	84166000	5830	98.717	0.970857	1
chr15	84178001	84180000	1997	38.8589	1	1
chr15	84182001	84184000	46	1.46021	1	1
chr15	84260001	84262000	827	18.0431	1	1
chr15	84294001	84296000	1072	22.6138	1	1
chr15	84296001	84298000	1072	22.6138	1	1
chr15	84304001	84306000	7483	122.667	0.95041	1
chr15	84306001	84308000	4507	78.9076	0.993213	1
chr15	84322001	84324000	7578	124.021	0.949373	1
chr15	84354001	84356000	3754	67.3023	1	1
chr15	84378001	84380000	96	2.76986	1	1
chr15	84404001	84406000	20896	299.801	0.762505	1
chr15	84478001	84480000	2946	54.5042	1	1
chr15	84564001	84566000	62	1.89331	1	1
chr15	84586001	84588000	196	5.15479	1	1
chr15	84606001	84608000	40	1.29299	1	1
chr15	84634001	84636000	79	2.33776	1	1
chr15	84696001	84698000	1596	31.9727	1	1
chr15	84700001	84702000	10138	159.768	0.90866	1
chr15	84702001	84704000	4608	80.4442	0.987886	1
chr15	84718001	84720000	6912	114.48	0.953948	1
chr15	84764001	84766000	684	15.2954	1	1
chr15	84794001	84796000	40	1.29299	1	1
chr15	84800001	84802000	7577	124.007	0.939055	1
chr15	84840001	84842000	5966	100.718	0.958841	1
chr15	84848001	84850000	281	7.0527	1	1
chr15	84850001	84852000	281	7.0527	1	1
chr15	84892001	84894000	46	1.46021	1	1
chr15	84922001	84924000	1018	21.6192	1	1
chr15	84940001	84942000	6065	102.171	0.948421	1
chr15	84978001	84980000	759	16.7449	1	1
chr15	84998001	85000000	7553	123.665	0.924101	1
chr15	85028001	85030000	53	1.65176	1	1
chr15	85030001	85032000	2746	51.2697	0.993014	1
chr15	85038001	85040000	3647	65.6298	0.980256	1
chr15	85060001	85062000	471	11.055	1	1
chr15	85070001	85072000	7801	127.191	0.922458	1
chr15	85072001	85074000	1541	31.0117	1	1
chr15	85084001	85086000	8407	135.747	0.91515	1
chr15	85086001	85088000	9280	147.935	0.902902	1
chr15	85090001	85092000	1619	32.3733	1	1
chr15	85118001	85120000	4521	79.1208	0.975856	1
chr15	85120001	85122000	376	9.08702	1	1
chr15	85122001	85124000	1995	38.825	1	1
chr15	85126001	85128000	5569	94.8598	0.962338	1
chr15	85132001	85134000	342	8.36762	1	1
chr15	85140001	85142000	3931	70.0554	0.988945	1
chr15	85152001	85154000	5322	91.1879	0.971963	1
chr15	85154001	85156000	7273	119.666	0.944484	1
chr15	85158001	85160000	2708	50.6517	1	1
chr15	85172001	85174000	6226	104.527	0.964835	1
chr15	85200001	85202000	2804	52.2107	1	1
chr15	85222001	85224000	254	6.45918	1	1
chr15	85224001	85226000	155	4.20257	1	1
chr15	85234001	85236000	2694	50.4237	1	1
chr15	85246001	85248000	5186	89.1567	1	1
chr15	85250001	85252000	1855	36.443	1	1
chr15	85252001	85254000	2007	39.0282	1	1
chr15	85262001	85264000	2905	53.8435	1	1
chr15	85266001	85268000	5082	87.5987	1	1
chr15	85270001	85272000	2510	47.4132	1	1
chr15	85282001	85284000	3300	60.161	1	1
chr15	85286001	85288000	74	2.20846	1	1
chr15	85292001	85294000	1080	22.7606	1	1
chr15	85320001	85322000	4158	73.5629	1	1
chr15	85324001	85326000	2467	46.7055	1	1
chr15	85334001	85336000	9259	147.643	0.94386	1
chr15	85346001	85348000	4303	75.7903	1	1
chr15	85348001	85350000	15489	231.031	0.847629	1
chr15	85350001	85352000	59	1.81334	1	1
chr15	85358001	85360000	6894	114.221	0.96331	1
chr15	85360001	85362000	4798	83.323	0.991868	1
chr15	85364001	85366000	811	17.7389	1	1
chr15	85366001	85368000	1581	31.7111	1	1
chr15	85378001	85380000	3876	69.2017	0.988254	1
chr15	85380001	85382000	5379	92.0372	0.964459	1
chr15	85382001	85384000	114	3.21666	1	1
chr15	85386001	85388000	2848	52.923	0.993866	1
chr15	85388001	85390000	6190	104.001	0.943392	1
chr15	85392001	85394000	482	11.2793	1	1
chr15	85394001	85396000	485	11.3404	1	1
chr15	85402001	85404000	390	9.38075	1	1
chr15	85406001	85408000	997	21.2306	0.993578	1
chr15	85420001	85422000	2931	54.2626	0.945465	1
chr15	85422001	85424000	2936	54.3432	0.942508	1
chr15	85426001	85428000	654	14.71	0.969556	1
chr15	85428001	85430000	2008	39.0451	0.947291	1
chr15	85430001	85432000	1681	33.4495	0.949197	1
chr15	85432001	85434000	1581	31.7111	0.947882	1
chr15	85434001	85436000	1206	25.0546	0.950556	1
chr15	85438001	85440000	1282	26.4231	0.944195	1
chr15	85444001	85446000	3736	67.0214	0.901619	1
chr15	85456001	85458000	95	2.74474	0.940839	1
chr15	85474001	85476000	61	1.86671	0.928984	1
chr15	85476001	85478000	1260	26.028	0.911106	1
chr15	85488001	85490000	4587	80.125	0.862662	1
chr15	85490001	85492000	8475	136.702	0.808352	1
chr15	85496001	85498000	6031	101.672	0.844927	1
chr15	85498001	85500000	2261	43.2927	0.899578	1
chr15	85500001	85502000	87	2.54246	0.932015	1
chr15	85502001	85504000	4231	74.6855	0.874425	1
chr15	85508001	85510000	2706	50.6191	0.902047	1
chr15	85510001	85512000	18597	270.883	0.684419	1
chr15	85512001	85514000	4747	82.5517	0.878019	1
chr15	85516001	85518000	10971	171.133	0.796316	1
chr15	85518001	85520000	3939	70.1795	0.898806	1
chr15	85520001	85522000	3814	68.2374	0.904148	1
chr15	85522001	85524000	1615	32.3037	0.939411	1
chr15	85524001	85526000	14481	217.891	0.762015	1
chr15	85528001	85530000	1340	27.4604	0.956127	1
chr15	85530001	85532000	4402	77.3054	0.916935	1
chr15	85534001	85536000	8822	141.56	0.863977	1
chr15	85544001	85546000	1936	37.8239	0.991363	1
chr15	85548001	85550000	80	2.36349	1	1
chr15	85550001	85552000	84	2.466	1	1
chr15	85552001	85554000	20947	300.437	0.749289	1
chr15	85554001	85556000	468	10.9937	1	1
chr15	85556001	85558000	12915	197.236	0.875791	1
chr15	85558001	85560000	36	1.17971	1	1
chr15	85560001	85562000	5726	97.1828	0.994247	1
chr15	85562001	85564000	163	4.3907	1	1
chr15	85564001	85566000	546	12.5719	1	1
chr15	85566001	85568000	37	1.20818	1	1
chr15	85570001	85572000	1920	37.5517	1	1
chr15	85572001	85574000	6519	108.795	1	1
chr15	85578001	85580000	9412	149.764	1	1
chr15	85580001	85582000	658	14.7882	1	1
chr15	85584001	85586000	3385	61.5072	1	1
chr15	85586001	85588000	9957	157.283	1	1
chr15	85588001	85590000	674	15.1007	1	1
chr15	85592001	85594000	7146	117.846	1	1
chr15	85594001	85596000	23578	333.02	0.901538	1
chr15	85598001	85600000	370	8.9607	1	1
chr15	85600001	85602000	10607	166.181	1	1
chr15	85602001	85604000	13034	198.816	1	1
chr15	85604001	85606000	2985	55.1316	1	1
chr15	85608001	85610000	429	10.192	1	1
chr15	85610001	85612000	7696	125.7	1	1
chr15	85612001	85614000	8362	135.115	1	1
chr15	85618001	85620000	3663	65.8803	1	1
chr15	85620001	85622000	3120	57.2951	1	1
chr15	85622001	85624000	19104	277.299	1	1
chr15	85624001	85626000	1668	33.2243	1	1
chr15	85626001	85628000	19737	285.277	1	1
chr15	85628001	85630000	13590	206.176	1	1
chr15	85630001	85632000	33998	457.917	0.980646	1
chr15	85632001	85634000	8953	143.388	1	1
chr15	85634001	85636000	1586	31.7983	1	1
chr15	85636001	85638000	9232	147.269	1	1
chr15	85638001	85640000	2503	47.2981	1	1
chr15	85640001	85642000	1319	27.0855	1	1
chr15	85642001	85644000	6466	108.025	1	1
chr15	85644001	85646000	1703	33.8301	1	1
chr15	85646001	85648000	9380	149.321	1	1
chr15	85648001	85650000	10168	160.179	1	1
chr15	85650001	85652000	10168	160.179	1	1
chr15	85652001	85654000	12232	188.127	1	1
chr15	85656001	85658000	15526	231.511	1	1
chr15	85660001	85662000	13044	198.949	1	1
chr15	85662001	85664000	20278	292.07	1	1
chr15	85666001	85668000	21320	305.088	1	1
chr15	85668001	85670000	31553	429.122	1	1
chr15	85670001	85672000	3662	65.8647	1	1
chr15	85674001	85676000	1214	25.1992	1	1
chr15	85676001	85678000	13069	199.281	1	1
chr15	85678001	85680000	1487	30.0639	1	1
chr15	85680001	85682000	1487	30.0639	1	1
chr15	85682001	85684000	31976	434.124	1	1
chr15	85684001	85686000	4634	80.839	1	1
chr15	85686001	85688000	6618	110.231	1	1
chr15	85688001	85690000	28448	392.131	1	1
chr15	85690001	85692000	2039	39.5691	1	1
chr15	85692001	85694000	23048	326.496	1	1
chr15	85696001	85698000	20206	291.167	1	1
chr15	85698001	85700000	8828	141.644	1	1
chr15	85700001	85702000	5715	97.0203	1	1
chr15	85702001	85704000	3147	57.7263	1	1
chr15	85704001	85706000	16625	245.708	1	1
chr15	85706001	85708000	671	15.0421	1	1
chr15	85708001	85710000	7771	126.766	1	1
chr15	85710001	85712000	19261	279.281	1	1
chr15	85712001	85714000	310	7.68201	1	1
chr15	85714001	85716000	47759	615.505	1	1
chr15	85716001	85718000	44639	580.362	1	1
chr15	85718001	85720000	287700	2936.95	0.000158937	0.0464494
chr15	85720001	85722000	704179	6400.09	1.84529e-29	7.19049e-27
chr15	85722001	85724000	67514	831.876	1	1
chr15	85724001	85726000	185332	2003.07	0.0581937	1
chr15	85726001	85728000	193265	2077.48	0.0427672	1
chr15	85728001	85730000	12909	197.156	1	1
chr15	85730001	85732000	1157934	9866.25	8.98363e-84	5.25093e-81
chr15	85732001	85734000	1378809	11485	9.95272e-121	1.16347e-117
chr15	85734001	85736000	18178	265.565	1	1
chr15	85738001	85740000	132079	1491.67	0.384175	1
chr15	85740001	85742000	249205	2591.85	0.00292948	0.684912
chr15	85742001	85744000	14763	221.579	1	1
chr15	85744001	85746000	143089	1599.31	0.292573	1
chr15	85746001	85748000	34028	458.269	1	1
chr15	85748001	85750000	15919	236.603	1	1
chr15	85750001	85752000	25253	353.515	1	1
chr15	85752001	85754000	38602	511.428	1	1
chr15	85754001	85756000	17178	252.805	1	1
chr15	85756001	85758000	6676	111.071	1	1
chr15	85758001	85760000	33791	455.49	1	1
chr15	85760001	85762000	19255	279.205	1	1
chr15	85762001	85764000	49921	639.682	1	1
chr15	85764001	85766000	2619	49.1999	1	1
chr15	85766001	85768000	10342	162.562	1	1
chr15	85770001	85772000	136868	1538.63	0.333692	1
chr15	85772001	85774000	172226	1879.22	0.106662	1
chr15	85774001	85776000	14421	217.105	1	1
chr15	85776001	85778000	5636	95.8522	1	1
chr15	85778001	85780000	11946	184.293	1	1
chr15	85780001	85782000	33471	451.734	1	1
chr15	85782001	85784000	28365	391.135	1	1
chr15	85784001	85786000	4978	86.0366	1	1
chr15	85786001	85788000	4283	75.4836	1	1
chr15	85788001	85790000	39345	519.984	1	1
chr15	85790001	85792000	1146	23.9663	1	1
chr15	85792001	85794000	15301	228.589	1	1
chr15	85794001	85796000	4553	79.608	1	1
chr15	85796001	85798000	16039	238.154	1	1
chr15	85798001	85800000	10922	170.467	1	1
chr15	85800001	85802000	33757	455.091	1	1
chr15	85802001	85804000	8731	140.289	1	1
chr15	85804001	85806000	5051	87.1335	1	1
chr15	85806001	85808000	360	8.74958	1	1
chr15	85808001	85810000	95544	1125.37	0.573031	1
chr15	85810001	85812000	35684	477.616	1	1
chr15	85812001	85814000	22602	320.991	1	1
chr15	85814001	85816000	122	3.41222	1	1
chr15	85816001	85818000	20373	293.26	1	1
chr15	85818001	85820000	35314	473.304	1	1
chr15	85820001	85822000	58634	735.805	0.955648	1
chr15	85822001	85824000	23958	337.685	1	1
chr15	85824001	85826000	5431	92.8109	1	1
chr15	85826001	85828000	10968	171.092	1	1
chr15	85828001	85830000	5384	92.1116	1	1
chr15	85830001	85832000	25149	352.247	1	1
chr15	85832001	85834000	50575	646.969	0.938194	1
chr15	85834001	85836000	22936	325.115	1	1
chr15	85836001	85838000	37045	493.43	1	1
chr15	85838001	85840000	61298	764.813	0.722134	1
chr15	85840001	85842000	54737	693.06	0.790582	1
chr15	85842001	85844000	10166	160.152	1	1
chr15	85844001	85846000	52	1.62461	1	1
chr15	85846001	85848000	13481	204.737	1	1
chr15	85848001	85850000	47736	615.248	0.801934	1
chr15	85850001	85852000	74403	905.271	0.447955	1
chr15	85852001	85854000	44755	581.675	0.801398	1
chr15	85854001	85856000	19077	276.958	1	1
chr15	85856001	85858000	42058	551.049	0.797889	1
chr15	85858001	85860000	51456	656.765	0.651651	1
chr15	85860001	85862000	557	12.792	1	1
chr15	85862001	85864000	12539	192.229	1	1
chr15	85864001	85866000	53134	675.364	0.577523	1
chr15	85866001	85868000	35710	477.919	0.789445	1
chr15	85868001	85870000	31049	423.151	0.83639	1
chr15	85870001	85872000	32362	438.681	0.800228	1
chr15	85872001	85874000	15460	230.655	1	1
chr15	85878001	85880000	11542	178.858	1	1
chr15	85880001	85882000	13787	208.775	0.98235	1
chr15	85882001	85884000	37872	503.002	0.635053	1
chr15	85884001	85886000	1356	27.7455	1	1
chr15	85886001	85888000	35	1.15114	1	1
chr15	85890001	85892000	212	5.51909	1	1
chr15	85896001	85898000	3805	68.0972	1	1
chr15	85898001	85900000	3805	68.0972	1	1
chr15	85900001	85902000	10525	165.062	0.912241	1
chr15	85902001	85904000	31452	427.927	0.618601	1
chr15	85904001	85906000	20978	300.824	0.749882	1
chr15	85908001	85910000	4890	84.7116	0.963095	1
chr15	85928001	85930000	6050	101.951	0.906133	1
chr15	85930001	85932000	6050	101.951	0.904438	1
chr15	85934001	85936000	8631	138.89	0.865423	1
chr15	85936001	85938000	7110	117.329	0.886405	1
chr15	85938001	85940000	12792	195.6	0.805959	1
chr15	85940001	85942000	51	1.59739	0.987245	1
chr15	85958001	85960000	7491	122.782	0.892739	1
chr15	85960001	85962000	12050	185.689	0.830585	1
chr15	85972001	85974000	747	16.5143	1	1
chr15	85978001	85980000	14935	223.823	0.8173	1
chr15	85982001	85984000	1466	29.6941	1	1
chr15	85984001	85986000	6272	105.199	0.950883	1
chr15	85990001	85992000	615	13.9436	1	1
chr15	85992001	85994000	4516	79.0447	0.99024	1
chr15	85996001	85998000	4409	77.4124	0.998604	1
chr15	86000001	86002000	991	21.1194	1	1
chr15	86002001	86004000	5027	86.7732	0.999345	1
chr15	86006001	86008000	142	3.89412	1	1
chr15	86008001	86010000	394	9.46442	1	1
chr15	86018001	86020000	3877	69.2172	1	1
chr15	86026001	86028000	9038	144.572	0.968684	1
chr15	86028001	86030000	7236	119.136	0.996019	1
chr15	86030001	86032000	3434	62.2813	1	1
chr15	86040001	86042000	4621	80.6416	1	1
chr15	86052001	86054000	1086	22.8706	1	1
chr15	86054001	86056000	40116	528.84	0.557879	1
chr15	86058001	86060000	2802	52.1783	1	1
chr15	86060001	86062000	9223	147.144	0.976773	1
chr15	86064001	86066000	32	1.06478	1	1
chr15	86068001	86070000	332	8.1543	1	1
chr15	86078001	86080000	17783	260.536	0.851334	1
chr15	86080001	86082000	6170	103.708	1	1
chr15	86082001	86084000	6237	104.688	1	1
chr15	86084001	86086000	2581	48.5781	1	1
chr15	86086001	86088000	12112	186.52	0.929436	1
chr15	86090001	86092000	9883	156.265	0.959876	1
chr15	86092001	86094000	19749	285.428	0.818756	1
chr15	86094001	86096000	27671	382.794	0.709169	1
chr15	86096001	86098000	522	12.0896	1	1
chr15	86098001	86100000	575	13.151	1	1
chr15	86100001	86102000	328	8.06874	1	1
chr15	86102001	86104000	673	15.0812	1	1
chr15	86108001	86110000	717	15.9356	1	1
chr15	86110001	86112000	4500	78.8009	1	1
chr15	86116001	86118000	3733	66.9745	1	1
chr15	86118001	86120000	3897	69.5278	1	1
chr15	86120001	86122000	6681	111.144	0.992553	1
chr15	86122001	86124000	7339	120.611	0.982215	1
chr15	86130001	86132000	9240	147.38	0.951497	1
chr15	86132001	86134000	13492	204.882	0.889845	1
chr15	86134001	86136000	19665	284.371	0.801981	1
chr15	86136001	86138000	110	3.11822	1	1
chr15	86142001	86144000	1402	28.5627	1	1
chr15	86152001	86154000	7108	117.3	0.973557	1
chr15	86166001	86168000	2732	51.0421	1	1
chr15	86176001	86178000	9268	147.768	0.934473	1
chr15	86200001	86202000	3260	59.5259	1	1
chr15	86208001	86210000	511	11.8676	1	1
chr15	86212001	86214000	2292	43.8088	1	1
chr15	86214001	86216000	6164	103.621	0.96869	1
chr15	86216001	86218000	226	5.83493	1	1
chr15	86218001	86220000	180	4.7866	1	1
chr15	86220001	86222000	2983	55.0994	1	1
chr15	86226001	86228000	8984	143.82	0.925537	1
chr15	86232001	86234000	104	2.96967	1	1
chr15	86284001	86286000	4263	75.1768	0.983597	1
chr15	86290001	86292000	64	1.94635	1	1
chr15	86302001	86304000	43	1.37697	1	1
chr15	86304001	86306000	4531	79.2731	0.977496	1
chr15	86432001	86434000	5888	99.5711	0.952247	1
chr15	86462001	86464000	32	1.06478	1	1
chr15	86468001	86470000	1510	30.4681	1	1
chr15	86470001	86472000	1565	31.4316	1	1
chr15	86480001	86482000	1985	38.6556	1	1
chr15	86488001	86490000	371	8.98177	1	1
chr15	86498001	86500000	7171	118.204	0.933404	1
chr15	86518001	86520000	7376	121.14	0.930355	1
chr15	86540001	86542000	4559	79.6992	0.970667	1
chr15	86550001	86552000	32	1.06478	1	1
chr15	86560001	86562000	3932	70.0709	0.979579	1
chr15	86580001	86582000	325	8.00448	1	1
chr15	86650001	86652000	2684	50.2608	0.997146	1
chr15	86656001	86658000	1621	32.4081	1	1
chr15	86660001	86662000	33	1.09368	1	1
chr15	86670001	86672000	52	1.62461	1	1
chr15	86674001	86676000	5124	88.2284	0.961992	1
chr15	86716001	86718000	3067	56.4472	0.991442	1
chr15	86810001	86812000	200	5.24621	1	1
chr15	86886001	86888000	303	7.53084	1	1
chr15	86964001	86966000	2446	46.3594	1	1
chr15	87016001	87018000	2832	52.6641	0.994902	1
chr15	87020001	87022000	39	1.26481	1	1
chr15	87134001	87136000	5570	94.8746	0.956074	1
chr15	87230001	87232000	15507	231.265	0.815482	1
chr15	87232001	87234000	89	2.59325	1	1
chr15	87278001	87280000	51	1.59739	1	1
chr15	87302001	87304000	4291	75.6063	0.975738	1
chr15	87316001	87318000	133	3.67844	1	1
chr15	87460001	87462000	57	1.75973	1	1
chr15	87472001	87474000	10052	158.588	0.895165	1
chr15	87492001	87494000	5303	90.9045	0.963437	1
chr15	87512001	87514000	59	1.81334	1	1
chr15	87534001	87536000	705	15.7033	1	1
chr15	87614001	87616000	422	10.0471	1	1
chr15	87616001	87618000	422	10.0471	1	1
chr15	87628001	87630000	1408	28.6691	1	1
chr15	87706001	87708000	4547	79.5167	0.977487	1
chr15	87820001	87822000	4152	73.4705	0.984981	1
chr15	88044001	88046000	178	4.74029	1	1
chr15	88116001	88118000	4543	79.4558	0.983795	1
chr15	88218001	88220000	6414	107.268	0.958162	1
chr15	88234001	88236000	3786	67.8012	0.996112	1
chr15	88236001	88238000	1371	28.0124	1	1
chr15	88308001	88310000	2640	49.5431	1	1
chr15	88390001	88392000	662	14.8664	1	1
chr15	88456001	88458000	1584	31.7634	1	1
chr15	88640001	88642000	1531	30.8365	1	1
chr15	88648001	88650000	3013	55.5813	1	1
chr15	88686001	88688000	844	18.3654	1	1
chr15	88712001	88714000	5610	95.4673	0.971514	1
chr15	88730001	88732000	9122	145.74	0.921015	1
chr15	88770001	88772000	4605	80.3986	0.985526	1
chr15	88802001	88804000	1226	25.4158	1	1
chr15	88820001	88822000	4703	81.8854	0.983604	1
chr15	88842001	88844000	2000	38.9097	1	1
chr15	88858001	88860000	10142	159.823	0.905133	1
chr15	88866001	88868000	5004	86.4276	0.978689	1
chr15	88898001	88900000	1675	33.3456	1	1
chr15	88910001	88912000	754	16.6489	1	1
chr15	88972001	88974000	5213	89.5605	0.973952	1
chr15	88994001	88996000	4149	73.4243	0.988831	1
chr15	89018001	89020000	69	2.07802	1	1
chr15	89064001	89066000	1439	29.2176	1	1
chr15	89094001	89096000	38	1.23654	1	1
chr15	89100001	89102000	3270	59.6848	0.999229	1
chr15	89132001	89134000	1635	32.6515	1	1
chr15	89140001	89142000	4704	81.9006	0.977681	1
chr15	89188001	89190000	760	16.7641	1	1
chr15	89206001	89208000	3462	62.723	0.993934	1
chr15	89218001	89220000	3049	56.1588	0.999574	1
chr15	89264001	89266000	12045	185.622	0.869624	1
chr15	89304001	89306000	4656	81.1729	0.97427	1
chr15	89306001	89308000	4656	81.1729	0.974218	1
chr15	89320001	89322000	724	16.0709	1	1
chr15	89338001	89340000	4207	74.3167	0.979841	1
chr15	89352001	89354000	9911	156.65	0.897728	1
chr15	89414001	89416000	3522	63.6679	0.98771	1
chr15	89430001	89432000	65	1.97279	1	1
chr15	89462001	89464000	799	17.5103	1	1
chr15	89486001	89488000	598	13.6076	1	1
chr15	89534001	89536000	183	4.85595	1	1
chr15	89548001	89550000	2540	47.9059	0.998441	1
chr15	89646001	89648000	189	4.99421	1	1
chr15	90086001	90088000	917	19.7402	1	1
chr15	90434001	90436000	738	16.341	1	1
chr15	90684001	90686000	960	20.5433	1	1
chr15	90726001	90728000	3418	62.0287	0.967825	1
chr15	90908001	90910000	71	2.13034	1	1
chr15	90926001	90928000	3919	69.8693	0.959423	1
chr15	91168001	91170000	46	1.46021	1	1
chr15	91170001	91172000	46	1.46021	1	1
chr15	91180001	91182000	846	18.4033	1	1
chr15	91474001	91476000	133	3.67844	1	1
chr15	91516001	91518000	114	3.21666	1	1
chr15	91690001	91692000	279	7.009	1	1
chr15	91718001	91720000	1246	25.7762	0.997115	1
chr15	91778001	91780000	140	3.84635	1	1
chr15	91780001	91782000	140	3.84635	1	1
chr15	91828001	91830000	37	1.20818	1	1
chr15	91870001	91872000	722	16.0323	1	1
chr15	92336001	92338000	6336	106.132	0.926923	1
chr15	92504001	92506000	169	4.53102	1	1
chr15	92958001	92960000	5788	98.0978	0.939621	1
chr15	93116001	93118000	37	1.20818	1	1
chr15	93280001	93282000	929	19.9648	1	1
chr15	93306001	93308000	846	18.4033	1	1
chr15	93308001	93310000	846	18.4033	1	1
chr15	93446001	93448000	2977	55.003	0.984493	1
chr15	93466001	93468000	1670	33.2589	1	1
chr15	93622001	93624000	3193	58.4599	0.983065	1
chr15	93666001	93668000	1353	27.692	1	1
chr15	93668001	93670000	1353	27.692	1	1
chr15	93880001	93882000	2742	51.2047	0.99203	1
chr15	93974001	93976000	536	12.3713	1	1
chr15	93976001	93978000	537	12.3913	1	1
chr15	94110001	94112000	10214	160.81	0.887171	1
chr15	94368001	94370000	2012	39.1128	1	1
chr15	94370001	94372000	2012	39.1128	1	1
chr15	94528001	94530000	137	3.77452	1	1
chr15	94530001	94532000	5202	89.396	0.962877	1
chr15	94546001	94548000	46	1.46021	1	1
chr15	94548001	94550000	46	1.46021	1	1
chr15	94898001	94900000	1543	31.0468	1	1
chr15	95502001	95504000	6476	108.17	0.953075	1
chr15	95596001	95598000	506	11.7665	1	1
chr15	95636001	95638000	2143	41.3197	1	1
chr15	95748001	95750000	6268	105.14	0.957935	1
chr15	95838001	95840000	38	1.23654	1	1
chr15	95910001	95912000	13310	202.475	0.85855	1
chr15	95920001	95922000	292	7.29235	1	1
chr15	95934001	95936000	6298	105.578	0.958822	1
chr15	96044001	96046000	96	2.76986	1	1
chr15	96116001	96118000	7351	120.782	0.944903	1
chr15	96118001	96120000	7351	120.782	0.944915	1
chr15	96156001	96158000	542	12.4917	1	1
chr15	96158001	96160000	542	12.4917	1	1
chr15	96242001	96244000	3121	57.311	1	1
chr15	96296001	96298000	2760	51.497	1	1
chr15	96340001	96342000	371	8.98177	1	1
chr15	96354001	96356000	9782	154.875	0.911482	1
chr15	96368001	96370000	50	1.5701	1	1
chr15	96374001	96376000	3444	62.4391	1	1
chr15	96526001	96528000	2474	46.8208	1	1
chr15	96530001	96532000	1794	35.3979	1	1
chr15	96594001	96596000	50	1.5701	1	1
chr15	96646001	96648000	1275	26.2975	1	1
chr15	96830001	96832000	2268	43.4093	1	1
chr15	96918001	96920000	582	13.2902	1	1
chr15	96990001	96992000	11476	177.967	0.889374	1
chr15	96996001	96998000	182	4.83285	1	1
chr15	96998001	97000000	182	4.83285	1	1
chr15	97044001	97046000	11590	179.505	0.887768	1
chr15	97244001	97246000	13256	201.76	0.863897	1
chr15	97300001	97302000	3148	57.7423	1	1
chr15	97326001	97328000	5328	91.2773	0.977022	1
chr15	97344001	97346000	9398	149.57	0.918571	1
chr15	97352001	97354000	2440	46.2604	1	1
chr15	97456001	97458000	1454	29.4824	1	1
chr15	97614001	97616000	30	1.00663	1	1
chr15	97642001	97644000	3227	59.0012	1	1
chr15	97686001	97688000	323	7.9616	1	1
chr15	97788001	97790000	63	1.91986	1	1
chr15	97886001	97888000	2900	53.7628	1	1
chr15	97922001	97924000	1081	22.7789	1	1
chr15	97972001	97974000	10431	163.779	0.898993	1
chr15	97998001	98000000	3831	68.502	0.993334	1
chr15	98090001	98092000	328	8.06874	1	1
chr15	98102001	98104000	629	14.2194	1	1
chr15	98120001	98122000	2239	42.9259	1	1
chr15	98180001	98182000	38	1.23654	1	1
chr15	98294001	98296000	6036	101.746	0.957983	1
chr15	98358001	98360000	6649	110.68	0.948367	1
chr15	98520001	98522000	531	12.2708	1	1
chr15	98538001	98540000	8117	131.663	0.925075	1
chr15	98768001	98770000	1011	21.4898	1	1
chr15	98790001	98792000	35	1.15114	1	1
chr15	98884001	98886000	376	9.08702	1	1
chr15	98926001	98928000	56	1.73283	1	1
chr15	98938001	98940000	7992	129.897	0.922664	1
chr15	98958001	98960000	3067	56.4472	0.993204	1
chr15	99048001	99050000	182	4.83285	1	1
chr15	99074001	99076000	5289	90.6956	0.960442	1
chr15	99166001	99168000	46	1.46021	1	1
chr15	99342001	99344000	7336	120.568	0.930127	1
chr15	99414001	99416000	49	1.54273	1	1
chr15	99548001	99550000	2969	54.8743	0.993231	1
chr15	99550001	99552000	85	2.49153	1	1
chr15	99684001	99686000	34	1.12247	1	1
chr15	99718001	99720000	7792	127.064	0.925156	1
chr15	99720001	99722000	169	4.53102	1	1
chr15	99786001	99788000	6013	101.408	0.951321	1
chr15	99980001	99982000	39	1.26481	1	1
chr15	99996001	99998000	162	4.36725	1	1
chr15	100062001	100064000	44	1.4048	1	1
chr15	100094001	100096000	5125	88.2434	0.968099	1
chr15	100214001	100216000	5837	98.8201	0.959757	1
chr15	100216001	100218000	5839	98.8496	0.959761	1
chr15	100252001	100254000	2240	42.9426	1	1
chr15	100296001	100298000	4177	73.8553	0.984959	1
chr15	100304001	100306000	152	4.1317	1	1
chr15	100306001	100308000	4939	85.4498	0.974171	1
chr15	100390001	100392000	2117	40.8831	1	1
chr15	100462001	100464000	747	16.5143	1	1
chr15	100534001	100536000	12757	195.134	0.866188	1
chr15	100564001	100566000	141	3.87024	1	1
chr15	100574001	100576000	6961	115.186	0.949597	1
chr15	100740001	100742000	5111	88.0336	0.978784	1
chr15	100784001	100786000	4510	78.9533	0.988073	1
chr15	100942001	100944000	30	1.00663	1	1
chr15	100950001	100952000	1845	36.272	1	1
chr15	101004001	101006000	1527	30.7664	1	1
chr15	101038001	101040000	37	1.20818	1	1
chr15	101042001	101044000	363	8.81299	1	1
chr15	101060001	101062000	59	1.81334	1	1
chr15	101080001	101082000	5206	89.4558	0.981663	1
chr15	101090001	101092000	11856	183.085	0.886509	1
chr15	101108001	101110000	3743	67.1306	1	1
chr15	101142001	101144000	8533	137.516	0.934438	1
chr15	101212001	101214000	122	3.41222	1	1
chr15	101236001	101238000	63	1.91986	1	1
chr15	101310001	101312000	3242	59.2398	1	1
chr15	101462001	101464000	6337	106.147	0.967911	1
chr15	101530001	101532000	1512	30.5032	1	1
chr15	101870001	101872000	13106	199.772	0.872915	1
chr15	101918001	101920000	3181	58.2686	1	1
chr15	101934001	101936000	3383	61.4756	1	1
chr15	102006001	102008000	16032	238.063	0.832369	1
chr15	102010001	102012000	3807	68.1284	1	1
chr15	102042001	102044000	30	1.00663	1	1
chr15	102054001	102056000	4366	76.755	0.999229	1
chr15	102080001	102082000	1291	26.5844	1	1
chr15	102100001	102102000	5507	93.9401	0.983189	1
chr15	102106001	102108000	7367	121.011	0.956512	1
chr15	102132001	102134000	4348	76.4795	1	1
chr15	102276001	102278000	672	15.0617	1	1
chr15	102286001	102288000	6090	102.537	0.976707	1
chr15	102304001	102306000	1938	37.8579	1	1
chr15	102352001	102354000	6515	108.737	0.971461	1
chr15	102446001	102448000	42	1.34907	1	1
chr15	102462001	102464000	3065	56.4151	1	1
chr15	102468001	102470000	10702	167.475	0.91322	1
chr15	102552001	102554000	5123	88.2134	0.994799	1
chr15	102572001	102574000	321	7.91868	1	1
chr15	102574001	102576000	321	7.91868	1	1
chr15	102606001	102608000	114	3.21666	1	1
chr15	102622001	102624000	5884	99.5122	0.985142	1
chr15	102634001	102636000	8141	132.002	0.952925	1
chr15	102636001	102638000	8141	132.002	0.95296	1
chr15	102688001	102690000	1305	26.8351	1	1
chr15	102714001	102716000	209	5.45106	1	1
chr15	102800001	102802000	7302	120.081	0.967329	1
chr15	103008001	103010000	3021	55.7097	1	1
chr15	103056001	103058000	13390	203.534	0.879204	1
chr15	103068001	103070000	10975	171.187	0.913378	1
chr15	103194001	103196000	114	3.21666	1	1
chr15	103202001	103204000	6098	102.654	0.978714	1
chr15	103226001	103228000	2705	50.6029	1	1
chr15	103232001	103234000	849	18.46	1	1
chr15	103340001	103342000	2640	49.5431	1	1
chr15	103354001	103356000	7345	120.696	0.951066	1
chr15	103454001	103456000	2445	46.3429	1	1
chr15	103458001	103460000	6995	115.676	0.946141	1
chr15	103464001	103466000	1649	32.8947	1	1
chr15	103504001	103506000	4911	85.0281	0.970702	1
chr15	103542001	103544000	301	7.48756	1	1
chr15	103544001	103546000	301	7.48756	1	1
chr15	103558001	103560000	3377	61.3807	0.985632	1
chr1	3314001	3316000	35	1.15114	1	1
chr1	6468001	6470000	1553	31.2218	1	1
chr1	7186001	7188000	130	3.60613	1	1
chr1	7808001	7810000	2580	48.5618	1	1
chr1	9640001	9642000	2107	40.715	1	1
chr1	9964001	9966000	2486	47.0184	1	1
chr1	10492001	10494000	175	4.67069	1	1
chr1	10494001	10496000	2709	50.668	1	1
chr1	11134001	11136000	942	20.2077	1	1
chr1	11136001	11138000	942	20.2077	1	1
chr1	11442001	11444000	1962	38.2656	1	1
chr1	11444001	11446000	1962	38.2656	1	1
chr1	11546001	11548000	5492	93.7174	0.639416	1
chr1	11548001	11550000	5492	93.7174	0.639416	1
chr1	11566001	11568000	6955	115.1	0.430015	1
chr1	12508001	12510000	4739	82.4306	0.761526	1
chr1	13414001	13416000	384	9.25503	1	1
chr1	14274001	14276000	6395	106.992	0.505137	1
chr1	16098001	16100000	743	16.4373	1	1
chr1	19530001	19532000	468	10.9937	1	1
chr1	21680001	21682000	466	10.9528	1	1
chr1	22266001	22268000	30	1.00663	1	1
chr1	23204001	23206000	4196	74.1476	0.853647	1
chr1	26940001	26942000	7442	122.082	0.370304	1
chr1	27806001	27808000	5685	96.5769	0.60948	1
chr1	28466001	28468000	168	4.50768	1	1
chr1	31014001	31016000	675	15.1201	1	1
chr1	32112001	32114000	82	2.41483	1	1
chr1	33346001	33348000	170	4.55434	1	1
chr1	34902001	34904000	10153	159.974	0.136203	1
chr1	35648001	35650000	488	11.4014	1	1
chr1	35692001	35694000	2086	40.3617	1	1
chr1	36052001	36054000	196	5.15479	1	1
chr1	38162001	38164000	95	2.74474	1	1
chr1	39770001	39772000	3397	61.6969	0.992542	1
chr1	40138001	40140000	1881	36.8871	1	1
chr1	40362001	40364000	2370	45.1033	1	1
chr1	40826001	40828000	2073	40.1427	1	1
chr1	41080001	41082000	1296	26.674	1	1
chr1	46458001	46460000	45	1.43254	1	1
chr1	47258001	47260000	9053	144.781	0.211668	1
chr1	48118001	48120000	1188	24.7289	1	1
chr1	48760001	48762000	12943	197.608	0.0355904	1
chr1	49156001	49158000	9401	149.612	0.185084	1
chr1	49446001	49448000	11219	174.494	0.0847581	1
chr1	49448001	49450000	11219	174.494	0.0847581	1
chr1	50640001	50642000	6641	110.564	0.471312	1
chr1	52466001	52468000	8316	134.468	0.276833	1
chr1	54250001	54252000	209	5.45106	1	1
chr1	56082001	56084000	98	2.82001	1	1
chr1	58792001	58794000	76	2.26031	1	1
chr1	58794001	58796000	76	2.26031	1	1
chr1	58802001	58804000	589	13.4292	1	1
chr1	58894001	58896000	31	1.03577	1	1
chr1	58986001	58988000	3033	55.9022	1	1
chr1	59394001	59396000	380	9.17108	1	1
chr1	60104001	60106000	60	1.84005	1	1
chr1	60106001	60108000	60	1.84005	1	1
chr1	60492001	60494000	231	5.9471	1	1
chr1	60960001	60962000	31	1.03577	1	1
chr1	61652001	61654000	321	7.91868	1	1
chr1	61654001	61656000	321	7.91868	1	1
chr1	62150001	62152000	54	1.67885	1	1
chr1	62152001	62154000	54	1.67885	1	1
chr1	63098001	63100000	9718	153.992	0.163094	1
chr1	63448001	63450000	5628	95.7338	0.618256	1
chr1	63450001	63452000	5642	95.941	0.616096	1
chr1	64234001	64236000	4644	80.9908	0.77744	1
chr1	64758001	64760000	8278	133.933	0.280529	1
chr1	66218001	66220000	2992	55.244	1	1
chr1	68264001	68266000	1924	37.6198	1	1
chr1	68632001	68634000	1337	27.4068	1	1
chr1	69714001	69716000	3360	61.1117	0.999012	1
chr1	69716001	69718000	3360	61.1117	0.999012	1
chr1	70884001	70886000	103	2.94481	1	1
chr1	72512001	72514000	5855	99.0853	0.58364	1
chr1	74168001	74170000	30	1.00663	1	1
chr1	74170001	74172000	30	1.00663	1	1
chr1	74498001	74500000	300	7.46591	1	1
chr1	75440001	75442000	1577	31.6412	1	1
chr1	75442001	75444000	1578	31.6587	1	1
chr1	77082001	77084000	8457	136.45	0.263411	1
chr1	77112001	77114000	3801	68.0349	0.922017	1
chr1	80858001	80860000	3758	67.3647	0.929504	1
chr1	81814001	81816000	194	5.10898	1	1
chr1	82368001	82370000	6302	105.636	0.51825	1
chr1	83244001	83246000	215	5.58699	1	1
chr1	84942001	84944000	4257	75.0847	0.843173	1
chr1	85678001	85680000	3044	56.0786	1	1
chr1	86336001	86338000	1586	31.7983	1	1
chr1	86746001	86748000	2928	54.2143	1	1
chr1	86758001	86760000	71	2.13034	1	1
chr1	86760001	86762000	71	2.13034	1	1
chr1	87102001	87104000	12322	189.331	0.0493599	1
chr1	87628001	87630000	3192	58.4439	1	1
chr1	87850001	87852000	891	19.2522	1	1
chr1	87852001	87854000	891	19.2522	1	1
chr1	88014001	88016000	214	5.56437	1	1
chr1	88216001	88218000	10852	169.516	0.100324	1
chr1	88290001	88292000	177	4.7171	1	1
chr1	88394001	88396000	541	12.4716	1	1
chr1	90368001	90370000	7915	128.807	0.317517	1
chr1	91116001	91118000	5278	90.5315	0.673308	1
chr1	92546001	92548000	650	14.6316	1	1
chr1	93354001	93356000	1993	38.7912	1	1
chr1	93470001	93472000	438	10.3778	1	1
chr1	93728001	93730000	2265	43.3593	1	1
chr1	95142001	95144000	433	10.2746	1	1
chr1	97334001	97336000	3434	62.2813	0.986072	1
chr1	98710001	98712000	5966	100.718	0.567049	1
chr1	99816001	99818000	133	3.67844	1	1
chr1	100386001	100388000	370	8.9607	1	1
chr1	100388001	100390000	388	9.33887	1	1
chr1	102398001	102400000	317	7.83274	1	1
chr1	104118001	104120000	41	1.32107	1	1
chr1	104820001	104822000	80	2.36349	1	1
chr1	104884001	104886000	1965	38.3165	1	1
chr1	105692001	105694000	1744	34.5378	1	1
chr1	112002001	112004000	31	1.03577	1	1
chr1	112004001	112006000	31	1.03577	1	1
chr1	116202001	116204000	9709	153.868	0.163689	1
chr1	117400001	117402000	7424	121.825	0.372415	1
chr1	118350001	118352000	11297	175.549	0.0817157	1
chr1	118724001	118726000	71	2.13034	1	1
chr1	119180001	119182000	6281	105.33	0.521235	1
chr1	119312001	119314000	161	4.34379	1	1
chr1	119346001	119348000	4738	82.4155	0.761693	1
chr1	119394001	119396000	394	9.46442	1	1
chr1	121090001	121092000	43	1.37697	1	1
chr1	122662001	122664000	5185	89.1417	0.688251	1
chr1	123788001	123790000	5083	87.6137	0.704782	1
chr1	123790001	123792000	5025	86.7431	0.714245	1
chr1	126094001	126096000	460	10.8299	1	1
chr1	126380001	126382000	414	9.88114	1	1
chr1	126464001	126466000	933	20.0396	1	1
chr1	127072001	127074000	5192	89.2464	0.687122	1
chr1	131096001	131098000	234	6.01426	1	1
chr1	131516001	131518000	3631	65.3792	0.951651	1
chr1	132178001	132180000	316	7.81123	1	1
chr1	133042001	133044000	402	9.63143	1	1
chr1	133218001	133220000	12032	185.447	0.057183	1
chr1	133430001	133432000	234	6.01426	1	1
chr1	133816001	133818000	1306	26.853	1	1
chr1	134484001	134486000	11193	174.142	0.0857924	1
chr1	135224001	135226000	11183	174.007	0.0861929	1
chr1	135512001	135514000	1284	26.4589	1	1
chr1	136080001	136082000	58	1.78656	1	1
chr1	136834001	136836000	6681	111.144	0.465933	1
chr1	137080001	137082000	2120	40.9335	1	1
chr1	137232001	137234000	5720	97.0942	0.604119	1
chr1	141360001	141362000	63	1.91986	1	1
chr1	141790001	141792000	59	1.81334	1	1
chr1	142514001	142516000	402	9.63143	1	1
chr1	146396001	146398000	519	12.0291	1	1
chr1	150224001	150226000	5303	90.9045	0.669313	1
chr1	151338001	151340000	16387	242.644	0.00428462	0.460291
chr1	152276001	152278000	1981	38.5878	1	1
chr1	153068001	153070000	1462	29.6236	1	1
chr1	153196001	153198000	2058	39.8898	1	1
chr1	154574001	154576000	73	2.18247	1	1
chr1	155046001	155048000	3399	61.7286	0.992192	1
chr1	155222001	155224000	2418	45.8972	1	1
chr1	159474001	159476000	4058	72.0209	0.877436	1
chr1	163602001	163604000	709	15.7808	1	1
chr1	163848001	163850000	327	8.04733	1	1
chr1	164870001	164872000	5395	92.2753	0.65469	1
chr1	164872001	164874000	5395	92.2753	0.65469	1
chr1	169122001	169124000	3799	68.0038	0.922365	1
chr1	169322001	169324000	1140	23.8571	1	1
chr1	171162001	171164000	367	8.89744	1	1
chr1	172628001	172630000	480	11.2386	1	1
chr1	173414001	173416000	1590	31.8681	1	1
chr1	175332001	175334000	3587	64.6892	0.959333	1
chr1	175624001	175626000	30	1.00663	1	1
chr1	176058001	176060000	1988	38.7065	1	1
chr1	176098001	176100000	2776	51.7567	1	1
chr1	178906001	178908000	3736	67.0214	0.933337	1
chr1	179582001	179584000	74	2.20846	1	1
chr1	180622001	180624000	5158	88.7376	0.692613	1
chr1	181026001	181028000	701	15.6257	1	1
chr1	181238001	181240000	138	3.79849	1	1
chr1	181744001	181746000	97	2.79495	1	1
chr1	182366001	182368000	1702	33.8128	1	1
chr1	183364001	183366000	7044	116.381	0.418704	1
chr1	184286001	184288000	1597	31.9902	1	1
chr1	184844001	184846000	1549	31.1518	1	1
chr1	185286001	185288000	1490	30.1167	1	1
chr1	188064001	188066000	43	1.37697	1	1
chr1	189642001	189644000	2375	45.1861	1	1
chr1	189644001	189646000	2375	45.1861	1	1
chr1	190810001	190812000	84	2.466	1	1
chr1	190874001	190876000	333	8.17567	1	1
chr1	191302001	191304000	7555	123.694	0.357223	1
chr1	191560001	191562000	114	3.21666	1	1
chr1	193122001	193124000	2670	50.0326	1	1
chr2	4484001	4486000	1195	24.8556	1	1
chr2	4976001	4978000	103	2.94481	1	1
chr2	5126001	5128000	766	16.8792	1	1
chr2	5672001	5674000	5894	99.6594	0.577785	1
chr2	7692001	7694000	6510	108.664	0.489167	1
chr2	8146001	8148000	4849	84.0932	0.743224	1
chr2	8252001	8254000	1634	32.6342	1	1
chr2	8820001	8822000	41	1.32107	1	1
chr2	10422001	10424000	4363	76.7091	0.825039	1
chr2	11136001	11138000	7769	126.737	0.333258	1
chr2	13768001	13770000	5904	99.8065	0.576288	1
chr2	14066001	14068000	487	11.381	1	1
chr2	14676001	14678000	51	1.59739	1	1
chr2	19346001	19348000	37	1.20818	1	1
chr2	23928001	23930000	2266	43.376	1	1
chr2	24842001	24844000	1260	26.028	1	1
chr2	25484001	25486000	964	20.6178	1	1
chr2	26036001	26038000	1151	24.0573	1	1
chr2	26300001	26302000	3809	68.1595	0.920625	1
chr2	27388001	27390000	38	1.23654	1	1
chr2	27934001	27936000	4070	72.2062	0.875362	1
chr2	28234001	28236000	139	3.82243	1	1
chr2	29074001	29076000	3497	63.2745	0.975059	1
chr2	30246001	30248000	6992	115.633	0.425291	1
chr2	31078001	31080000	1293	26.6203	1	1
chr2	32214001	32216000	4213	74.4089	0.850726	1
chr2	32794001	32796000	874	18.9322	1	1
chr2	32966001	32968000	49	1.54273	1	1
chr2	33104001	33106000	2495	47.1665	1	1
chr2	33710001	33712000	343	8.38891	1	1
chr2	34090001	34092000	1053	22.2646	1	1
chr2	35274001	35276000	14725	221.082	0.0126975	0.848756
chr2	35326001	35328000	2522	47.6103	1	1
chr2	36246001	36248000	1606	32.147	1	1
chr2	36268001	36270000	4170	73.7476	0.85812	1
chr2	36658001	36660000	73	2.18247	1	1
chr2	37198001	37200000	112	3.1675	1	1
chr2	38014001	38016000	5609	95.4524	0.621194	1
chr2	38020001	38022000	46	1.46021	1	1
chr2	38162001	38164000	2240	42.9426	1	1
chr2	38720001	38722000	30	1.00663	1	1
chr2	38952001	38954000	1322	27.1391	1	1
chr2	45376001	45378000	8587	138.273	0.251441	1
chr2	45604001	45606000	1483	29.9935	1	1
chr2	47516001	47518000	375	9.06598	1	1
chr2	48512001	48514000	3839	68.6265	0.915406	1
chr2	48598001	48600000	69	2.07802	1	1
chr2	50442001	50444000	45	1.43254	1	1
chr2	50984001	50986000	657	14.7687	1	1
chr2	53546001	53548000	2654	49.7716	1	1
chr2	57826001	57828000	12833	196.146	0.0377585	1
chr2	59244001	59246000	4585	80.0946	0.787372	1
chr2	60648001	60650000	338	8.28239	1	1
chr2	62348001	62350000	4154	73.5013	0.860874	1
chr2	63792001	63794000	2320	44.2741	1	1
chr2	64044001	64046000	1614	32.2863	1	1
chr2	67520001	67522000	213	5.54174	1	1
chr2	67800001	67802000	165	4.43755	1	1
chr2	70426001	70428000	865	18.7624	1	1
chr2	70878001	70880000	2715	50.7656	1	1
chr2	71774001	71776000	1213	25.1811	1	1
chr2	71846001	71848000	827	18.0431	1	1
chr2	72608001	72610000	2176	41.8729	1	1
chr2	72610001	72612000	2176	41.8729	1	1
chr2	72690001	72692000	72	2.15643	1	1
chr2	72706001	72708000	64	1.94635	1	1
chr2	73334001	73336000	2609	49.0364	1	1
chr2	73906001	73908000	5589	95.1562	0.624293	1
chr2	75086001	75088000	84	2.466	1	1
chr2	75880001	75882000	120	3.36349	1	1
chr2	80760001	80762000	5585	95.0969	0.624913	1
chr2	80942001	80944000	32	1.06478	1	1
chr2	81954001	81956000	8509	137.18	0.258577	1
chr2	81956001	81958000	8509	137.18	0.258577	1
chr2	84052001	84054000	1224	25.3797	1	1
chr2	84608001	84610000	2733	51.0584	1	1
chr2	85050001	85052000	4889	84.6965	0.736604	1
chr2	90718001	90720000	16587	245.219	0.00372872	0.415407
chr2	91132001	91134000	39	1.26481	1	1
chr2	92406001	92408000	9799	155.109	0.157804	1
chr2	92498001	92500000	6042	101.834	0.55582	1
chr2	94510001	94512000	401	9.61058	1	1
chr2	99608001	99610000	961	20.5619	1	1
chr2	101738001	101740000	69	2.07802	1	1
chr2	102062001	102064000	988	21.0637	1	1
chr2	103092001	103094000	14283	215.296	0.0166082	0.908223
chr2	107278001	107280000	3982	70.8457	0.890585	1
chr2	110374001	110376000	2860	53.117	1	1
chr2	112766001	112768000	383	9.23406	1	1
chr2	114406001	114408000	5141	88.4831	0.695364	1
chr2	117000001	117002000	6008	101.335	0.56083	1
chr2	117966001	117968000	38	1.23654	1	1
chr2	117968001	117970000	38	1.23654	1	1
chr2	119094001	119096000	2628	49.347	1	1
chr2	119422001	119424000	1082	22.7973	1	1
chr2	119672001	119674000	13166	200.567	0.0315195	1
chr2	119674001	119676000	13166	200.567	0.0315195	1
chr2	120330001	120332000	2878	53.4077	1	1
chr2	120996001	120998000	6648	110.666	0.470368	1
chr2	120998001	121000000	6648	110.666	0.470368	1
chr2	121006001	121008000	4075	72.2834	0.874499	1
chr2	121598001	121600000	11499	178.278	0.0742467	1
chr2	124754001	124756000	1795	35.4151	1	1
chr2	126034001	126036000	6086	102.479	0.54937	1
chr2	126898001	126900000	59	1.81334	1	1
chr2	127022001	127024000	95	2.74474	1	1
chr2	127244001	127246000	70	2.10421	1	1
chr2	128986001	128988000	37	1.20818	1	1
chr2	129278001	129280000	42	1.34907	1	1
chr2	130022001	130024000	1445	29.3236	1	1
chr2	130352001	130354000	2733	51.0584	1	1
chr2	131176001	131178000	107	3.04408	1	1
chr2	132090001	132092000	6060	102.097	0.553177	1
chr2	132112001	132114000	9608	152.474	0.170489	1
chr2	133846001	133848000	4130	73.1316	0.865009	1
chr2	134190001	134192000	121	3.38787	1	1
chr2	135984001	135986000	74	2.20846	1	1
chr2	143212001	143214000	5333	91.3519	0.66453	1
chr2	143488001	143490000	5852	99.0411	0.584092	1
chr2	147990001	147992000	47	1.48779	1	1
chr2	148664001	148666000	4288	75.5603	0.837861	1
chr2	148782001	148784000	16008	237.753	0.00554836	0.561659
chr2	151576001	151578000	4807	83.459	0.750195	1
chr2	151578001	151580000	4807	83.459	0.750195	1
chr2	153080001	153082000	234	6.01426	1	1
chr2	154052001	154054000	13438	204.168	0.0271005	1
chr2	154334001	154336000	4236	74.7623	0.846776	1
chr2	155242001	155244000	2894	53.666	1	1
chr2	155806001	155808000	9165	146.338	0.202827	1
chr2	156216001	156218000	6217	104.395	0.530386	1
chr2	156704001	156706000	39	1.26481	1	1
chr2	156900001	156902000	1051	22.2278	1	1
chr2	157188001	157190000	2973	54.9386	1	1
chr2	157452001	157454000	556	12.772	1	1
chr2	157874001	157876000	4567	79.8209	0.790409	1
chr2	158482001	158484000	297	7.4009	1	1
chr2	158790001	158792000	183	4.85595	1	1
chr2	159486001	159488000	3840	68.642	0.915232	1
chr2	159600001	159602000	1699	33.761	1	1
chr2	161686001	161688000	234	6.01426	1	1
chr2	162794001	162796000	10476	164.393	0.118553	1
chr2	163292001	163294000	638	14.3963	1	1
chr2	164428001	164430000	105	2.99451	1	1
chr2	164634001	164636000	6095	102.61	0.548055	1
chr2	164892001	164894000	35	1.15114	1	1
chr2	165364001	165366000	238	6.10362	1	1
chr2	165406001	165408000	2890	53.6015	1	1
chr2	165408001	165410000	2890	53.6015	1	1
chr2	166108001	166110000	2117	40.8831	1	1
chr2	166122001	166124000	34	1.12247	1	1
chr2	167080001	167082000	5103	87.9136	0.701529	1
chr2	167296001	167298000	5511	93.9995	0.636442	1
chr2	167420001	167422000	8431	136.085	0.265852	1
chr2	167646001	167648000	5353	91.6499	0.66135	1
chr2	168634001	168636000	1781	35.1746	1	1
chr2	168746001	168748000	982	20.9524	1	1
chr2	172356001	172358000	697	15.5481	1	1
chr2	174154001	174156000	4175	73.8245	0.857259	1
chr2	174760001	174762000	1358	27.7811	1	1
chr2	178486001	178488000	3731	66.9433	0.934208	1
chr2	181758001	181760000	441	10.4396	1	1
chr3	3516001	3518000	8385	135.438	0.270208	1
chr3	3726001	3728000	1018	21.6192	1	1
chr3	3850001	3852000	467	10.9732	1	1
chr3	4216001	4218000	254	6.45918	1	1
chr3	8612001	8614000	2379	45.2523	1	1
chr3	8886001	8888000	45	1.43254	1	1
chr3	10434001	10436000	5183	89.1118	0.688574	1
chr3	11454001	11456000	3540	63.951	0.967544	1
chr3	13734001	13736000	1033	21.8962	1	1
chr3	16574001	16576000	4551	79.5775	0.793111	1
chr3	18530001	18532000	1885	36.9553	1	1
chr3	18532001	18534000	1885	36.9553	1	1
chr3	19708001	19710000	39	1.26481	1	1
chr3	21144001	21146000	8200	132.834	0.288219	1
chr3	21808001	21810000	7110	117.329	0.41043	1
chr3	22064001	22066000	536	12.3713	1	1
chr3	22376001	22378000	1737	34.4171	1	1
chr3	24796001	24798000	4336	76.2958	0.82965	1
chr3	27382001	27384000	877	18.9887	1	1
chr3	27718001	27720000	92	2.66915	1	1
chr3	27724001	27726000	109	3.09353	1	1
chr3	28404001	28406000	3470	62.8491	0.979778	1
chr3	29990001	29992000	3820	68.3308	0.918711	1
chr3	30394001	30396000	2233	42.8258	1	1
chr3	30396001	30398000	2233	42.8258	1	1
chr3	31208001	31210000	5716	97.0351	0.60473	1
chr3	31318001	31320000	2468	46.722	1	1
chr3	36060001	36062000	182	4.83285	1	1
chr3	36088001	36090000	2334	44.5065	1	1
chr3	36476001	36478000	41	1.32107	1	1
chr3	36726001	36728000	376	9.08702	1	1
chr3	37322001	37324000	40	1.29299	1	1
chr3	38590001	38592000	1316	27.0319	1	1
chr3	39908001	39910000	1211	25.145	1	1
chr3	40362001	40364000	2399	45.5832	1	1
chr3	40376001	40378000	3050	56.1748	1	1
chr3	41590001	41592000	278	6.98713	1	1
chr3	42860001	42862000	11085	172.679	0.0901984	1
chr3	42944001	42946000	819	17.8911	1	1
chr3	43620001	43622000	31	1.03577	1	1
chr3	46678001	46680000	2372	45.1364	1	1
chr3	47456001	47458000	760	16.7641	1	1
chr3	50126001	50128000	3638	65.4889	0.950429	1
chr3	50128001	50130000	3638	65.4889	0.950429	1
chr3	51518001	51520000	810	17.7199	1	1
chr3	51684001	51686000	5404	92.4093	0.653267	1
chr3	53652001	53654000	34	1.12247	1	1
chr3	56110001	56112000	973	20.7852	1	1
chr3	56790001	56792000	10969	171.105	0.0951316	1
chr3	58812001	58814000	4339	76.3417	0.829137	1
chr3	60960001	60962000	11024	171.852	0.0927663	1
chr3	61206001	61208000	7394	121.397	0.37595	1
chr3	63954001	63956000	1289	26.5486	1	1
chr3	68312001	68314000	60	1.84005	1	1
chr3	68498001	68500000	6242	104.761	0.526802	1
chr3	70668001	70670000	1183	24.6383	1	1
chr3	71096001	71098000	50	1.5701	1	1
chr3	71504001	71506000	155	4.20257	1	1
chr3	71506001	71508000	155	4.20257	1	1
chr3	73200001	73202000	3433	62.2655	0.986247	1
chr3	73950001	73952000	274	6.89957	1	1
chr3	77292001	77294000	1917	37.5007	1	1
chr3	77730001	77732000	2240	42.9426	1	1
chr3	78976001	78978000	7141	117.774	0.406577	1
chr3	79078001	79080000	60	1.84005	1	1
chr3	80256001	80258000	3083	56.7033	1	1
chr3	82756001	82758000	6432	107.53	0.499969	1
chr3	83998001	84000000	183	4.85595	1	1
chr3	85806001	85808000	477	11.1774	1	1
chr3	86828001	86830000	3172	58.1252	1	1
chr3	88266001	88268000	7272	119.652	0.390537	1
chr3	88436001	88438000	200	5.24621	1	1
chr3	88554001	88556000	13078	199.4	0.0330756	1
chr3	88578001	88580000	6768	112.402	0.454351	1
chr3	89010001	89012000	514	11.9282	1	1
chr3	89012001	89014000	514	11.9282	1	1
chr3	89142001	89144000	1360	27.8167	1	1
chr3	89668001	89670000	88	2.56788	1	1
chr3	89670001	89672000	88	2.56788	1	1
chr3	89976001	89978000	41	1.32107	1	1
chr3	90906001	90908000	65	1.97279	1	1
chr3	93322001	93324000	91	2.64389	1	1
chr3	95374001	95376000	49	1.54273	1	1
chr3	95596001	95598000	38	1.23654	1	1
chr3	95676001	95678000	4790	83.2021	0.753023	1
chr3	96220001	96222000	336	8.23973	1	1
chr3	97706001	97708000	317	7.83274	1	1
chr3	97730001	97732000	8615	138.665	0.248913	1
chr3	98094001	98096000	926	19.9087	1	1
chr3	98702001	98704000	31	1.03577	1	1
chr3	100338001	100340000	1474	29.835	1	1
chr3	100538001	100540000	3878	69.2327	0.908628	1
chr3	101678001	101680000	3501	63.3374	0.974359	1
chr3	102034001	102036000	8711	140.009	0.240381	1
chr3	102064001	102066000	6587	109.782	0.478628	1
chr3	104748001	104750000	2271	43.4593	1	1
chr3	105596001	105598000	3744	67.1462	0.931943	1
chr3	105612001	105614000	7929	129.006	0.316034	1
chr3	105664001	105666000	84	2.466	1	1
chr3	105756001	105758000	10434	163.82	0.120741	1
chr3	108274001	108276000	873	18.9133	1	1
chr3	108554001	108556000	1341	27.4782	1	1
chr3	108758001	108760000	1631	32.582	1	1
chr3	108906001	108908000	72	2.15643	1	1
chr3	109304001	109306000	74	2.20846	1	1
chr3	114140001	114142000	61	1.86671	1	1
chr3	116662001	116664000	101	2.89499	1	1
chr3	116814001	116816000	54	1.67885	1	1
chr3	117870001	117872000	36	1.17971	1	1
chr3	117872001	117874000	36	1.17971	1	1
chr3	118702001	118704000	7726	126.127	0.337988	1
chr3	119100001	119102000	135	3.72652	1	1
chr3	119508001	119510000	5055	87.1936	0.709344	1
chr3	121224001	121226000	64	1.94635	1	1
chr3	121404001	121406000	5542	94.4595	0.631601	1
chr3	122886001	122888000	679	15.1981	1	1
chr3	123506001	123508000	175	4.67069	1	1
chr3	126356001	126358000	7311	120.21	0.385837	1
chr3	127576001	127578000	3753	67.2867	0.930375	1
chr3	130348001	130350000	37	1.20818	1	1
chr3	130826001	130828000	268	6.7679	1	1
chr3	131370001	131372000	7519	123.181	0.361358	1
chr3	132798001	132800000	5584	95.0821	0.625069	1
chr3	134374001	134376000	38	1.23654	1	1
chr3	135450001	135452000	363	8.81299	1	1
chr3	136038001	136040000	604	13.7263	1	1
chr3	137460001	137462000	301	7.48756	1	1
chr3	138296001	138298000	111	3.14287	1	1
chr3	138854001	138856000	8637	138.974	0.246939	1
chr3	140504001	140506000	3975	70.7373	0.891798	1
chr3	141058001	141060000	4690	81.6884	0.769722	1
chr3	142560001	142562000	3668	65.9586	0.945194	1
chr3	143876001	143878000	3316	60.4147	1	1
chr3	145276001	145278000	371	8.98177	1	1
chr3	145882001	145884000	3765	67.4739	0.928285	1
chr3	145888001	145890000	3166	58.0295	1	1
chr3	145890001	145892000	3166	58.0295	1	1
chr3	147264001	147266000	3132	57.4868	1	1
chr3	150694001	150696000	361	8.77072	1	1
chr3	152156001	152158000	6689	111.26	0.464861	1
chr3	156340001	156342000	394	9.46442	1	1
chr3	157370001	157372000	1615	32.3037	1	1
chr3	157820001	157822000	4461	78.2063	0.808356	1
chr4	3058001	3060000	5989	101.056	0.563639	1
chr4	3750001	3752000	3498	63.2902	0.974884	1
chr4	3786001	3788000	194	5.10898	1	1
chr4	4304001	4306000	7843	127.787	0.325218	1
chr4	4826001	4828000	8105	131.494	0.297776	1
chr4	5634001	5636000	3674	66.0524	0.944147	1
chr4	6202001	6204000	1934	37.7899	1	1
chr4	7378001	7380000	12957	197.794	0.0353222	1
chr4	8930001	8932000	6221	104.454	0.529812	1
chr4	9918001	9920000	10116	159.466	0.138347	1
chr4	10084001	10086000	668	14.9836	1	1
chr4	10926001	10928000	7848	127.858	0.324679	1
chr4	13506001	13508000	3219	58.8739	1	1
chr4	14870001	14872000	10573	165.717	0.113619	1
chr4	17602001	17604000	90	2.61859	1	1
chr4	19514001	19516000	2416	45.8642	1	1
chr4	22470001	22472000	768	16.9176	1	1
chr4	22472001	22474000	768	16.9176	1	1
chr4	22838001	22840000	2775	51.7405	1	1
chr4	24542001	24544000	6466	108.025	0.495245	1
chr4	24570001	24572000	1287	26.5127	1	1
chr4	27200001	27202000	2061	39.9404	1	1
chr4	27202001	27204000	2081	40.2775	1	1
chr4	27562001	27564000	1238	25.6321	1	1
chr4	28678001	28680000	149	4.06064	1	1
chr4	28756001	28758000	4406	77.3665	0.817709	1
chr4	30786001	30788000	250	6.37057	1	1
chr4	31210001	31212000	560	12.8519	1	1
chr4	31212001	31214000	560	12.8519	1	1
chr4	32304001	32306000	7086	116.984	0.413427	1
chr4	34810001	34812000	5096	87.8087	0.702667	1
chr4	36004001	36006000	1439	29.2176	1	1
chr4	36396001	36398000	9684	153.523	0.165353	1
chr4	40346001	40348000	3395	61.6653	0.992892	1
chr4	40746001	40748000	1076	22.6872	1	1
chr4	43472001	43474000	248	6.3262	1	1
chr4	43526001	43528000	2700	50.5215	1	1
chr4	44866001	44868000	188	4.9712	1	1
chr4	45458001	45460000	7364	120.968	0.379505	1
chr4	45704001	45706000	3226	58.9853	1	1
chr4	46118001	46120000	2162	41.6383	1	1
chr4	47374001	47376000	84	2.466	1	1
chr4	47376001	47378000	6322	105.928	0.515415	1
chr4	47592001	47594000	90	2.61859	1	1
chr4	48392001	48394000	201	5.26903	1	1
chr4	50806001	50808000	13932	210.684	0.0204309	1
chr4	51704001	51706000	3184	58.3165	1	1
chr4	51778001	51780000	435	10.3159	1	1
chr4	52040001	52042000	383	9.23406	1	1
chr4	53574001	53576000	318	7.85424	1	1
chr4	54634001	54636000	4477	78.4503	0.80564	1
chr4	54712001	54714000	3127	57.4069	1	1
chr4	54866001	54868000	1846	36.2891	1	1
chr4	55006001	55008000	3168	58.0614	1	1
chr4	55724001	55726000	85	2.49153	1	1
chr4	56544001	56546000	55	1.70587	1	1
chr4	56808001	56810000	8139	131.974	0.294331	1
chr4	57604001	57606000	4291	75.6063	0.837347	1
chr4	58746001	58748000	1919	37.5347	1	1
chr4	58828001	58830000	7847	127.844	0.324787	1
chr4	58830001	58832000	7870	128.17	0.322316	1
chr4	59232001	59234000	7991	129.883	0.30952	1
chr4	59822001	59824000	13849	209.592	0.0214399	1
chr4	62698001	62700000	1993	38.7912	1	1
chr4	63718001	63720000	6418	107.326	0.501921	1
chr4	63906001	63908000	8554	137.811	0.254443	1
chr4	64236001	64238000	4141	73.3011	0.863113	1
chr4	64342001	64344000	291	7.27062	1	1
chr4	71136001	71138000	33	1.09368	1	1
chr4	73746001	73748000	1062	22.4301	1	1
chr4	74460001	74462000	73	2.18247	1	1
chr4	78672001	78674000	6708	111.534	0.462321	1
chr4	81092001	81094000	1557	31.2917	1	1
chr4	81116001	81118000	10376	163.027	0.123814	1
chr4	81990001	81992000	1935	37.8069	1	1
chr4	84186001	84188000	125	3.48512	1	1
chr4	84422001	84424000	4728	82.2641	0.763363	1
chr4	84890001	84892000	3793	67.9103	0.923409	1
chr4	86440001	86442000	91	2.64389	1	1
chr4	86442001	86444000	91	2.64389	1	1
chr4	86796001	86798000	1115	23.4011	1	1
chr4	88632001	88634000	33	1.09368	1	1
chr4	91060001	91062000	39	1.26481	1	1
chr4	92034001	92036000	4600	80.3226	0.784843	1
chr4	93640001	93642000	5979	100.909	0.56512	1
chr4	96220001	96222000	4915	85.0883	0.732311	1
chr4	97820001	97822000	3574	64.4851	0.961604	1
chr4	98716001	98718000	599	13.6274	1	1
chr4	98718001	98720000	600	13.6472	1	1
chr4	99018001	99020000	1490	30.1167	1	1
chr4	100242001	100244000	12021	185.3	0.057499	1
chr4	100706001	100708000	50	1.5701	1	1
chr4	103000001	103002000	9888	156.334	0.152143	1
chr4	103922001	103924000	32	1.06478	1	1
chr4	107270001	107272000	508	11.8069	1	1
chr4	110808001	110810000	4248	74.9466	0.844717	1
chr4	112294001	112296000	30	1.00663	1	1
chr4	113118001	113120000	5440	92.9448	0.647586	1
chr4	113456001	113458000	861	18.6869	1	1
chr4	113610001	113612000	65	1.97279	1	1
chr4	114390001	114392000	4623	80.672	0.780971	1
chr4	114742001	114744000	20278	292.07	0.000207904	0.0312688
chr4	116796001	116798000	4757	82.703	0.758521	1
chr4	117172001	117174000	7543	123.523	0.358598	1
chr4	118902001	118904000	76	2.26031	1	1
chr4	120636001	120638000	326	8.02591	1	1
chr4	120760001	120762000	4600	80.3226	0.784843	1
chr4	121538001	121540000	1713	34.0029	1	1
chr4	124576001	124578000	70	2.10421	1	1
chr4	124646001	124648000	1493	30.1694	1	1
chr4	125298001	125300000	5491	93.7026	0.639573	1
chr4	128028001	128030000	4487	78.6028	0.803944	1
chr4	128926001	128928000	104	2.96967	1	1
chr4	132540001	132542000	126	3.50937	1	1
chr4	132668001	132670000	11263	175.089	0.0830308	1
chr4	132906001	132908000	1655	32.9988	1	1
chr4	133502001	133504000	31	1.03577	1	1
chr4	133826001	133828000	3603	64.9402	0.956539	1
chr4	134458001	134460000	1998	38.8758	1	1
chr4	135978001	135980000	37	1.20818	1	1
chr4	136784001	136786000	2110	40.7655	1	1
chr4	137082001	137084000	38	1.23654	1	1
chr4	137326001	137328000	72	2.15643	1	1
chr4	137554001	137556000	2805	52.2269	1	1
chr4	139746001	139748000	5799	98.2601	0.592096	1
chr4	139938001	139940000	11169	173.817	0.0867562	1
chr4	140186001	140188000	45	1.43254	1	1
chr4	140188001	140190000	45	1.43254	1	1
chr4	140218001	140220000	718	15.955	1	1
chr4	140578001	140580000	7790	127.035	0.330963	1
chr4	141312001	141314000	3270	59.6848	1	1
chr4	141434001	141436000	11766	181.875	0.0652401	1
chr4	141722001	141724000	81	2.38918	1	1
chr4	141782001	141784000	53	1.65176	1	1
chr4	142686001	142688000	192	5.06312	1	1
chr4	144922001	144924000	652	14.6708	1	1
chr4	148054001	148056000	5423	92.692	0.650266	1
chr4	148476001	148478000	85	2.49153	1	1
chr4	149174001	149176000	3506	63.4161	0.973485	1
chr4	149800001	149802000	77	2.28617	1	1
chr4	150222001	150224000	754	16.6489	1	1
chr4	151056001	151058000	89	2.59325	1	1
chr4	151790001	151792000	314	7.7682	1	1
chr4	153632001	153634000	401	9.61058	1	1
chr4	154240001	154242000	5303	90.9045	0.669313	1
chr4	154478001	154480000	3320	60.4782	1	1
chr4	154690001	154692000	2869	53.2624	1	1
chr4	155224001	155226000	4167	73.7014	0.858636	1
chr4	155244001	155246000	5508	93.955	0.636911	1
chr4	155434001	155436000	877	18.9887	1	1
chr4	155546001	155548000	14027	211.934	0.0193271	0.968934
chr4	155576001	155578000	1029	21.8224	1	1
chr4	155712001	155714000	103	2.94481	1	1
chr5	3680001	3682000	8329	134.651	0.275576	1
chr5	6176001	6178000	1102	23.1635	1	1
chr5	7784001	7786000	97	2.79495	1	1
chr5	12002001	12004000	5253	90.1582	0.677313	1
chr5	12176001	12178000	683	15.276	1	1
chr5	14540001	14542000	36	1.17971	1	1
chr5	17056001	17058000	168	4.50768	1	1
chr5	17284001	17286000	115	3.2412	1	1
chr5	17522001	17524000	1242	25.7042	1	1
chr5	17538001	17540000	257	6.52551	1	1
chr5	19006001	19008000	331	8.13292	1	1
chr5	20664001	20666000	1799	35.4837	1	1
chr5	20738001	20740000	755	16.6681	1	1
chr5	20740001	20742000	755	16.6681	1	1
chr5	23484001	23486000	6202	104.176	0.532543	1
chr5	24038001	24040000	954	20.4315	1	1
chr5	24110001	24112000	5788	98.0978	0.593763	1
chr5	24112001	24114000	5788	98.0978	0.593763	1
chr5	25902001	25904000	553	12.712	1	1
chr5	27338001	27340000	1529	30.8015	1	1
chr5	27458001	27460000	6143	103.313	0.541069	1
chr5	28134001	28136000	5653	96.1037	0.6144	1
chr5	28362001	28364000	2017	39.1973	1	1
chr5	30962001	30964000	3271	59.7007	1	1
chr5	31194001	31196000	2460	46.5902	1	1
chr5	31468001	31470000	3840	68.642	0.915232	1
chr5	31470001	31472000	3840	68.642	0.915232	1
chr5	31698001	31700000	50	1.5701	1	1
chr5	31828001	31830000	10659	166.89	0.10938	1
chr5	32870001	32872000	91	2.64389	1	1
chr5	32872001	32874000	91	2.64389	1	1
chr5	33612001	33614000	10740	167.993	0.105504	1
chr5	33936001	33938000	297	7.4009	1	1
chr5	34282001	34284000	33	1.09368	1	1
chr5	34570001	34572000	13126	200.037	0.0322188	1
chr5	34780001	34782000	45	1.43254	1	1
chr5	35258001	35260000	8453	136.394	0.263786	1
chr5	35708001	35710000	20704	297.402	0.000143196	0.0239297
chr5	36050001	36052000	2055	39.8392	1	1
chr5	36346001	36348000	7388	121.311	0.376659	1
chr5	42142001	42144000	1356	27.7455	1	1
chr5	43918001	43920000	110	3.11822	1	1
chr5	44790001	44792000	3358	61.0801	0.999362	1
chr5	46064001	46066000	529	12.2305	1	1
chr5	46066001	46068000	530	12.2507	1	1
chr5	47950001	47952000	2655	49.7879	1	1
chr5	47952001	47954000	2655	49.7879	1	1
chr5	48166001	48168000	60	1.84005	1	1
chr5	49122001	49124000	39	1.26481	1	1
chr5	50212001	50214000	1449	29.3942	1	1
chr5	51048001	51050000	4872	84.4402	0.739415	1
chr5	51050001	51052000	4872	84.4402	0.739415	1
chr5	52236001	52238000	2057	39.8729	1	1
chr5	52706001	52708000	1677	33.3802	1	1
chr5	52792001	52794000	5348	91.5754	0.662144	1
chr5	53600001	53602000	33	1.09368	1	1
chr5	53726001	53728000	2223	42.6588	1	1
chr5	54286001	54288000	4083	72.4068	0.873117	1
chr5	54288001	54290000	4083	72.4068	0.873117	1
chr5	54824001	54826000	50	1.5701	1	1
chr5	55916001	55918000	676	15.1396	1	1
chr5	55992001	55994000	2607	49.0037	1	1
chr5	56862001	56864000	33	1.09368	1	1
chr5	58064001	58066000	5889	99.5858	0.578534	1
chr5	58470001	58472000	1373	28.0479	1	1
chr5	60054001	60056000	931	20.0022	1	1
chr5	61486001	61488000	1112	23.3463	1	1
chr5	62094001	62096000	3379	61.4124	0.99569	1
chr5	62610001	62612000	1782	35.1917	1	1
chr5	62612001	62614000	1782	35.1917	1	1
chr5	62632001	62634000	3533	63.8409	0.968767	1
chr5	62722001	62724000	120	3.36349	1	1
chr5	63198001	63200000	211	5.49643	1	1
chr5	64762001	64764000	4442	77.9163	0.811584	1
chr5	64806001	64808000	3340	60.7951	1	1
chr5	64808001	64810000	3340	60.7951	1	1
chr5	65030001	65032000	5121	88.1834	0.698607	1
chr5	69590001	69592000	3945	70.2725	0.896998	1
chr5	71098001	71100000	6905	114.38	0.436447	1
chr5	72722001	72724000	95	2.74474	1	1
chr5	73298001	73300000	1767	34.9338	1	1
chr5	73300001	73302000	1767	34.9338	1	1
chr5	75262001	75264000	4637	80.8845	0.778617	1
chr5	76904001	76906000	127	3.5336	1	1
chr5	77596001	77598000	5700	96.7987	0.60718	1
chr5	78528001	78530000	374	9.04494	1	1
chr5	81818001	81820000	79	2.33776	1	1
chr5	82884001	82886000	2997	55.3244	1	1
chr5	83508001	83510000	3904	69.6365	0.904112	1
chr5	84026001	84028000	4957	85.7207	0.725395	1
chr5	88214001	88216000	1948	38.0278	1	1
chr5	88216001	88218000	1948	38.0278	1	1
chr5	88688001	88690000	649	14.612	1	1
chr5	91050001	91052000	7663	125.231	0.344995	1
chr5	91432001	91434000	53	1.65176	1	1
chr5	96430001	96432000	5541	94.4446	0.631757	1
chr5	97442001	97444000	1529	30.8015	1	1
chr5	99074001	99076000	3583	64.6264	0.960032	1
chr5	99876001	99878000	4122	73.0083	0.866388	1
chr5	99948001	99950000	862	18.7058	1	1
chr5	100926001	100928000	3501	63.3374	0.974359	1
chr5	100928001	100930000	3501	63.3374	0.974359	1
chr5	102302001	102304000	6420	107.356	0.501642	1
chr5	102462001	102464000	4617	80.5809	0.781981	1
chr5	102638001	102640000	351	8.55892	1	1
chr5	103282001	103284000	9864	156.004	0.153654	1
chr5	103506001	103508000	4947	85.5702	0.72704	1
chr5	103594001	103596000	309	7.66044	1	1
chr5	103672001	103674000	4580	80.0186	0.788215	1
chr5	105598001	105600000	91	2.64389	1	1
chr5	106314001	106316000	8265	133.75	0.281801	1
chr5	106466001	106468000	5833	98.7612	0.586955	1
chr5	107700001	107702000	3791	67.8792	0.923758	1
chr5	108024001	108026000	3233	59.0967	1	1
chr5	111398001	111400000	58	1.78656	1	1
chr5	111936001	111938000	6303	105.651	0.518108	1
chr5	112384001	112386000	4491	78.6638	0.803266	1
chr5	112748001	112750000	49	1.54273	1	1
chr5	112816001	112818000	215	5.58699	1	1
chr5	113062001	113064000	1142	23.8935	1	1
chr5	113064001	113066000	1142	23.8935	1	1
chr5	113148001	113150000	3056	56.2709	1	1
chr5	113152001	113154000	936	20.0956	1	1
chr5	113252001	113254000	5837	98.8201	0.586352	1
chr5	113634001	113636000	3893	69.4657	0.906022	1
chr5	113920001	113922000	34	1.12247	1	1
chr5	113922001	113924000	34	1.12247	1	1
chr5	115032001	115034000	8424	135.986	0.266512	1
chr5	115106001	115108000	3486	63.1012	0.976981	1
chr5	115148001	115150000	1520	30.6436	1	1
chr5	118436001	118438000	8054	130.774	0.302992	1
chr5	118744001	118746000	2996	55.3083	1	1
chr5	120370001	120372000	6686	111.216	0.465263	1
chr5	120732001	120734000	589	13.4292	1	1
chr5	120734001	120736000	589	13.4292	1	1
chr5	121110001	121112000	10801	168.823	0.102657	1
chr5	121514001	121516000	33	1.09368	1	1
chr5	121518001	121520000	5815	98.4959	0.589674	1
chr5	124048001	124050000	563	12.9118	1	1
chr5	124622001	124624000	1797	35.4494	1	1
chr5	125186001	125188000	798	17.4912	1	1
chr5	126686001	126688000	2487	47.0349	1	1
chr5	127826001	127828000	3839	68.6265	0.915406	1
chr5	129764001	129766000	1909	37.3645	1	1
chr5	131434001	131436000	56	1.73283	1	1
chr5	133478001	133480000	6464	107.996	0.495522	1
chr5	134732001	134734000	830	18.1	1	1
chr5	135272001	135274000	41	1.32107	1	1
chr5	135436001	135438000	7922	128.906	0.316775	1
chr5	135936001	135938000	8282	133.989	0.280138	1
chr5	136198001	136200000	99	2.84504	1	1
chr5	137454001	137456000	2688	50.326	1	1
chr5	137722001	137724000	581	13.2703	1	1
chr5	137834001	137836000	941	20.189	1	1
chr5	137874001	137876000	1686	33.5361	1	1
chr5	138696001	138698000	2204	42.3414	1	1
chr5	138724001	138726000	1914	37.4496	1	1
chr5	139022001	139024000	291	7.27062	1	1
chr5	139598001	139600000	33	1.09368	1	1
chr5	139692001	139694000	1528	30.7839	1	1
chr5	139808001	139810000	4518	79.0751	0.798692	1
chr5	142440001	142442000	75	2.23441	1	1
chr5	142580001	142582000	33	1.09368	1	1
chr5	142878001	142880000	7654	125.103	0.346004	1
chr5	142880001	142882000	7654	125.103	0.346004	1
chr5	142920001	142922000	4265	75.2075	0.841801	1
chr5	143502001	143504000	1129	23.6566	1	1
chr5	143608001	143610000	65	1.97279	1	1
chr5	143688001	143690000	90	2.61859	1	1
chr5	143690001	143692000	90	2.61859	1	1
chr5	144608001	144610000	9546	151.618	0.174767	1
chr5	144714001	144716000	6375	106.7	0.507942	1
chr5	147524001	147526000	142	3.89412	1	1
chr5	148110001	148112000	199	5.22338	1	1
chr5	148512001	148514000	7624	124.676	0.34938	1
chr6	5930001	5932000	4543	79.4558	0.794463	1
chr6	6520001	6522000	145	3.96561	1	1
[truncated: 1,641 more rows]

## Sheet: Pparα_eWAT_1
Supplementary Data 2. Genome-wide chromatin interaction sites of 4C data identified by r3Cseq.
chromosome	start	end	nReads	RPMs	p.value	q.value
chr15	3362001	3364000	145	9.19164	1	1
chr15	3380001	3382000	111	7.15264	1	1
chr15	3382001	3384000	111	7.15264	1	1
chr15	3484001	3486000	552	32.2367	0.99894	1
chr15	3506001	3508000	261	15.959	1	1
chr15	3612001	3614000	135	8.59533	1	1
chr15	3658001	3660000	1697	92.5067	0.964082	1
chr15	3962001	3964000	1078	60.4225	0.984457	1
chr15	3978001	3980000	1313	72.7095	0.977214	1
chr15	3980001	3982000	26	1.8314	1	1
chr15	4138001	4140000	442	26.167	1	1
chr15	4184001	4186000	1452	79.912	0.973606	1
chr15	4228001	4230000	134	8.53555	1	1
chr15	4266001	4268000	486	28.6049	1	1
chr15	4472001	4474000	1159	64.6745	0.983616	1
chr15	4474001	4476000	1159	64.6745	0.983621	1
chr15	4714001	4716000	414	24.608	1	1
chr15	4834001	4836000	718	41.2602	0.998324	1
chr15	4902001	4904000	1595	87.2778	0.971249	1
chr15	5116001	5118000	40	2.74406	1	1
chr15	5152001	5154000	184	11.4947	1	1
chr15	5252001	5254000	38	2.61508	1	1
chr15	5604001	5606000	39	2.67962	1	1
chr15	5642001	5644000	551	32.1818	1	1
chr15	5798001	5800000	792	45.2396	0.998014	1
chr15	6190001	6192000	689	39.6939	1	1
chr15	6414001	6416000	442	26.167	1	1
chr15	6850001	6852000	485	28.5496	1	1
chr15	6964001	6966000	1334	73.8005	0.9824	1
chr15	7014001	7016000	1732	94.2965	0.970064	1
chr15	7178001	7180000	514	30.1491	1	1
chr15	7220001	7222000	1198	66.7152	0.986744	1
chr15	7230001	7232000	2024	109.146	0.961094	1
chr15	7286001	7288000	911	51.592	0.995684	1
chr15	7318001	7320000	493	28.9914	1	1
chr15	7336001	7338000	1061	59.5277	0.991038	1
chr15	7338001	7340000	1062	59.5803	0.991007	1
chr15	7468001	7470000	61	4.07776	1	1
chr15	7560001	7562000	109	7.0316	1	1
chr15	7794001	7796000	2322	124.165	0.951935	1
chr15	7832001	7834000	893	50.6346	0.996311	1
chr15	7836001	7838000	1063	59.633	0.991028	1
chr15	7900001	7902000	204	12.6637	1	1
chr15	7934001	7936000	660	38.1236	1	1
chr15	8004001	8006000	256	15.6719	1	1
chr15	8046001	8048000	42	2.87266	1	1
chr15	8050001	8052000	18	1.29682	1	1
chr15	8288001	8290000	1721	93.7342	0.970493	1
chr15	8306001	8308000	25	1.76521	1	1
chr15	8390001	8392000	1238	68.804	0.985458	1
chr15	8536001	8538000	820	46.7392	0.998382	1
chr15	8546001	8548000	40	2.74406	1	1
chr15	8906001	8908000	14	1.02431	1	1
chr15	8908001	8910000	14	1.02431	1	1
chr15	9216001	9218000	967	54.5634	0.993364	1
chr15	9218001	9220000	967	54.5634	0.993363	1
chr15	9760001	9762000	664	38.3405	1	1
chr15	9792001	9794000	1782	96.8495	0.967503	1
chr15	10458001	10460000	478	28.1627	1	1
chr15	10492001	10494000	165	10.3769	1	1
chr15	10514001	10516000	25	1.76521	1	1
chr15	10524001	10526000	375	22.4255	1	1
chr15	10644001	10646000	14	1.02431	1	1
chr15	10650001	10652000	80	5.25967	1	1
chr15	10652001	10654000	80	5.25967	1	1
chr15	10662001	10664000	152	9.60754	1	1
chr15	10900001	10902000	297	18.0169	1	1
chr15	10910001	10912000	1847	100.162	0.964106	1
chr15	10990001	10992000	2981	156.98	0.928836	1
chr15	11148001	11150000	72	4.76439	1	1
chr15	11180001	11182000	136	8.65508	1	1
chr15	11276001	11278000	2543	135.227	0.941991	1
chr15	11278001	11280000	2543	135.227	0.941988	1
chr15	11282001	11284000	1134	63.3642	0.985717	1
chr15	11384001	11386000	511	29.9839	1	1
chr15	11552001	11554000	1401	77.2745	0.977016	1
chr15	11616001	11618000	1301	72.0855	0.980024	1
chr15	11900001	11902000	88	5.75191	1	1
chr15	12092001	12094000	339	20.3986	1	1
chr15	12164001	12166000	465	27.4431	1	1
chr15	12176001	12178000	229	14.1152	1	1
chr15	12194001	12196000	827	47.1137	0.993834	1
chr15	12266001	12268000	1532	84.0379	0.971815	1
chr15	12298001	12300000	1752	95.3182	0.964931	1
chr15	12314001	12316000	85	5.56765	1	1
chr15	12368001	12370000	635	36.7666	0.999516	1
chr15	12384001	12386000	219	13.5358	1	1
chr15	12386001	12388000	220	13.5938	1	1
chr15	12388001	12390000	683	39.3694	0.997992	1
chr15	12468001	12470000	21	1.49872	1	1
chr15	12470001	12472000	21	1.49872	1	1
chr15	12496001	12498000	229	14.1152	1	1
chr15	12540001	12542000	664	38.3405	0.998331	1
chr15	12672001	12674000	1596	87.3291	0.969156	1
chr15	12746001	12748000	352	21.132	1	1
chr15	12750001	12752000	759	43.4679	0.995028	1
chr15	12774001	12776000	839	47.7551	0.992502	1
chr15	12784001	12786000	177	11.0837	1	1
chr15	12798001	12800000	122	7.81602	1	1
chr15	12806001	12808000	184	11.4947	1	1
chr15	12808001	12810000	20	1.43163	1	1
chr15	12858001	12860000	34	2.35582	1	1
chr15	12864001	12866000	1272	70.5762	0.978897	1
chr15	13022001	13024000	813	46.3646	0.992892	1
chr15	13116001	13118000	93	6.05815	1	1
chr15	13316001	13318000	430	25.4996	1	1
chr15	14654001	14656000	22	1.56561	1	1
chr15	14656001	14658000	22	1.56561	1	1
chr15	15766001	15768000	1323	73.2291	0.972638	1
chr15	15808001	15810000	516	30.2592	0.997652	1
chr15	17780001	17782000	381	22.7621	0.999717	1
chr15	18372001	18374000	65	4.32826	1	1
chr15	18594001	18596000	465	27.4431	0.99669	1
chr15	18736001	18738000	251	15.3844	1	1
chr15	18742001	18744000	443	26.2226	0.997334	1
chr15	19760001	19762000	964	54.4045	0.981175	1
chr15	19776001	19778000	198	12.3138	1	1
chr15	20436001	20438000	760	43.5217	0.98779	1
chr15	20560001	20562000	151	9.5482	1	1
chr15	22742001	22744000	75	4.9505	1	1
chr15	23104001	23106000	20	1.43163	1	1
chr15	23924001	23926000	588	34.2062	0.996502	1
chr15	24576001	24578000	142	9.01302	1	1
chr15	24590001	24592000	741	42.4996	0.992526	1
chr15	25142001	25144000	566	33.0035	0.998587	1
chr15	25330001	25332000	1388	76.6012	0.973252	1
chr15	25376001	25378000	396	23.6023	1	1
chr15	25454001	25456000	456	26.9442	1	1
chr15	25466001	25468000	38	2.61508	1	1
chr15	25540001	25542000	376	22.4816	1	1
chr15	25578001	25580000	148	9.37003	1	1
chr15	25580001	25582000	1653	90.2535	0.965286	1
chr15	25584001	25586000	1516	83.2138	0.969544	1
chr15	25618001	25620000	81	5.32136	1	1
chr15	25678001	25680000	603	35.0247	0.998004	1
chr15	25692001	25694000	176	11.0249	1	1
chr15	25778001	25780000	374	22.3694	1	1
chr15	25914001	25916000	365	21.8637	1	1
chr15	25916001	25918000	21	1.49872	1	1
chr15	25960001	25962000	26	1.8314	1	1
chr15	26022001	26024000	101	6.54606	1	1
chr15	26110001	26112000	614	35.6241	0.998082	1
chr15	26274001	26276000	1056	59.2643	0.984496	1
chr15	26374001	26376000	2217	118.888	0.948539	1
chr15	26438001	26440000	410	24.3847	1	1
chr15	26526001	26528000	18	1.29682	1	1
chr15	26544001	26546000	70	4.64006	1	1
chr15	26774001	26776000	107	6.91043	1	1
chr15	27072001	27074000	701	40.3425	0.996146	1
chr15	27086001	27088000	802	45.7755	0.993016	1
chr15	27168001	27170000	68	4.51551	1	1
chr15	27236001	27238000	120	7.69569	1	1
chr15	27436001	27438000	34	2.35582	1	1
chr15	27464001	27466000	218	13.4778	1	1
chr15	27470001	27472000	1362	75.2536	0.975842	1
chr15	27482001	27484000	306	18.5289	1	1
chr15	27494001	27496000	1109	62.0521	0.983713	1
chr15	27578001	27580000	17	1.22908	1	1
chr15	27580001	27582000	17	1.22908	1	1
chr15	27634001	27636000	25	1.76521	1	1
chr15	27690001	27692000	830	47.2741	0.992474	1
chr15	27698001	27700000	1735	94.4498	0.964366	1
chr15	27710001	27712000	2896	152.775	0.928377	1
chr15	27784001	27786000	155	9.78543	1	1
chr15	27820001	27822000	544	31.7979	1	1
chr15	27854001	27856000	233	14.3465	1	1
chr15	27860001	27862000	2910	153.468	0.928002	1
chr15	27882001	27884000	43	2.93681	1	1
chr15	27884001	27886000	177	11.0837	1	1
chr15	27910001	27912000	578	33.6599	1	1
chr15	27932001	27934000	137	8.7148	1	1
chr15	27980001	27982000	1802	97.8694	0.96239	1
chr15	28038001	28040000	15	1.09284	1	1
chr15	28298001	28300000	562	32.7845	1	1
chr15	28426001	28428000	20	1.43163	1	1
chr15	28570001	28572000	467	27.5539	1	1
chr15	28992001	28994000	26	1.8314	1	1
chr15	29010001	29012000	688	39.6399	0.997108	1
chr15	29150001	29152000	797	45.5076	0.993708	1
chr15	30202001	30204000	21	1.49872	1	1
chr15	30462001	30464000	32	2.22551	1	1
chr15	30644001	30646000	714	41.0444	0.995844	1
chr15	30664001	30666000	979	55.1987	0.987601	1
chr15	30708001	30710000	1009	56.785	0.986649	1
chr15	30718001	30720000	135	8.59533	1	1
chr15	30728001	30730000	2085	112.231	0.953229	1
chr15	30802001	30804000	167	10.4949	1	1
chr15	30834001	30836000	114	7.33395	1	1
chr15	31168001	31170000	226	13.9415	1	1
chr15	31340001	31342000	391	23.3225	1	1
chr15	31356001	31358000	20	1.43163	1	1
chr15	31436001	31438000	202	12.5471	1	1
chr15	31506001	31508000	1699	92.6091	0.96483	1
chr15	31552001	31554000	31	2.16016	1	1
chr15	31570001	31572000	561	32.7298	1	1
chr15	31574001	31576000	616	35.733	0.998438	1
chr15	31576001	31578000	85	5.56765	1	1
chr15	31648001	31650000	316	19.0967	1	1
chr15	31684001	31686000	14	1.02431	1	1
chr15	31706001	31708000	21	1.49872	1	1
chr15	31952001	31954000	14	1.02431	1	1
chr15	31960001	31962000	1039	58.3683	0.985093	1
chr15	31986001	31988000	866	49.1962	0.990455	1
chr15	32026001	32028000	955	53.9276	0.987669	1
chr15	32040001	32042000	1358	75.0461	0.975141	1
chr15	32044001	32046000	1079	60.4751	0.983807	1
chr15	32162001	32164000	37	2.55043	1	1
chr15	32328001	32330000	1064	59.6856	0.984126	1
chr15	32358001	32360000	1057	59.317	0.984328	1
chr15	32478001	32480000	32	2.22551	1	1
chr15	32520001	32522000	525	30.7543	1	1
chr15	32604001	32606000	439	26.0003	1	1
chr15	32606001	32608000	439	26.0003	1	1
chr15	32670001	32672000	364	21.8075	1	1
chr15	32722001	32724000	290	17.618	1	1
chr15	32990001	32992000	908	51.4325	0.988651	1
chr15	33178001	33180000	374	22.3694	1	1
chr15	33240001	33242000	2388	127.475	0.942599	1
chr15	33346001	33348000	353	21.1883	1	1
chr15	33348001	33350000	353	21.1883	1	1
chr15	33594001	33596000	78	5.13615	1	1
chr15	33624001	33626000	29	2.02908	1	1
chr15	33674001	33676000	1338	74.0082	0.975015	1
chr15	33944001	33946000	22	1.56561	1	1
chr15	34088001	34090000	170	10.6718	1	1
chr15	34090001	34092000	170	10.6718	1	1
chr15	34118001	34120000	235	14.462	1	1
chr15	34152001	34154000	51	3.44693	1	1
chr15	34188001	34190000	166	10.4359	1	1
chr15	34204001	34206000	1271	70.5241	0.976943	1
chr15	34236001	34238000	171	10.7307	1	1
chr15	34238001	34240000	992	55.8864	0.985603	1
chr15	34270001	34272000	752	43.0915	0.993054	1
chr15	34302001	34304000	1461	80.3769	0.971021	1
chr15	34328001	34330000	862	48.9829	0.989624	1
chr15	34338001	34340000	19	1.36433	1	1
chr15	34374001	34376000	31	2.16016	1	1
chr15	34382001	34384000	37	2.55043	1	1
chr15	34390001	34392000	652	37.6897	0.996138	1
chr15	34418001	34420000	433	25.6666	1	1
chr15	34472001	34474000	1506	82.6985	0.969594	1
chr15	34496001	34498000	1305	72.2935	0.975833	1
chr15	34580001	34582000	25	1.76521	1	1
chr15	34672001	34674000	26	1.8314	1	1
chr15	35144001	35146000	671	38.7198	0.995512	1
chr15	35148001	35150000	124	7.93623	1	1
chr15	35176001	35178000	121	7.75587	1	1
chr15	35350001	35352000	384	22.9303	1	1
chr15	35362001	35364000	827	47.1137	0.990698	1
chr15	35364001	35366000	49	3.31989	1	1
chr15	35422001	35424000	906	51.3262	0.988256	1
chr15	35548001	35550000	278	16.9328	1	1
chr15	35552001	35554000	633	36.6579	0.996774	1
chr15	35554001	35556000	633	36.6579	0.996774	1
chr15	35624001	35626000	521	30.5343	1	1
chr15	35698001	35700000	154	9.72616	1	1
chr15	35780001	35782000	85	5.56765	1	1
chr15	35782001	35784000	85	5.56765	1	1
chr15	35810001	35812000	674	38.8822	0.995595	1
chr15	35830001	35832000	1453	79.9637	0.971402	1
chr15	35848001	35850000	366	21.9199	1	1
chr15	35926001	35928000	355	21.301	1	1
chr15	35928001	35930000	240	14.7507	1	1
chr15	36022001	36024000	14	1.02431	1	1
chr15	36060001	36062000	90	5.87453	1	1
chr15	36098001	36100000	1374	75.8758	0.973999	1
chr15	36100001	36102000	568	33.113	0.999043	1
chr15	36124001	36126000	2289	122.508	0.945619	1
chr15	36126001	36128000	2289	122.508	0.94562	1
chr15	36182001	36184000	771	44.1127	0.992787	1
chr15	36206001	36208000	102	6.60688	1	1
chr15	36216001	36218000	1145	63.9409	0.98119	1
chr15	36266001	36268000	423	25.1098	1	1
chr15	36298001	36300000	14	1.02431	1	1
chr15	36318001	36320000	71	4.70225	1	1
chr15	36408001	36410000	18	1.29682	1	1
chr15	36452001	36454000	797	45.5076	0.992185	1
chr15	36474001	36476000	280	17.0471	1	1
chr15	36512001	36514000	706	40.6126	0.995065	1
chr15	36642001	36644000	419	24.8868	1	1
chr15	36650001	36652000	1060	59.475	0.984197	1
chr15	36682001	36684000	66	4.39073	1	1
chr15	36692001	36694000	461	27.2215	1	1
chr15	36716001	36718000	555	32.4011	0.999956	1
chr15	36720001	36722000	20	1.43163	1	1
chr15	36746001	36748000	1731	94.2454	0.963456	1
chr15	36754001	36756000	255	15.6144	1	1
chr15	36756001	36758000	255	15.6144	1	1
chr15	36792001	36794000	72	4.76439	1	1
chr15	36812001	36814000	1290	71.5133	0.977223	1
chr15	36942001	36944000	1108	61.9995	0.983029	1
chr15	36946001	36948000	911	51.592	0.989155	1
chr15	36948001	36950000	911	51.592	0.989157	1
chr15	36952001	36954000	622	36.0596	0.998142	1
chr15	36974001	36976000	1073	60.1594	0.984155	1
chr15	36996001	36998000	851	48.3959	0.99108	1
chr15	37004001	37006000	417	24.7753	1	1
chr15	37046001	37048000	1154	64.4126	0.981729	1
chr15	37054001	37056000	31	2.16016	1	1
chr15	37068001	37070000	911	51.592	0.989307	1
chr15	37100001	37102000	71	4.70225	1	1
chr15	37112001	37114000	861	48.9295	0.990918	1
chr15	37142001	37144000	687	39.5858	0.996364	1
chr15	37146001	37148000	76	5.01243	1	1
chr15	37176001	37178000	23	1.63232	1	1
chr15	37330001	37332000	52	3.51033	1	1
chr15	37360001	37362000	877	49.7825	0.990757	1
chr15	37444001	37446000	78	5.13615	1	1
chr15	37492001	37494000	310	18.7562	1	1
chr15	37578001	37580000	2307	123.412	0.94667	1
chr15	37604001	37606000	32	2.22551	1	1
chr15	37688001	37690000	505	29.6533	1	1
chr15	37810001	37812000	18	1.29682	1	1
chr15	37812001	37814000	14	1.02431	1	1
chr15	37858001	37860000	21	1.49872	1	1
chr15	37916001	37918000	279	16.99	1	1
chr15	37930001	37932000	71	4.70225	1	1
chr15	37932001	37934000	71	4.70225	1	1
chr15	37960001	37962000	2010	108.437	0.956436	1
chr15	38014001	38016000	412	24.4963	1	1
chr15	38070001	38072000	440	26.0558	1	1
chr15	38124001	38126000	201	12.4888	1	1
chr15	38162001	38164000	1390	76.7048	0.975971	1
chr15	38188001	38190000	143	9.07258	1	1
chr15	38194001	38196000	58	3.88923	1	1
chr15	38196001	38198000	58	3.88923	1	1
chr15	38280001	38282000	65	4.32826	1	1
chr15	38348001	38350000	470	27.72	1	1
chr15	38362001	38364000	881	49.9956	0.992055	1
chr15	38372001	38374000	520	30.4793	1	1
chr15	38378001	38380000	33	2.29073	1	1
chr15	38418001	38420000	66	4.39073	1	1
chr15	38466001	38468000	796	45.454	0.99483	1
chr15	38546001	38548000	1743	94.8585	0.96551	1
chr15	38570001	38572000	1614	88.2533	0.969544	1
chr15	38682001	38684000	2102	113.09	0.954525	1
chr15	38918001	38920000	797	45.5076	0.995294	1
chr15	38924001	38926000	1016	57.1547	0.988495	1
chr15	38938001	38940000	1149	64.1506	0.984375	1
chr15	38980001	38982000	32	2.22551	1	1
chr15	39012001	39014000	37	2.55043	1	1
chr15	39014001	39016000	155	9.78543	1	1
chr15	39024001	39026000	36	2.48567	1	1
chr15	39026001	39028000	38	2.61508	1	1
chr15	39038001	39040000	383	22.8743	1	1
chr15	39086001	39088000	847	48.1824	0.993881	1
chr15	39094001	39096000	19	1.36433	1	1
chr15	39172001	39174000	1398	77.1192	0.976822	1
chr15	39322001	39324000	246	15.0965	1	1
chr15	39628001	39630000	454	26.8333	1	1
chr15	39866001	39868000	2187	117.377	0.952571	1
chr15	39940001	39942000	809	46.1505	0.995367	1
chr15	39978001	39980000	38	2.61508	1	1
chr15	40134001	40136000	723	41.5298	0.998023	1
chr15	40310001	40312000	933	52.7606	0.991459	1
chr15	40410001	40412000	1421	78.3095	0.976265	1
chr15	40412001	40414000	1413	77.8956	0.976513	1
chr15	40596001	40598000	115	7.39432	1	1
chr15	40840001	40842000	24	1.69885	1	1
chr15	40934001	40936000	320	19.3235	1	1
chr15	40954001	40956000	2916	153.765	0.929611	1
chr15	40976001	40978000	218	13.4778	1	1
chr15	41028001	41030000	113	7.27354	1	1
chr15	41098001	41100000	1608	87.9453	0.970069	1
chr15	41106001	41108000	189	11.7876	1	1
chr15	41376001	41378000	29	2.02908	1	1
chr15	41402001	41404000	72	4.76439	1	1
chr15	41412001	41414000	829	47.2206	0.994008	1
chr15	41686001	41688000	481	28.3285	1	1
chr15	41692001	41694000	200	12.4305	1	1
chr15	41714001	41716000	675	38.9364	0.998501	1
chr15	41718001	41720000	959	54.1396	0.989672	1
chr15	41724001	41726000	17	1.22908	1	1
chr15	41768001	41770000	342	20.568	1	1
chr15	41792001	41794000	180	11.26	1	1
chr15	41838001	41840000	1841	99.8563	0.962151	1
chr15	41846001	41848000	550	32.127	1	1
chr15	41874001	41876000	420	24.9426	1	1
chr15	41876001	41878000	708	40.7205	0.997305	1
chr15	41912001	41914000	483	28.4391	1	1
chr15	41970001	41972000	443	26.2226	1	1
chr15	42280001	42282000	703	40.4505	0.996999	1
chr15	42344001	42346000	180	11.26	1	1
chr15	42558001	42560000	35	2.4208	1	1
chr15	42662001	42664000	49	3.31989	1	1
chr15	42774001	42776000	21	1.49872	1	1
chr15	43132001	43134000	132	8.41591	1	1
chr15	43180001	43182000	657	37.961	0.997292	1
chr15	43252001	43254000	1545	84.7071	0.969611	1
chr15	43496001	43498000	1733	94.3476	0.963457	1
chr15	44426001	44428000	145	9.19164	1	1
chr15	44442001	44444000	192	11.9632	1	1
chr15	44466001	44468000	361	21.6387	1	1
chr15	44824001	44826000	688	39.6399	0.994354	1
chr15	45130001	45132000	1014	57.0491	0.983939	1
chr15	45494001	45496000	3388	177.017	0.910073	1
chr15	45544001	45546000	43	2.93681	1	1
chr15	45554001	45556000	312	18.8697	1	1
chr15	45752001	45754000	811	46.2576	0.989806	1
chr15	46574001	46576000	721	41.422	0.992388	1
chr15	46800001	46802000	52	3.51033	1	1
chr15	47398001	47400000	435	25.7778	1	1
chr15	47672001	47674000	21	1.49872	1	1
chr15	47996001	47998000	40	2.74406	1	1
chr15	48564001	48566000	17	1.22908	1	1
chr15	48584001	48586000	197	12.2554	1	1
chr15	49056001	49058000	874	49.6227	0.989836	1
chr15	49162001	49164000	714	41.0444	0.994964	1
chr15	49506001	49508000	661	38.1779	0.997133	1
chr15	49798001	49800000	651	37.6355	0.997897	1
chr15	50176001	50178000	22	1.56561	1	1
chr15	50294001	50296000	628	36.386	0.999386	1
chr15	50326001	50328000	125	7.9963	1	1
chr15	50346001	50348000	583	33.9331	1	1
chr15	50408001	50410000	151	9.5482	1	1
chr15	50666001	50668000	826	47.0602	0.993798	1
chr15	50668001	50670000	826	47.0602	0.993801	1
chr15	50690001	50692000	473	27.886	1	1
chr15	50844001	50846000	198	12.3138	1	1
chr15	50914001	50916000	881	49.9956	0.992451	1
chr15	50942001	50944000	30	2.09469	1	1
chr15	51620001	51622000	721	41.422	0.998348	1
chr15	51624001	51626000	59	3.95214	1	1
chr15	51806001	51808000	49	3.31989	1	1
chr15	51820001	51822000	60	4.01498	1	1
chr15	51828001	51830000	1975	106.664	0.959629	1
chr15	51830001	51832000	1975	106.664	0.959631	1
chr15	51960001	51962000	1657	90.4585	0.969637	1
chr15	51962001	51964000	428	25.3883	1	1
chr15	52032001	52034000	227	13.9994	1	1
chr15	52334001	52336000	15	1.09284	1	1
chr15	52336001	52338000	15	1.09284	1	1
chr15	52400001	52402000	1757	95.5735	0.96691	1
chr15	52542001	52544000	626	36.2772	1	1
chr15	52584001	52586000	15	1.09284	1	1
chr15	52696001	52698000	1871	101.383	0.963553	1
chr15	53080001	53082000	187	11.6705	1	1
chr15	53098001	53100000	1042	58.5265	0.989442	1
chr15	53126001	53128000	15	1.09284	1	1
chr15	53226001	53228000	2146	115.31	0.955173	1
chr15	53278001	53280000	855	48.6094	0.99527	1
chr15	53282001	53284000	21	1.49872	1	1
chr15	53336001	53338000	108	6.97103	1	1
chr15	53362001	53364000	746	42.7687	0.998656	1
chr15	53464001	53466000	555	32.4011	1	1
chr15	53810001	53812000	1021	57.4186	0.989984	1
chr15	54244001	54246000	815	46.4717	0.996058	1
chr15	54278001	54280000	437	25.8891	1	1
chr15	54350001	54352000	284	17.2756	1	1
chr15	54758001	54760000	732	42.0149	0.99796	1
chr15	54790001	54792000	963	54.3515	0.990728	1
chr15	54798001	54800000	966	54.5104	0.990621	1
chr15	54804001	54806000	495	29.1018	1	1
chr15	54806001	54808000	495	29.1018	1	1
chr15	54872001	54874000	376	22.4816	1	1
chr15	54874001	54876000	376	22.4816	1	1
chr15	54880001	54882000	39	2.67962	1	1
chr15	54908001	54910000	559	32.6202	1	1
chr15	54918001	54920000	794	45.3468	0.995752	1
chr15	54958001	54960000	487	28.6601	1	1
chr15	54960001	54962000	1805	98.0223	0.964267	1
chr15	54980001	54982000	15	1.09284	1	1
chr15	55048001	55050000	1406	77.5333	0.976484	1
chr15	55064001	55066000	669	38.6114	0.99935	1
chr15	55120001	55122000	2650	140.561	0.937736	1
chr15	55122001	55124000	2104	113.191	0.954661	1
chr15	55128001	55130000	867	49.2495	0.993064	1
chr15	55132001	55134000	1511	82.9562	0.973048	1
chr15	55136001	55138000	109	7.0316	1	1
chr15	55198001	55200000	229	14.1152	1	1
chr15	55258001	55260000	733	42.0688	0.996943	1
chr15	55260001	55262000	733	42.0688	0.996939	1
chr15	55272001	55274000	319	19.2668	1	1
chr15	55306001	55308000	58	3.88923	1	1
chr15	55388001	55390000	456	26.9442	1	1
chr15	55436001	55438000	98	6.36338	1	1
chr15	55446001	55448000	435	25.7778	1	1
chr15	55472001	55474000	51	3.44693	1	1
chr15	55562001	55564000	137	8.7148	1	1
chr15	55626001	55628000	19	1.36433	1	1
chr15	55686001	55688000	430	25.4996	1	1
chr15	55928001	55930000	560	32.675	1	1
chr15	55932001	55934000	23	1.63232	1	1
chr15	55944001	55946000	943	53.2913	0.988725	1
chr15	55946001	55948000	944	53.3443	0.988689	1
chr15	55972001	55974000	873	49.5694	0.990828	1
chr15	56090001	56092000	655	37.8525	0.997299	1
chr15	56224001	56226000	622	36.0596	0.997983	1
chr15	56322001	56324000	1332	73.6966	0.975677	1
chr15	56382001	56384000	97	6.30241	1	1
chr15	56384001	56386000	97	6.30241	1	1
chr15	56434001	56436000	183	11.436	1	1
chr15	56606001	56608000	1657	90.4585	0.964903	1
chr15	56608001	56610000	51	3.44693	1	1
chr15	56720001	56722000	326	19.6634	1	1
chr15	56994001	56996000	626	36.2772	0.996116	1
chr15	57176001	57178000	1901	102.908	0.956201	1
chr15	57214001	57216000	360	21.5825	1	1
chr15	57216001	57218000	360	21.5825	1	1
chr15	57360001	57362000	2014	108.64	0.952431	1
chr15	57502001	57504000	991	55.8336	0.984032	1
chr15	57510001	57512000	58	3.88923	1	1
chr15	57566001	57568000	978	55.1458	0.984376	1
chr15	57580001	57582000	665	38.3947	0.99409	1
chr15	57680001	57682000	62	4.14048	1	1
chr15	57724001	57726000	59	3.95214	1	1
chr15	57726001	57728000	488	28.7153	0.999492	1
chr15	57728001	57730000	497	29.2122	0.999211	1
chr15	57756001	57758000	277	16.8756	1	1
chr15	57776001	57778000	109	7.0316	1	1
chr15	57786001	57788000	64	4.26573	1	1
chr15	57872001	57874000	546	31.9077	0.997641	1
chr15	57882001	57884000	1140	63.6788	0.979183	1
chr15	57888001	57890000	623	36.114	0.995246	1
chr15	57896001	57898000	89	5.81324	1	1
chr15	57924001	57926000	31	2.16016	1	1
chr15	57926001	57928000	572	33.3318	0.996828	1
chr15	57950001	57952000	959	54.1396	0.984803	1
chr15	57962001	57964000	43	2.93681	1	1
chr15	58012001	58014000	729	41.8532	0.991958	1
chr15	58016001	58018000	517	30.3142	0.998546	1
chr15	58018001	58020000	254	15.5569	1	1
chr15	58020001	58022000	218	13.4778	1	1
chr15	58032001	58034000	79	5.19793	1	1
chr15	58098001	58100000	107	6.91043	1	1
chr15	58198001	58200000	121	7.75587	1	1
chr15	58212001	58214000	290	17.618	1	1
chr15	58214001	58216000	1483	81.5124	0.968622	1
chr15	58334001	58336000	912	51.6452	0.986451	1
chr15	58368001	58370000	374	22.3694	1	1
chr15	58382001	58384000	62	4.14048	1	1
chr15	58414001	58416000	22	1.56561	1	1
chr15	58416001	58418000	22	1.56561	1	1
chr15	58478001	58480000	98	6.36338	1	1
chr15	58552001	58554000	616	35.733	0.995882	1
chr15	58632001	58634000	1145	63.9409	0.979549	1
chr15	58678001	58680000	117	7.51496	1	1
chr15	58686001	58688000	115	7.39432	1	1
chr15	58688001	58690000	115	7.39432	1	1
chr15	58708001	58710000	136	8.65508	1	1
chr15	58710001	58712000	25	1.76521	1	1
chr15	58726001	58728000	461	27.2215	1	1
chr15	58728001	58730000	39	2.67962	1	1
chr15	58776001	58778000	307	18.5857	1	1
chr15	58792001	58794000	707	40.6665	0.993388	1
chr15	58862001	58864000	314	18.9832	1	1
chr15	58864001	58866000	314	18.9832	1	1
chr15	58866001	58868000	61	4.07776	1	1
chr15	58876001	58878000	754	43.1991	0.992059	1
chr15	58884001	58886000	30	2.09469	1	1
chr15	58950001	58952000	1982	107.019	0.954044	1
chr15	58954001	58956000	384	22.9303	1	1
chr15	58996001	58998000	196	12.197	1	1
chr15	58998001	59000000	976	55.0399	0.985362	1
chr15	59154001	59156000	110	7.09214	1	1
chr15	59184001	59186000	365	21.8637	1	1
chr15	59196001	59198000	99	6.42431	1	1
chr15	59248001	59250000	139	8.83416	1	1
chr15	59312001	59314000	73	4.82648	1	1
chr15	59428001	59430000	723	41.5298	0.993975	1
chr15	59436001	59438000	14	1.02431	1	1
chr15	59438001	59440000	14	1.02431	1	1
chr15	59458001	59460000	123	7.87614	1	1
chr15	59508001	59510000	950	53.6625	0.987061	1
chr15	59516001	59518000	74	4.88852	1	1
chr15	59532001	59534000	549	32.0722	0.999563	1
chr15	59560001	59562000	906	51.3262	0.988517	1
chr15	59574001	59576000	3288	172.109	0.914682	1
chr15	59602001	59604000	1921	103.924	0.957067	1
chr15	59630001	59632000	61	4.07776	1	1
chr15	59640001	59642000	418	24.8311	1	1
chr15	59692001	59694000	16	1.16109	1	1
chr15	59698001	59700000	1284	71.201	0.977004	1
chr15	59700001	59702000	536	31.3588	1	1
chr15	59756001	59758000	224	13.8257	1	1
chr15	59856001	59858000	1364	75.3573	0.974767	1
chr15	59864001	59866000	434	25.7222	1	1
chr15	59896001	59898000	39	2.67962	1	1
chr15	59964001	59966000	267	16.3031	1	1
chr15	60008001	60010000	405	24.1055	1	1
chr15	60058001	60060000	76	5.01243	1	1
chr15	60108001	60110000	239	14.693	1	1
chr15	60166001	60168000	64	4.26573	1	1
chr15	60342001	60344000	355	21.301	1	1
chr15	60532001	60534000	771	44.1127	0.994075	1
chr15	60718001	60720000	326	19.6634	1	1
chr15	60754001	60756000	971	54.7752	0.988102	1
chr15	60836001	60838000	1122	62.7346	0.983495	1
chr15	60868001	60870000	2214	118.737	0.949625	1
chr15	61016001	61018000	965	54.4575	0.988552	1
chr15	61122001	61124000	1020	57.3659	0.986945	1
chr15	61182001	61184000	220	13.5938	1	1
chr15	61188001	61190000	83	5.4446	1	1
chr15	61222001	61224000	31	2.16016	1	1
chr15	61294001	61296000	1186	66.0878	0.981947	1
chr15	61328001	61330000	645	37.3098	0.998788	1
chr15	61330001	61332000	645	37.3098	0.99879	1
chr15	61390001	61392000	1119	62.5771	0.984116	1
chr15	61412001	61414000	295	17.903	1	1
chr15	61500001	61502000	62	4.14048	1	1
chr15	61620001	61622000	1994	107.627	0.95715	1
chr15	61674001	61676000	22	1.56561	1	1
chr15	61906001	61908000	1813	98.4301	0.963022	1
chr15	61944001	61946000	58	3.88923	1	1
chr15	62042001	62044000	789	45.0787	0.994953	1
chr15	62066001	62068000	316	19.0967	1	1
chr15	62112001	62114000	2456	130.879	0.943262	1
chr15	62118001	62120000	38	2.61508	1	1
chr15	62122001	62124000	693	39.9102	0.998009	1
chr15	62124001	62126000	693	39.9102	0.998011	1
chr15	62126001	62128000	318	19.2101	1	1
chr15	62152001	62154000	2203	118.183	0.951143	1
chr15	62224001	62226000	40	2.74406	1	1
chr15	62238001	62240000	780	44.5959	0.995414	1
chr15	62244001	62246000	526	30.8093	1	1
chr15	62248001	62250000	260	15.9016	1	1
chr15	62256001	62258000	43	2.93681	1	1
chr15	62300001	62302000	27	1.89744	1	1
chr15	62362001	62364000	21	1.49872	1	1
chr15	62722001	62724000	24	1.69885	1	1
chr15	62834001	62836000	1799	97.7165	0.964374	1
chr15	62864001	62866000	16	1.16109	1	1
chr15	62872001	62874000	14	1.02431	1	1
chr15	62878001	62880000	355	21.301	1	1
chr15	63038001	63040000	226	13.9415	1	1
chr15	63162001	63164000	25	1.76521	1	1
chr15	63170001	63172000	547	31.9625	1	1
chr15	63174001	63176000	275	16.7613	1	1
chr15	63402001	63404000	25	1.76521	1	1
chr15	63554001	63556000	203	12.6054	1	1
chr15	63556001	63558000	203	12.6054	1	1
chr15	63598001	63600000	693	39.9102	0.999754	1
chr15	63600001	63602000	693	39.9102	0.999757	1
chr15	63654001	63656000	35	2.4208	1	1
chr15	63704001	63706000	2508	133.479	0.94357	1
chr15	63738001	63740000	148	9.37003	1	1
chr15	63960001	63962000	142	9.01302	1	1
chr15	63978001	63980000	32	2.22551	1	1
chr15	63984001	63986000	772	44.1664	0.997943	1
chr15	63992001	63994000	768	43.9516	0.998082	1
chr15	63994001	63996000	574	33.4412	1	1
chr15	64002001	64004000	1809	98.2262	0.96576	1
chr15	64004001	64006000	2381	127.124	0.948014	1
chr15	64006001	64008000	570	33.2224	1	1
chr15	64050001	64052000	38	2.61508	1	1
chr15	64116001	64118000	1634	89.2794	0.971392	1
chr15	64132001	64134000	1008	56.7321	0.990867	1
chr15	64134001	64136000	399	23.7701	1	1
chr15	64158001	64160000	1901	102.908	0.963174	1
chr15	64170001	64172000	189	11.7876	1	1
chr15	64186001	64188000	364	21.8075	1	1
chr15	64240001	64242000	27	1.89744	1	1
chr15	64266001	64268000	1864	101.027	0.96451	1
chr15	64278001	64280000	46	3.12873	1	1
chr15	64286001	64288000	778	44.4885	0.99828	1
chr15	64312001	64314000	606	35.1882	1	1
chr15	64322001	64324000	3214	168.47	0.922763	1
chr15	64356001	64358000	340	20.455	1	1
chr15	64416001	64418000	72	4.76439	1	1
chr15	64460001	64462000	42	2.87266	1	1
chr15	64482001	64484000	929	52.5483	0.993918	1
chr15	64484001	64486000	929	52.5483	0.993922	1
chr15	64506001	64508000	83	5.4446	1	1
chr15	64508001	64510000	83	5.4446	1	1
chr15	64540001	64542000	53	3.57366	1	1
chr15	64622001	64624000	1109	62.0521	0.98855	1
chr15	64624001	64626000	1221	67.9168	0.985073	1
chr15	64690001	64692000	2311	123.613	0.951332	1
chr15	64704001	64706000	391	23.3225	1	1
chr15	64768001	64770000	910	51.5389	0.994954	1
chr15	64830001	64832000	1644	89.7922	0.972238	1
chr15	64834001	64836000	1018	57.2603	0.991692	1
chr15	64848001	64850000	324	19.5502	1	1
chr15	64882001	64884000	762	43.6292	0.999713	1
chr15	64884001	64886000	99	6.42431	1	1
chr15	64926001	64928000	813	46.3646	0.998186	1
chr15	65234001	65236000	2610	138.568	0.942736	1
chr15	65282001	65284000	590	34.3154	1	1
chr15	65306001	65308000	420	24.9426	1	1
chr15	65466001	65468000	654	37.7982	1	1
chr15	65510001	65512000	22	1.56561	1	1
chr15	65684001	65686000	28	1.96334	1	1
chr15	65728001	65730000	244	14.9813	1	1
chr15	65766001	65768000	1035	58.1574	0.991876	1
chr15	65770001	65772000	809	46.1505	0.998899	1
chr15	65808001	65810000	37	2.55043	1	1
chr15	65822001	65824000	309	18.6994	1	1
chr15	65842001	65844000	1196	66.6107	0.986863	1
chr15	65856001	65858000	515	30.2041	1	1
chr15	65912001	65914000	1510	82.9046	0.977087	1
chr15	66026001	66028000	266	16.2458	1	1
chr15	66150001	66152000	1219	67.8124	0.985981	1
chr15	66172001	66174000	119	7.63548	1	1
chr15	66238001	66240000	82	5.383	1	1
chr15	66444001	66446000	878	49.8358	0.996248	1
chr15	66474001	66476000	99	6.42431	1	1
chr15	66544001	66546000	35	2.4208	1	1
chr15	66552001	66554000	1677	91.483	0.971268	1
chr15	66624001	66626000	152	9.60754	1	1
chr15	66650001	66652000	151	9.5482	1	1
chr15	66652001	66654000	740	42.4458	1	1
chr15	66654001	66656000	740	42.4458	1	1
chr15	66666001	66668000	1210	67.3423	0.985591	1
chr15	66686001	66688000	23	1.63232	1	1
chr15	66692001	66694000	2941	155.002	0.931837	1
chr15	66698001	66700000	903	51.1666	0.995076	1
chr15	66708001	66710000	1460	80.3252	0.977752	1
chr15	66774001	66776000	669	38.6114	1	1
chr15	66808001	66810000	1675	91.3806	0.970894	1
chr15	66810001	66812000	578	33.6599	1	1
chr15	66814001	66816000	139	8.83416	1	1
chr15	66836001	66838000	29	2.02908	1	1
chr15	66838001	66840000	991	55.8336	0.992087	1
chr15	66862001	66864000	1773	96.3903	0.967749	1
chr15	66944001	66946000	16	1.16109	1	1
chr15	67038001	67040000	66	4.39073	1	1
chr15	67056001	67058000	956	53.9806	0.992736	1
chr15	67110001	67112000	1378	76.0831	0.979509	1
chr15	67114001	67116000	194	12.0801	1	1
chr15	67122001	67124000	430	25.4996	1	1
chr15	67188001	67190000	100	6.4852	1	1
chr15	67216001	67218000	847	48.1824	0.995774	1
chr15	67224001	67226000	2009	108.387	0.959663	1
chr15	67296001	67298000	453	26.7778	1	1
chr15	67346001	67348000	16	1.16109	1	1
chr15	67470001	67472000	35	2.4208	1	1
chr15	67474001	67476000	942	53.2382	0.992222	1
chr15	67484001	67486000	555	32.4011	1	1
chr15	67486001	67488000	2109	113.443	0.95595	1
chr15	67488001	67490000	2109	113.443	0.955946	1
chr15	67502001	67504000	540	31.5784	1	1
chr15	67504001	67506000	540	31.5784	1	1
chr15	67516001	67518000	737	42.2842	0.998492	1
chr15	67572001	67574000	1014	57.0491	0.989749	1
chr15	67578001	67580000	761	43.5754	0.997596	1
chr15	67580001	67582000	770	44.059	0.997311	1
chr15	67618001	67620000	252	15.4419	1	1
chr15	67652001	67654000	17	1.22908	1	1
chr15	67686001	67688000	101	6.54606	1	1
chr15	67732001	67734000	1596	87.3291	0.971277	1
chr15	67744001	67746000	50	3.38345	1	1
chr15	67768001	67770000	21	1.49872	1	1
chr15	67846001	67848000	750	42.9839	0.99728	1
chr15	67880001	67882000	1008	56.7321	0.989179	1
chr15	67898001	67900000	52	3.51033	1	1
chr15	67918001	67920000	142	9.01302	1	1
chr15	67940001	67942000	1632	89.1769	0.969647	1
chr15	67942001	67944000	1632	89.1769	0.969642	1
chr15	68058001	68060000	653	37.744	0.999773	1
chr15	68068001	68070000	749	42.9301	0.996765	1
chr15	68156001	68158000	679	39.1529	0.998725	1
chr15	68164001	68166000	658	38.0152	0.999358	1
chr15	68186001	68188000	1725	93.9387	0.966157	1
chr15	68280001	68282000	523	30.6444	1	1
chr15	68318001	68320000	88	5.75191	1	1
chr15	68320001	68322000	381	22.7621	1	1
chr15	68344001	68346000	417	24.7753	1	1
chr15	68350001	68352000	842	47.9153	0.99319	1
chr15	68352001	68354000	842	47.9153	0.993185	1
chr15	68366001	68368000	1116	62.4196	0.984638	1
chr15	68376001	68378000	1314	72.7614	0.978463	1
chr15	68386001	68388000	74	4.88852	1	1
chr15	68420001	68422000	22	1.56561	1	1
chr15	68424001	68426000	190	11.8462	1	1
chr15	68498001	68500000	418	24.8311	1	1
chr15	68518001	68520000	193	12.0216	1	1
chr15	68566001	68568000	52	3.51033	1	1
chr15	68592001	68594000	18	1.29682	1	1
chr15	68634001	68636000	224	13.8257	1	1
chr15	68636001	68638000	224	13.8257	1	1
chr15	68674001	68676000	180	11.26	1	1
chr15	68788001	68790000	2646	140.361	0.936175	1
chr15	68810001	68812000	632	36.6035	0.998643	1
chr15	68818001	68820000	24	1.69885	1	1
chr15	68876001	68878000	130	8.29616	1	1
chr15	68882001	68884000	486	28.6049	1	1
chr15	69074001	69076000	387	23.0984	1	1
chr15	69076001	69078000	387	23.0984	1	1
chr15	69108001	69110000	1347	74.4754	0.975777	1
chr15	69290001	69292000	968	54.6163	0.987176	1
chr15	69322001	69324000	196	12.197	1	1
chr15	69330001	69332000	69	4.57781	1	1
chr15	69430001	69432000	228	14.0573	1	1
chr15	69554001	69556000	1145	63.9409	0.981168	1
chr15	69558001	69560000	95	6.18036	1	1
chr15	69608001	69610000	58	3.88923	1	1
chr15	69898001	69900000	51	3.44693	1	1
chr15	69928001	69930000	1936	104.686	0.955971	1
chr15	69954001	69956000	782	44.7032	0.99177	1
chr15	70312001	70314000	515	30.2041	0.999577	1
chr15	71296001	71298000	435	25.7778	1	1
chr15	71364001	71366000	51	3.44693	1	1
chr15	71468001	71470000	755	43.2529	0.991489	1
chr15	71546001	71548000	870	49.4095	0.987935	1
chr15	71592001	71594000	1878	101.739	0.956648	1
chr15	71648001	71650000	1134	63.3642	0.979772	1
chr15	71662001	71664000	763	43.6829	0.991306	1
chr15	71664001	71666000	763	43.6829	0.991307	1
chr15	71824001	71826000	328	19.7766	1	1
chr15	71870001	71872000	68	4.51551	1	1
chr15	71880001	71882000	140	8.89381	1	1
chr15	72108001	72110000	140	8.89381	1	1
chr15	72110001	72112000	140	8.89381	1	1
chr15	72128001	72130000	18	1.29682	1	1
chr15	72132001	72134000	464	27.3877	1	1
chr15	72140001	72142000	29	2.02908	1	1
chr15	72166001	72168000	838	47.7016	0.989419	1
chr15	72264001	72266000	28	1.96334	1	1
chr15	72380001	72382000	840	47.8085	0.989694	1
chr15	72408001	72410000	572	33.3318	0.998076	1
chr15	72414001	72416000	620	35.9507	0.996597	1
chr15	72508001	72510000	41	2.80841	1	1
chr15	72524001	72526000	701	40.3425	0.994327	1
chr15	72526001	72528000	702	40.3965	0.994301	1
chr15	72530001	72532000	24	1.69885	1	1
chr15	72592001	72594000	1555	85.2217	0.967976	1
chr15	72608001	72610000	1021	57.4186	0.984608	1
chr15	72624001	72626000	574	33.4412	0.998545	1
chr15	72632001	72634000	492	28.9362	1	1
chr15	72640001	72642000	332	20.0029	1	1
chr15	72648001	72650000	314	18.9832	1	1
chr15	72674001	72676000	30	2.09469	1	1
chr15	72676001	72678000	729	41.8532	0.99389	1
chr15	72680001	72682000	71	4.70225	1	1
chr15	72712001	72714000	439	26.0003	1	1
chr15	72730001	72732000	88	5.75191	1	1
chr15	72738001	72740000	196	12.197	1	1
chr15	72798001	72800000	52	3.51033	1	1
chr15	72806001	72808000	180	11.26	1	1
chr15	72906001	72908000	518	30.3693	1	1
chr15	72936001	72938000	2171	116.571	0.950161	1
chr15	72938001	72940000	1523	83.5744	0.970283	1
chr15	72950001	72952000	24	1.69885	1	1
chr15	72962001	72964000	27	1.89744	1	1
chr15	72964001	72966000	27	1.89744	1	1
chr15	72980001	72982000	26	1.8314	1	1
chr15	72986001	72988000	30	2.09469	1	1
chr15	72988001	72990000	285	17.3327	1	1
chr15	73010001	73012000	1353	74.7867	0.975936	1
chr15	73052001	73054000	16	1.16109	1	1
chr15	73068001	73070000	478	28.1627	1	1
chr15	73090001	73092000	945	53.3974	0.989075	1
chr15	73102001	73104000	1620	88.5612	0.968181	1
chr15	73134001	73136000	833	47.4344	0.992833	1
chr15	73136001	73138000	432	25.6109	1	1
chr15	73174001	73176000	2843	150.149	0.930725	1
chr15	73180001	73182000	49	3.31989	1	1
chr15	73182001	73184000	42	2.87266	1	1
chr15	73186001	73188000	26	1.8314	1	1
chr15	73194001	73196000	155	9.78543	1	1
chr15	73196001	73198000	155	9.78543	1	1
chr15	73222001	73224000	115	7.39432	1	1
chr15	73228001	73230000	36	2.48567	1	1
chr15	73246001	73248000	536	31.3588	1	1
chr15	73254001	73256000	36	2.48567	1	1
chr15	73270001	73272000	1130	63.1544	0.98457	1
chr15	73296001	73298000	715	41.0983	0.99767	1
chr15	73306001	73308000	488	28.7153	1	1
chr15	73344001	73346000	56	3.76321	1	1
chr15	73368001	73370000	1445	79.5503	0.975589	1
chr15	73380001	73382000	34	2.35582	1	1
chr15	73388001	73390000	653	37.744	1	1
chr15	73414001	73416000	178	11.1425	1	1
chr15	73422001	73424000	142	9.01302	1	1
chr15	73424001	73426000	142	9.01302	1	1
chr15	73436001	73438000	420	24.9426	1	1
chr15	73510001	73512000	34	2.35582	1	1
chr15	73526001	73528000	20	1.43163	1	1
chr15	73536001	73538000	425	25.2212	1	1
chr15	73538001	73540000	1845	100.06	0.96475	1
chr15	73552001	73554000	497	29.2122	1	1
chr15	73558001	73560000	901	51.0603	0.994267	1
chr15	73560001	73562000	2783	147.172	0.935871	1
chr15	73590001	73592000	586	34.097	1	1
chr15	73620001	73622000	129	8.23625	1	1
chr15	73622001	73624000	24	1.69885	1	1
chr15	73624001	73626000	357	21.4136	1	1
chr15	73626001	73628000	1537	84.2954	0.975161	1
chr15	73632001	73634000	1070	60.0015	0.989727	1
chr15	73634001	73636000	98	6.36338	1	1
chr15	73646001	73648000	895	50.741	0.995298	1
chr15	73656001	73658000	1170	65.2505	0.986847	1
chr15	73660001	73662000	945	53.3974	0.993876	1
chr15	73668001	73670000	493	28.9914	1	1
chr15	73670001	73672000	5260	267.51	0.860595	1
chr15	73674001	73676000	40	2.74406	1	1
chr15	73682001	73684000	19	1.36433	1	1
chr15	73686001	73688000	2262	121.151	0.953218	1
chr15	73692001	73694000	817	46.5787	0.99815	1
chr15	73694001	73696000	15	1.09284	1	1
chr15	73700001	73702000	112	7.21311	1	1
chr15	73738001	73740000	1452	79.912	0.978833	1
chr15	73742001	73744000	79	5.19793	1	1
chr15	73744001	73746000	960	54.1926	0.994172	1
chr15	73746001	73748000	1974	106.613	0.962693	1
chr15	73764001	73766000	1663	90.766	0.972504	1
chr15	73790001	73792000	1206	67.1333	0.986918	1
chr15	73828001	73830000	1257	69.7947	0.985635	1
chr15	73830001	73832000	1257	69.7947	0.98565	1
chr15	73832001	73834000	3867	200.412	0.904784	1
chr15	73854001	73856000	892	50.5814	0.997171	1
chr15	73890001	73892000	1079	60.4751	0.991611	1
chr15	73892001	73894000	1081	60.5803	0.991562	1
chr15	73936001	73938000	1149	64.1506	0.989722	1
chr15	73938001	73940000	55	3.7001	1	1
chr15	73952001	73954000	32	2.22551	1	1
chr15	73982001	73984000	663	38.2863	1	1
chr15	74038001	74040000	896	50.7942	0.998055	1
chr15	74052001	74054000	719	41.3141	1	1
chr15	74056001	74058000	103	6.66766	1	1
chr15	74058001	74060000	57	3.82625	1	1
chr15	74108001	74110000	452	26.7223	1	1
chr15	74164001	74166000	878	49.8358	0.998814	1
chr15	74176001	74178000	44	3.00087	1	1
chr15	74204001	74206000	22	1.56561	1	1
chr15	74206001	74208000	22	1.56561	1	1
chr15	74250001	74252000	226	13.9415	1	1
chr15	74252001	74254000	226	13.9415	1	1
chr15	74274001	74276000	162	10.1997	1	1
chr15	74308001	74310000	130	8.29616	1	1
chr15	74322001	74324000	81	5.32136	1	1
chr15	74334001	74336000	710	40.8285	1	1
chr15	74374001	74376000	1448	79.7053	0.980261	1
chr15	74376001	74378000	93	6.05815	1	1
chr15	74394001	74396000	102	6.60688	1	1
chr15	74420001	74422000	244	14.9813	1	1
chr15	74436001	74438000	487	28.6601	1	1
chr15	74468001	74470000	116	7.45465	1	1
chr15	74472001	74474000	2539	135.027	0.945538	1
chr15	74496001	74498000	972	54.8282	0.993946	1
chr15	74498001	74500000	43	2.93681	1	1
chr15	74510001	74512000	2498	132.979	0.946417	1
chr15	74514001	74516000	204	12.6637	1	1
chr15	74538001	74540000	21	1.49872	1	1
chr15	74550001	74552000	111	7.15264	1	1
chr15	74560001	74562000	458	27.0551	1	1
chr15	74580001	74582000	235	14.462	1	1
chr15	74582001	74584000	1783	96.9005	0.967788	1
chr15	74584001	74586000	2209	118.485	0.954542	1
chr15	74586001	74588000	2206	118.334	0.954611	1
chr15	74590001	74592000	274	16.704	1	1
chr15	74600001	74602000	156	9.84467	1	1
chr15	74610001	74612000	758	43.4142	0.999294	1
chr15	74670001	74672000	25	1.76521	1	1
chr15	74708001	74710000	2910	153.468	0.931261	1
chr15	74730001	74732000	1092	61.1588	0.987384	1
chr15	74738001	74740000	98	6.36338	1	1
chr15	74742001	74744000	43	2.93681	1	1
chr15	74746001	74748000	400	23.826	1	1
chr15	74764001	74766000	700	40.2885	0.999118	1
chr15	74768001	74770000	2375	126.824	0.947053	1
chr15	74784001	74786000	3334	174.368	0.917151	1
chr15	74794001	74796000	344	20.6808	1	1
chr15	74908001	74910000	596	34.6429	1	1
chr15	74920001	74922000	217	13.4197	1	1
chr15	74922001	74924000	371	22.2009	1	1
chr15	74924001	74926000	30	2.09469	1	1
chr15	74934001	74936000	125	7.9963	1	1
chr15	74948001	74950000	549	32.0722	1	1
chr15	74974001	74976000	676	38.9905	0.997201	1
chr15	74994001	74996000	54	3.63691	1	1
chr15	74996001	74998000	316	19.0967	1	1
chr15	75020001	75022000	438	25.9447	1	1
chr15	75024001	75026000	1180	65.7739	0.980978	1
chr15	75086001	75088000	28	1.96334	1	1
chr15	75132001	75134000	993	55.9393	0.98574	1
chr15	75176001	75178000	21	1.49872	1	1
chr15	75218001	75220000	58	3.88923	1	1
chr15	75268001	75270000	831	47.3275	0.9899	1
chr15	75276001	75278000	57	3.82625	1	1
chr15	75320001	75322000	355	21.301	1	1
chr15	75330001	75332000	110	7.09214	1	1
chr15	75376001	75378000	24	1.69885	1	1
chr15	75378001	75380000	116	7.45465	1	1
chr15	75396001	75398000	762	43.6292	0.991827	1
chr15	75416001	75418000	23	1.63232	1	1
chr15	75432001	75434000	2005	108.184	0.953289	1
chr15	75462001	75464000	857	48.7161	0.989029	1
chr15	75494001	75496000	41	2.80841	1	1
chr15	75502001	75504000	953	53.8216	0.98622	1
chr15	75520001	75522000	250	15.3268	1	1
chr15	75522001	75524000	250	15.3268	1	1
chr15	75570001	75572000	846	48.129	0.989966	1
chr15	75608001	75610000	19	1.36433	1	1
chr15	75610001	75612000	29	2.02908	1	1
chr15	75612001	75614000	128	8.1763	1	1
chr15	75692001	75694000	900	51.0071	0.989369	1
chr15	75696001	75698000	472	27.8307	1	1
chr15	75702001	75704000	32	2.22551	1	1
chr15	75710001	75712000	545	31.8528	1	1
chr15	75720001	75722000	1701	92.7114	0.964785	1
chr15	75738001	75740000	102	6.60688	1	1
chr15	75750001	75752000	1678	91.5342	0.965831	1
chr15	75768001	75770000	278	16.9328	1	1
chr15	75786001	75788000	519	30.4243	1	1
chr15	75798001	75800000	369	22.0885	1	1
chr15	75802001	75804000	197	12.2554	1	1
chr15	75814001	75816000	833	47.4344	0.992834	1
chr15	75816001	75818000	27	1.89744	1	1
chr15	75818001	75820000	1098	61.4742	0.984649	1
chr15	75824001	75826000	1309	72.5015	0.978167	1
chr15	75830001	75832000	1216	67.6557	0.981131	1
chr15	75846001	75848000	367	21.9761	1	1
chr15	75874001	75876000	53	3.57366	1	1
chr15	75886001	75888000	21	1.49872	1	1
chr15	75888001	75890000	480	28.2732	1	1
chr15	75892001	75894000	59	3.95214	1	1
chr15	75910001	75912000	24	1.69885	1	1
chr15	75912001	75914000	1372	75.7721	0.977324	1
chr15	75948001	75950000	1368	75.5647	0.977915	1
chr15	75970001	75972000	911	51.592	0.9924	1
chr15	75972001	75974000	911	51.592	0.992426	1
chr15	75984001	75986000	81	5.32136	1	1
chr15	75992001	75994000	487	28.6601	1	1
chr15	76010001	76012000	754	43.1991	0.997797	1
chr15	76070001	76072000	911	51.592	0.993683	1
chr15	76092001	76094000	1048	58.8428	0.9897	1
chr15	76094001	76096000	857	48.7161	0.99566	1
chr15	76096001	76098000	850	48.3425	0.995902	1
chr15	76106001	76108000	2095	112.736	0.957356	1
chr15	76110001	76112000	1397	77.0674	0.979077	1
chr15	76174001	76176000	172	10.7896	1	1
chr15	76180001	76182000	1190	66.297	0.986327	1
chr15	76196001	76198000	1709	93.1206	0.970381	1
chr15	76212001	76214000	389	23.2105	1	1
chr15	76226001	76228000	727	41.7454	1	1
chr15	76234001	76236000	800	45.6684	0.999023	1
chr15	76242001	76244000	513	30.094	1	1
chr15	76258001	76260000	577	33.6052	1	1
chr15	76272001	76274000	402	23.9378	1	1
chr15	76276001	76278000	422	25.054	1	1
chr15	76290001	76292000	26	1.8314	1	1
chr15	76344001	76346000	704	40.5046	1	1
chr15	76352001	76354000	770	44.059	1	1
chr15	76364001	76366000	2539	135.027	0.946149	1
chr15	76380001	76382000	40	2.74406	1	1
chr15	76428001	76430000	205	12.7219	1	1
chr15	76434001	76436000	1343	74.2678	0.983717	1
chr15	76448001	76450000	47	3.19254	1	1
chr15	76466001	76468000	1447	79.6537	0.980652	1
chr15	76482001	76484000	1202	66.9243	0.988339	1
chr15	76550001	76552000	808	46.0969	1	1
chr15	76552001	76554000	623	36.114	1	1
chr15	76584001	76586000	2844	150.198	0.937732	1
chr15	76594001	76596000	1544	84.6557	0.978094	1
chr15	76622001	76624000	888	50.3684	0.998535	1
chr15	76642001	76644000	2557	135.925	0.946743	1
chr15	76646001	76648000	144	9.13212	1	1
chr15	76654001	76656000	606	35.1882	1	1
chr15	76662001	76664000	75	4.9505	1	1
chr15	76666001	76668000	586	34.097	1	1
chr15	76668001	76670000	631	36.5491	1	1
chr15	76708001	76710000	741	42.4996	1	1
chr15	76742001	76744000	1139	63.6264	0.990834	1
chr15	76748001	76750000	537	31.4137	1	1
chr15	76762001	76764000	229	14.1152	1	1
chr15	76780001	76782000	99	6.42431	1	1
chr15	76786001	76788000	424	25.1655	1	1
chr15	76898001	76900000	25	1.76521	1	1
chr15	76926001	76928000	21	1.49872	1	1
chr15	76928001	76930000	21	1.49872	1	1
chr15	76940001	76942000	1126	62.9445	0.990948	1
chr15	77028001	77030000	1068	59.8962	0.992477	1
chr15	77036001	77038000	958	54.0866	0.995867	1
chr15	77048001	77050000	167	10.4949	1	1
chr15	77078001	77080000	14	1.02431	1	1
chr15	77080001	77082000	103	6.66766	1	1
chr15	77104001	77106000	877	49.7825	0.998122	1
chr15	77118001	77120000	150	9.48884	1	1
chr15	77142001	77144000	511	29.9839	1	1
chr15	77210001	77212000	26	1.8314	1	1
chr15	77228001	77230000	941	53.1852	0.995577	1
chr15	77252001	77254000	2419	129.028	0.949565	1
chr15	77256001	77258000	1271	70.5241	0.985187	1
chr15	77292001	77294000	1335	73.8524	0.983019	1
chr15	77294001	77296000	2113	113.645	0.958849	1
chr15	77296001	77298000	2113	113.645	0.958839	1
chr15	77322001	77324000	160	10.0814	1	1
chr15	77324001	77326000	160	10.0814	1	1
chr15	77326001	77328000	773	44.2201	1	1
chr15	77360001	77362000	21	1.49872	1	1
chr15	77374001	77376000	1283	71.149	0.984215	1
chr15	77484001	77486000	106	6.84979	1	1
chr15	77520001	77522000	1657	90.4585	0.971839	1
chr15	77530001	77532000	23	1.63232	1	1
chr15	77756001	77758000	1109	62.0521	0.987764	1
chr15	77758001	77760000	2315	123.814	0.950311	1
chr15	77772001	77774000	2231	119.592	0.952861	1
chr15	77778001	77780000	462	27.2769	1	1
chr15	77814001	77816000	26	1.8314	1	1
chr15	77836001	77838000	36	2.48567	1	1
chr15	77846001	77848000	993	55.9393	0.99104	1
chr15	77934001	77936000	198	12.3138	1	1
chr15	77946001	77948000	19	1.36433	1	1
chr15	77948001	77950000	19	1.36433	1	1
chr15	77954001	77956000	39	2.67962	1	1
chr15	77960001	77962000	1401	77.2745	0.978034	1
chr15	77972001	77974000	1273	70.6283	0.981981	1
chr15	78024001	78026000	1352	74.7348	0.97941	1
chr15	78052001	78054000	1317	72.9174	0.980442	1
chr15	78080001	78082000	141	8.95342	1	1
chr15	78110001	78112000	632	36.6035	1	1
chr15	78126001	78128000	836	47.5948	0.995264	1
chr15	78172001	78174000	1849	100.264	0.963736	1
chr15	78184001	78186000	30	2.09469	1	1
chr15	78192001	78194000	195	12.1385	1	1
chr15	78208001	78210000	82	5.383	1	1
chr15	78228001	78230000	644	37.2555	1	1
chr15	78334001	78336000	111	7.15264	1	1
chr15	78388001	78390000	2278	121.955	0.950288	1
chr15	78446001	78448000	157	9.9039	1	1
chr15	78468001	78470000	964	54.4045	0.991093	1
chr15	78470001	78472000	1896	102.654	0.962145	1
chr15	78478001	78480000	596	34.6429	1	1
chr15	78480001	78482000	596	34.6429	1	1
chr15	78520001	78522000	50	3.38345	1	1
chr15	78540001	78542000	14	1.02431	1	1
chr15	78542001	78544000	261	15.959	1	1
chr15	78548001	78550000	1305	72.2935	0.980527	1
chr15	78564001	78566000	20	1.43163	1	1
chr15	78568001	78570000	383	22.8743	1	1
chr15	78582001	78584000	176	11.0249	1	1
chr15	78610001	78612000	666	38.4489	1	1
chr15	78684001	78686000	419	24.8868	1	1
chr15	78702001	78704000	241	14.8083	1	1
chr15	78714001	78716000	485	28.5496	1	1
chr15	78716001	78718000	16	1.16109	1	1
chr15	78750001	78752000	1038	58.3156	0.988983	1
chr15	78788001	78790000	1327	73.4369	0.980046	1
chr15	78790001	78792000	1352	74.7348	0.979272	1
chr15	78814001	78816000	739	42.3919	0.998347	1
chr15	78832001	78834000	31	2.16016	1	1
chr15	78840001	78842000	1163	64.884	0.985203	1
chr15	78846001	78848000	395	23.5464	1	1
chr15	78870001	78872000	26	1.8314	1	1
chr15	78872001	78874000	1753	95.3693	0.966918	1
chr15	78878001	78880000	1448	79.7053	0.976397	1
chr15	78948001	78950000	14	1.02431	1	1
chr15	78962001	78964000	768	43.9516	0.997639	1
chr15	79006001	79008000	19	1.36433	1	1
chr15	79042001	79044000	1892	102.451	0.962838	1
chr15	79044001	79046000	839	47.7551	0.99555	1
chr15	79072001	79074000	17	1.22908	1	1
chr15	79096001	79098000	265	16.1885	1	1
chr15	79100001	79102000	828	47.1671	0.995975	1
chr15	79108001	79110000	136	8.65508	1	1
chr15	79110001	79112000	136	8.65508	1	1
chr15	79150001	79152000	796	45.454	0.997043	1
chr15	79176001	79178000	1640	89.5871	0.970861	1
chr15	79188001	79190000	781	44.6495	0.997566	1
chr15	79228001	79230000	1540	84.4498	0.974043	1
chr15	79230001	79232000	1540	84.4498	0.974046	1
chr15	79264001	79266000	191	11.9047	1	1
chr15	79270001	79272000	213	13.1874	1	1
chr15	79276001	79278000	299	18.1308	1	1
chr15	79320001	79322000	303	18.3583	1	1
chr15	79358001	79360000	1181	65.8262	0.985385	1
chr15	79378001	79380000	495	29.1018	1	1
chr15	79442001	79444000	274	16.704	1	1
chr15	79452001	79454000	110	7.09214	1	1
chr15	79522001	79524000	2283	122.207	0.951392	1
chr15	79526001	79528000	628	36.386	1	1
chr15	79548001	79550000	1361	75.2017	0.980049	1
chr15	79582001	79584000	1248	69.3256	0.983601	1
chr15	79596001	79598000	71	4.70225	1	1
chr15	79658001	79660000	18	1.29682	1	1
chr15	79662001	79664000	26	1.8314	1	1
chr15	79698001	79700000	1356	74.9424	0.980377	1
chr15	79722001	79724000	610	35.4062	1	1
chr15	79756001	79758000	2328	124.466	0.95026	1
chr15	79784001	79786000	206	12.7802	1	1
chr15	79896001	79898000	166	10.4359	1	1
chr15	79916001	79918000	2819	148.959	0.935166	1
chr15	79928001	79930000	629	36.4404	1	1
chr15	79948001	79950000	226	13.9415	1	1
chr15	79968001	79970000	744	42.6611	0.999605	1
chr15	80068001	80070000	417	24.7753	1	1
chr15	80126001	80128000	1087	60.8959	0.988992	1
chr15	80160001	80162000	997	56.1508	0.991789	1
chr15	80218001	80220000	37	2.55043	1	1
chr15	80266001	80268000	437	25.8891	1	1
chr15	80388001	80390000	517	30.3142	1	1
chr15	80398001	80400000	358	21.4699	1	1
chr15	80538001	80540000	105	6.78911	1	1
chr15	80544001	80546000	1056	59.2643	0.98969	1
chr15	80560001	80562000	317	19.1534	1	1
chr15	80568001	80570000	65	4.32826	1	1
chr15	80612001	80614000	431	25.5553	1	1
chr15	80656001	80658000	614	35.6241	1	1
chr15	80688001	80690000	1409	77.6886	0.978473	1
chr15	80690001	80692000	28	1.96334	1	1
chr15	80716001	80718000	35	2.4208	1	1
chr15	80744001	80746000	165	10.3769	1	1
chr15	80764001	80766000	1162	64.8317	0.985977	1
chr15	80786001	80788000	598	34.752	1	1
chr15	80804001	80806000	1211	67.3945	0.984354	1
chr15	80830001	80832000	52	3.51033	1	1
chr15	80836001	80838000	611	35.4607	1	1
chr15	80846001	80848000	550	32.127	1	1
chr15	80862001	80864000	1395	76.9638	0.978477	1
chr15	80872001	80874000	605	35.1337	1	1
chr15	80900001	80902000	527	30.8643	1	1
chr15	80970001	80972000	17	1.22908	1	1
chr15	80972001	80974000	49	3.31989	1	1
chr15	80978001	80980000	134	8.53555	1	1
chr15	80988001	80990000	49	3.31989	1	1
chr15	80998001	81000000	1437	79.1369	0.976728	1
chr15	81010001	81012000	1338	74.0082	0.97976	1
chr15	81016001	81018000	2772	146.626	0.935244	1
chr15	81036001	81038000	1752	95.3182	0.966804	1
chr15	81038001	81040000	171	10.7307	1	1
chr15	81066001	81068000	210	13.013	1	1
chr15	81100001	81102000	864	49.0895	0.994137	1
chr15	81142001	81144000	825	47.0067	0.995174	1
chr15	81188001	81190000	336	20.2291	1	1
chr15	81220001	81222000	1803	97.9204	0.964454	1
chr15	81248001	81250000	751	43.0377	0.997009	1
chr15	81302001	81304000	2811	148.562	0.932826	1
chr15	81320001	81322000	436	25.8334	1	1
chr15	81330001	81332000	823	46.8997	0.994396	1
chr15	81350001	81352000	189	11.7876	1	1
chr15	81356001	81358000	431	25.5553	1	1
chr15	81368001	81370000	1543	84.6042	0.97185	1
chr15	81412001	81414000	442	26.167	1	1
chr15	81490001	81492000	428	25.3883	1	1
chr15	81548001	81550000	265	16.1885	1	1
chr15	81556001	81558000	98	6.36338	1	1
chr15	81582001	81584000	40	2.74406	1	1
chr15	81622001	81624000	15	1.09284	1	1
chr15	81652001	81654000	359	21.5262	1	1
chr15	81656001	81658000	356	21.3573	1	1
chr15	81692001	81694000	597	34.6974	0.999782	1
chr15	81746001	81748000	335	20.1725	1	1
chr15	81776001	81778000	1221	67.9168	0.98006	1
chr15	81804001	81806000	557	32.5107	1	1
chr15	81808001	81810000	277	16.8756	1	1
chr15	81822001	81824000	1021	57.4186	0.986105	1
chr15	81842001	81844000	78	5.13615	1	1
chr15	81868001	81870000	582	33.8785	0.999589	1
chr15	81878001	81880000	1150	64.203	0.981907	1
chr15	81890001	81892000	143	9.07258	1	1
chr15	81910001	81912000	619	35.8963	0.998306	1
chr15	81916001	81918000	372	22.2571	1	1
chr15	81926001	81928000	374	22.3694	1	1
chr15	81930001	81932000	21	1.49872	1	1
chr15	81962001	81964000	1613	88.202	0.967278	1
chr15	81964001	81966000	220	13.5938	1	1
chr15	81982001	81984000	921	52.1234	0.988721	1
chr15	81992001	81994000	23	1.63232	1	1
chr15	81998001	82000000	1952	105.497	0.956663	1
chr15	82012001	82014000	505	29.6533	1	1
chr15	82028001	82030000	842	47.9153	0.991067	1
chr15	82038001	82040000	498	29.2673	1	1
chr15	82044001	82046000	15	1.09284	1	1
chr15	82054001	82056000	913	51.6983	0.988807	1
chr15	82058001	82060000	102	6.60688	1	1
chr15	82064001	82066000	543	31.7431	1	1
chr15	82072001	82074000	466	27.4985	1	1
chr15	82074001	82076000	790	45.1323	0.992591	1
chr15	82108001	82110000	17	1.22908	1	1
chr15	82160001	82162000	1055	59.2116	0.984234	1
chr15	82188001	82190000	1701	92.7114	0.964145	1
chr15	82190001	82192000	135	8.59533	1	1
chr15	82202001	82204000	894	50.6878	0.989202	1
chr15	82216001	82218000	103	6.66766	1	1
chr15	82242001	82244000	935	52.8668	0.98791	1
chr15	82266001	82268000	681	39.2612	0.995799	1
chr15	82318001	82320000	470	27.72	1	1
chr15	82326001	82328000	305	18.4721	1	1
chr15	82340001	82342000	565	32.9488	0.999423	1
chr15	82380001	82382000	60	4.01498	1	1
chr15	82436001	82438000	252	15.4419	1	1
chr15	82440001	82442000	124	7.93623	1	1
chr15	82444001	82446000	21	1.49872	1	1
chr15	82496001	82498000	16	1.16109	1	1
chr15	82568001	82570000	21	1.49872	1	1
chr15	82588001	82590000	25	1.76521	1	1
chr15	82648001	82650000	38	2.61508	1	1
chr15	82688001	82690000	986	55.5691	0.987003	1
chr15	82780001	82782000	436	25.8334	1	1
chr15	82788001	82790000	96	6.2414	1	1
chr15	82796001	82798000	1690	92.1485	0.965502	1
chr15	82802001	82804000	641	37.0926	0.998112	1
chr15	82814001	82816000	494	29.0466	1	1
chr15	82826001	82828000	1191	66.3492	0.981113	1
chr15	82832001	82834000	352	21.132	1	1
chr15	82836001	82838000	723	41.5298	0.995693	1
chr15	82848001	82850000	1403	77.378	0.974613	1
chr15	82902001	82904000	1432	78.8784	0.973932	1
chr15	82906001	82908000	116	7.45465	1	1
chr15	82942001	82944000	33	2.29073	1	1
chr15	82972001	82974000	1451	79.8603	0.973647	1
chr15	82990001	82992000	320	19.3235	1	1
chr15	83006001	83008000	119	7.63548	1	1
chr15	83016001	83018000	458	27.0551	1	1
chr15	83036001	83038000	23	1.63232	1	1
chr15	83058001	83060000	435	25.7778	1	1
chr15	83060001	83062000	17	1.22908	1	1
chr15	83064001	83066000	285	17.3327	1	1
chr15	83070001	83072000	2411	128.627	0.944314	1
chr15	83072001	83074000	1069	59.9489	0.985982	1
chr15	83074001	83076000	191	11.9047	1	1
chr15	83082001	83084000	4027	208.186	0.894419	1
chr15	83084001	83086000	186	11.6119	1	1
chr15	83100001	83102000	26	1.8314	1	1
chr15	83110001	83112000	662	38.2321	0.998817	1
chr15	83130001	83132000	24	1.69885	1	1
chr15	83150001	83152000	958	54.0866	0.989821	1
chr15	83156001	83158000	64	4.26573	1	1
chr15	83166001	83168000	713	40.9904	0.997516	1
chr15	83170001	83172000	822	46.8462	0.994149	1
chr15	83172001	83174000	55	3.7001	1	1
chr15	83178001	83180000	175	10.9661	1	1
chr15	83184001	83186000	1071	60.0541	0.986485	1
chr15	83206001	83208000	1875	101.586	0.961629	1
chr15	83212001	83214000	511	29.9839	1	1
chr15	83226001	83228000	141	8.95342	1	1
chr15	83232001	83234000	2358	125.971	0.946782	1
chr15	83234001	83236000	59	3.95214	1	1
chr15	83244001	83246000	781	44.6495	0.995812	1
chr15	83246001	83248000	781	44.6495	0.995823	1
chr15	83278001	83280000	409	24.3289	1	1
chr15	83294001	83296000	116	7.45465	1	1
chr15	83296001	83298000	1244	69.117	0.981706	1
chr15	83338001	83340000	550	32.127	1	1
chr15	83348001	83350000	189	11.7876	1	1
chr15	83352001	83354000	17	1.22908	1	1
chr15	83356001	83358000	170	10.6718	1	1
chr15	83380001	83382000	67	4.45315	1	1
chr15	83382001	83384000	485	28.5496	1	1
chr15	83392001	83394000	2296	122.86	0.949564	1
chr15	83416001	83418000	23	1.63232	1	1
chr15	83436001	83438000	1004	56.5208	0.989913	1
chr15	83438001	83440000	117	7.51496	1	1
chr15	83448001	83450000	227	13.9994	1	1
chr15	83486001	83488000	173	10.8484	1	1
chr15	83500001	83502000	172	10.7896	1	1
chr15	83532001	83534000	757	43.3604	0.998074	1
chr15	83546001	83548000	202	12.5471	1	1
chr15	83564001	83566000	101	6.54606	1	1
chr15	83568001	83570000	575	33.4959	1	1
chr15	83574001	83576000	281	17.1043	1	1
chr15	83576001	83578000	415	24.6637	1	1
chr15	83594001	83596000	1324	73.2811	0.980744	1
chr15	83604001	83606000	148	9.37003	1	1
chr15	83610001	83612000	2726	144.341	0.937309	1
chr15	83618001	83620000	24	1.69885	1	1
chr15	83622001	83624000	440	26.0558	1	1
chr15	83632001	83634000	891	50.5281	0.994362	1
chr15	83634001	83636000	1026	57.6825	0.990175	1
chr15	83650001	83652000	779	44.5422	0.997916	1
chr15	83662001	83664000	664	38.3405	1	1
chr15	83664001	83666000	691	39.8021	1	1
chr15	83670001	83672000	839	47.7551	0.99613	1
chr15	83694001	83696000	99	6.42431	1	1
chr15	83736001	83738000	116	7.45465	1	1
chr15	83742001	83744000	203	12.6054	1	1
chr15	83746001	83748000	765	43.7904	0.998694	1
chr15	83792001	83794000	2152	115.613	0.955745	1
chr15	83798001	83800000	1098	61.4742	0.988491	1
chr15	83808001	83810000	342	20.568	1	1
chr15	83816001	83818000	463	27.3323	1	1
chr15	83824001	83826000	697	40.1264	1	1
chr15	83826001	83828000	321	19.3802	1	1
chr15	83830001	83832000	995	56.0451	0.991765	1
chr15	83832001	83834000	661	38.1779	1	1
chr15	83840001	83842000	1124	62.8395	0.987776	1
chr15	83842001	83844000	1124	62.8395	0.98778	1
chr15	83860001	83862000	1080	60.5277	0.98918	1
chr15	83862001	83864000	496	29.157	1	1
chr15	83870001	83872000	105	6.78911	1	1
chr15	83872001	83874000	542	31.6882	1	1
chr15	83874001	83876000	542	31.6882	1	1
chr15	83876001	83878000	2591	137.621	0.9423	1
chr15	83882001	83884000	34	2.35582	1	1
chr15	83890001	83892000	344	20.6808	1	1
chr15	83892001	83894000	953	53.8216	0.993173	1
chr15	83898001	83900000	246	15.0965	1	1
chr15	83904001	83906000	832	47.381	0.996946	1
chr15	83910001	83912000	815	46.4717	0.997481	1
chr15	83912001	83914000	718	41.2602	1	1
chr15	83914001	83916000	718	41.2602	1	1
chr15	83918001	83920000	3294	172.403	0.920584	1
chr15	83958001	83960000	105	6.78911	1	1
chr15	83978001	83980000	17	1.22908	1	1
chr15	84016001	84018000	597	34.6974	1	1
chr15	84018001	84020000	553	32.2915	1	1
chr15	84026001	84028000	1521	83.4714	0.975608	1
chr15	84028001	84030000	298	18.0738	1	1
chr15	84044001	84046000	1281	71.0449	0.983069	1
chr15	84116001	84118000	75	4.9505	1	1
chr15	84124001	84126000	959	54.1396	0.993111	1
chr15	84138001	84140000	163	10.2588	1	1
chr15	84140001	84142000	636	36.8209	1	1
chr15	84142001	84144000	2462	131.18	0.94646	1
chr15	84152001	84154000	200	12.4305	1	1
chr15	84164001	84166000	1071	60.0541	0.989669	1
chr15	84168001	84170000	414	24.608	1	1
chr15	84178001	84180000	1238	68.804	0.984497	1
chr15	84198001	84200000	238	14.6353	1	1
chr15	84214001	84216000	40	2.74406	1	1
chr15	84228001	84230000	266	16.2458	1	1
chr15	84230001	84232000	1498	82.2861	0.976513	1
chr15	84252001	84254000	32	2.22551	1	1
chr15	84276001	84278000	129	8.23625	1	1
chr15	84278001	84280000	36	2.48567	1	1
chr15	84298001	84300000	1014	57.0491	0.991753	1
chr15	84304001	84306000	335	20.1725	1	1
chr15	84306001	84308000	990	55.7807	0.992529	1
chr15	84308001	84310000	634	36.7122	1	1
chr15	84316001	84318000	2089	112.433	0.958437	1
chr15	84322001	84324000	121	7.75587	1	1
chr15	84324001	84326000	714	41.0444	1	1
chr15	84354001	84356000	568	33.113	1	1
chr15	84372001	84374000	1297	71.8775	0.983317	1
chr15	84378001	84380000	20	1.43163	1	1
chr15	84384001	84386000	482	28.3838	1	1
chr15	84386001	84388000	482	28.3838	1	1
chr15	84396001	84398000	324	19.5502	1	1
chr15	84398001	84400000	72	4.76439	1	1
chr15	84404001	84406000	1155	64.465	0.987938	1
chr15	84408001	84410000	1593	87.175	0.97436	1
chr15	84412001	84414000	1627	88.9204	0.973333	1
chr15	84420001	84422000	3039	159.845	0.929601	1
chr15	84422001	84424000	603	35.0247	1	1
chr15	84430001	84432000	1260	69.9511	0.984873	1
chr15	84432001	84434000	624	36.1684	1	1
chr15	84454001	84456000	28	1.96334	1	1
chr15	84510001	84512000	338	20.3421	1	1
chr15	84518001	84520000	2790	147.52	0.93826	1
chr15	84524001	84526000	599	34.8065	1	1
chr15	84548001	84550000	24	1.69885	1	1
chr15	84556001	84558000	111	7.15264	1	1
chr15	84572001	84574000	949	53.6095	0.996121	1
chr15	84574001	84576000	224	13.8257	1	1
chr15	84584001	84586000	2911	153.517	0.935397	1
chr15	84586001	84588000	274	16.704	1	1
chr15	84590001	84592000	907	51.3794	0.997691	1
chr15	84612001	84614000	464	27.3877	1	1
chr15	84614001	84616000	464	27.3877	1	1
chr15	84622001	84624000	419	24.8868	1	1
chr15	84646001	84648000	2258	120.95	0.956562	1
chr15	84648001	84650000	994	55.9922	0.995848	1
chr15	84666001	84668000	196	12.197	1	1
chr15	84676001	84678000	1078	60.4225	0.993617	1
chr15	84680001	84682000	1934	104.584	0.967075	1
chr15	84688001	84690000	1855	100.569	0.969625	1
chr15	84692001	84694000	678	39.0988	1	1
chr15	84702001	84704000	1023	57.5242	0.995629	1
chr15	84716001	84718000	226	13.9415	1	1
chr15	84718001	84720000	464	27.3877	1	1
chr15	84724001	84726000	74	4.88852	1	1
chr15	84726001	84728000	546	31.9077	1	1
chr15	84730001	84732000	195	12.1385	1	1
chr15	84732001	84734000	34	2.35582	1	1
chr15	84738001	84740000	2372	126.673	0.954045	1
chr15	84740001	84742000	69	4.57781	1	1
chr15	84754001	84756000	67	4.45315	1	1
chr15	84762001	84764000	1203	66.9766	0.990464	1
chr15	84768001	84770000	472	27.8307	1	1
chr15	84772001	84774000	22	1.56561	1	1
chr15	84782001	84784000	68	4.51551	1	1
chr15	84786001	84788000	617	35.7874	1	1
chr15	84804001	84806000	2889	152.428	0.938113	1
chr15	84808001	84810000	571	33.2771	1	1
chr15	84824001	84826000	1200	66.8198	0.990411	1
chr15	84826001	84828000	314	18.9832	1	1
chr15	84838001	84840000	1308	72.4495	0.986916	1
chr15	84840001	84842000	2334	124.767	0.955032	1
chr15	84856001	84858000	216	13.3617	1	1
chr15	84868001	84870000	110	7.09214	1	1
chr15	84870001	84872000	110	7.09214	1	1
chr15	84872001	84874000	15	1.09284	1	1
chr15	84874001	84876000	19	1.36433	1	1
chr15	84878001	84880000	584	33.9878	1	1
chr15	84880001	84882000	1073	60.1594	0.993518	1
chr15	84882001	84884000	528	30.9193	1	1
chr15	84888001	84890000	411	24.4405	1	1
chr15	84892001	84894000	17	1.22908	1	1
chr15	84896001	84898000	1338	74.0082	0.984894	1
chr15	84906001	84908000	35	2.4208	1	1
chr15	84910001	84912000	325	19.6068	1	1
chr15	84912001	84914000	325	19.6068	1	1
chr15	84920001	84922000	836	47.5948	0.999769	1
chr15	84922001	84924000	2695	142.8	0.941983	1
chr15	84924001	84926000	753	43.1453	1	1
chr15	84928001	84930000	1351	74.6829	0.983486	1
chr15	84930001	84932000	1510	82.9046	0.978473	1
chr15	84934001	84936000	1582	86.6099	0.976086	1
chr15	84938001	84940000	291	17.675	1	1
chr15	84942001	84944000	1252	69.5341	0.986021	1
chr15	84956001	84958000	94	6.11927	1	1
chr15	84958001	84960000	942	53.2382	0.994978	1
chr15	84968001	84970000	716	41.1523	1	1
chr15	84970001	84972000	21	1.49872	1	1
chr15	84976001	84978000	507	29.7635	1	1
chr15	84978001	84980000	1649	90.0485	0.972173	1
chr15	84980001	84982000	41	2.80841	1	1
chr15	84984001	84986000	1220	67.8646	0.985266	1
chr15	84986001	84988000	3560	185.44	0.912648	1
chr15	84988001	84990000	183	11.436	1	1
chr15	84992001	84994000	54	3.63691	1	1
chr15	84998001	85000000	2865	151.239	0.933739	1
chr15	85010001	85012000	92	5.99698	1	1
chr15	85012001	85014000	310	18.7562	1	1
chr15	85016001	85018000	410	24.3847	1	1
chr15	85018001	85020000	1331	73.6447	0.98087	1
chr15	85020001	85022000	386	23.0424	1	1
chr15	85024001	85026000	2133	114.654	0.955897	1
chr15	85026001	85028000	20	1.43163	1	1
chr15	85028001	85030000	96	6.2414	1	1
chr15	85030001	85032000	295	17.903	1	1
chr15	85036001	85038000	172	10.7896	1	1
chr15	85038001	85040000	2255	120.799	0.952099	1
chr15	85040001	85042000	1610	88.048	0.972137	1
chr15	85042001	85044000	2573	136.724	0.942279	1
chr15	85050001	85052000	1582	86.6099	0.973175	1
chr15	85052001	85054000	1086	60.8433	0.988634	1
chr15	85058001	85060000	26	1.8314	1	1
chr15	85060001	85062000	1227	68.23	0.984517	1
chr15	85064001	85066000	1086	60.8433	0.989068	1
chr15	85066001	85068000	824	46.9532	0.997305	1
chr15	85070001	85072000	466	27.4985	1	1
chr15	85072001	85074000	2694	142.75	0.939579	1
chr15	85074001	85076000	2001	107.981	0.961195	1
chr15	85078001	85080000	1688	92.0462	0.971182	1
chr15	85086001	85088000	27	1.89744	1	1
chr15	85088001	85090000	646	37.3641	1	1
chr15	85100001	85102000	1442	79.3953	0.980878	1
chr15	85102001	85104000	430	25.4996	1	1
chr15	85106001	85108000	658	38.0152	1	1
chr15	85108001	85110000	504	29.5982	1	1
chr15	85112001	85114000	232	14.2887	1	1
chr15	85116001	85118000	34	2.35582	1	1
chr15	85118001	85120000	98	6.36338	1	1
chr15	85120001	85122000	1015	57.1019	0.99696	1
chr15	85122001	85124000	2555	135.826	0.949474	1
chr15	85126001	85128000	343	20.6244	1	1
chr15	85128001	85130000	460	27.166	1	1
chr15	85130001	85132000	107	6.91043	1	1
chr15	85132001	85134000	990	55.7807	0.999914	1
chr15	85134001	85136000	860	48.8762	1	1
chr15	85136001	85138000	802	45.7755	1	1
chr15	85140001	85142000	58	3.88923	1	1
chr15	85142001	85144000	1020	57.3659	1	1
chr15	85144001	85146000	587	34.1516	1	1
chr15	85146001	85148000	1255	69.6905	0.994726	1
chr15	85148001	85150000	1423	78.4129	0.989988	1
chr15	85150001	85152000	1893	102.502	0.97588	1
chr15	85152001	85154000	951	53.7155	1	1
chr15	85154001	85156000	1433	78.9301	0.99119	1
chr15	85156001	85158000	938	53.026	1	1
chr15	85158001	85160000	2442	130.179	0.960909	1
chr15	85160001	85162000	36	2.48567	1	1
chr15	85162001	85164000	30	2.09469	1	1
chr15	85168001	85170000	127	8.11633	1	1
chr15	85172001	85174000	19	1.36433	1	1
chr15	85176001	85178000	1445	79.5503	0.996997	1
chr15	85184001	85186000	158	9.9631	1	1
chr15	85186001	85188000	207	12.8384	1	1
chr15	85196001	85198000	453	26.7778	1	1
chr15	85200001	85202000	1167	65.0935	1	1
chr15	85202001	85204000	2766	146.328	0.963748	1
chr15	85204001	85206000	715	41.0983	1	1
chr15	85206001	85208000	1899	102.806	0.99185	1
chr15	85208001	85210000	255	15.6144	1	1
chr15	85210001	85212000	14	1.02431	1	1
chr15	85216001	85218000	950	53.6625	1	1
chr15	85220001	85222000	1472	80.9448	1	1
chr15	85222001	85224000	1373	75.8239	1	1
chr15	85228001	85230000	18	1.29682	1	1
chr15	85230001	85232000	1292	71.6173	1	1
chr15	85232001	85234000	5530	280.379	0.886321	1
chr15	85236001	85238000	786	44.9178	1	1
chr15	85240001	85242000	15	1.09284	1	1
chr15	85246001	85248000	3556	185.244	0.950246	1
chr15	85248001	85250000	613	35.5696	1	1
chr15	85252001	85254000	5066	258.238	0.904543	1
chr15	85254001	85256000	622	36.0596	1	1
chr15	85258001	85260000	384	22.9303	1	1
chr15	85260001	85262000	3218	168.667	0.962865	1
chr15	85262001	85264000	5107	260.199	0.904606	1
chr15	85264001	85266000	2672	141.656	0.980256	1
chr15	85266001	85268000	784	44.8105	1	1
chr15	85268001	85270000	550	32.127	1	1
chr15	85270001	85272000	5030	256.515	0.907675	1
chr15	85272001	85274000	2826	149.306	0.97608	1
chr15	85274001	85276000	5180	263.689	0.903257	1
chr15	85278001	85280000	2561	136.125	0.984521	1
chr15	85280001	85282000	3002	158.018	0.970841	1
chr15	85282001	85284000	2906	153.27	0.973816	1
chr15	85284001	85286000	1592	87.1237	1	1
chr15	85286001	85288000	1633	89.2282	1	1
chr15	85288001	85290000	745	42.7149	1	1
chr15	85290001	85292000	938	53.026	1	1
chr15	85292001	85294000	2353	125.721	0.990552	1
chr15	85302001	85304000	157	9.9039	1	1
chr15	85304001	85306000	366	21.9199	1	1
chr15	85308001	85310000	52	3.51033	1	1
chr15	85310001	85312000	53	3.57366	1	1
chr15	85314001	85316000	612	35.5151	1	1
chr15	85320001	85322000	4145	213.907	0.929571	1
chr15	85326001	85328000	2466	131.38	0.979603	1
chr15	85328001	85330000	1581	86.5585	1	1
chr15	85330001	85332000	612	35.5151	1	1
chr15	85332001	85334000	4704	240.878	0.907856	1
chr15	85334001	85336000	1405	77.4816	1	1
chr15	85336001	85338000	470	27.72	1	1
chr15	85342001	85344000	2253	120.699	0.979097	1
chr15	85344001	85346000	34	2.35582	1	1
chr15	85350001	85352000	761	43.5754	1	1
chr15	85352001	85354000	23	1.63232	1	1
chr15	85354001	85356000	46	3.12873	1	1
chr15	85356001	85358000	3963	205.079	0.918289	1
chr15	85358001	85360000	1708	93.0695	0.987017	1
chr15	85360001	85362000	1012	56.9434	1	1
chr15	85362001	85364000	383	22.8743	1	1
chr15	85364001	85366000	5384	273.425	0.869651	1
chr15	85372001	85374000	6763	338.686	0.822561	1
chr15	85374001	85376000	829	47.2206	1	1
chr15	85378001	85380000	2570	136.574	0.947469	1
chr15	85384001	85386000	31	2.16016	1	1
chr15	85386001	85388000	262	16.0164	1	1
chr15	85390001	85392000	414	24.608	1	1
chr15	85396001	85398000	35	2.4208	1	1
chr15	85400001	85402000	3109	163.299	0.916406	1
chr15	85402001	85404000	482	28.3838	0.996622	1
chr15	85406001	85408000	366	21.9199	0.997737	1
chr15	85408001	85410000	729	41.8532	0.985237	1
chr15	85414001	85416000	1804	97.9714	0.94832	1
chr15	85416001	85418000	738	42.3381	0.980273	1
chr15	85418001	85420000	2257	120.9	0.932034	1
chr15	85420001	85422000	1873	101.485	0.942844	1
chr15	85422001	85424000	1889	102.298	0.941288	1
chr15	85428001	85430000	2450	130.579	0.920919	1
chr15	85430001	85432000	7798	387.122	0.757514	1
chr15	85432001	85434000	5052	257.568	0.839187	1
chr15	85436001	85438000	1540	84.4498	0.945557	1
chr15	85442001	85444000	1253	69.5862	0.952195	1
chr15	85444001	85446000	708	40.7205	0.968439	1
chr15	85446001	85448000	52	3.51033	0.988189	1
chr15	85448001	85450000	885	50.2087	0.961735	1
chr15	85456001	85458000	1017	57.2075	0.955798	1
chr15	85458001	85460000	2126	114.301	0.921109	1
chr15	85460001	85462000	32	2.22551	0.985775	1
chr15	85462001	85464000	990	55.7807	0.955804	1
chr15	85464001	85466000	1137	63.5215	0.951079	1
chr15	85466001	85468000	1076	60.3173	0.952865	1
chr15	85468001	85470000	334	20.116	0.975854	1
chr15	85470001	85472000	9500	465.938	0.698578	1
chr15	85472001	85474000	893	50.6346	0.958591	1
chr15	85474001	85476000	3326	173.975	0.883525	1
chr15	85476001	85478000	268	16.3605	0.978349	1
chr15	85480001	85482000	137	8.7148	0.983039	1
chr15	85484001	85486000	5172	263.307	0.828809	1
chr15	85488001	85490000	1066	59.7909	0.956287	1
chr15	85490001	85492000	2766	146.328	0.904377	1
chr15	85494001	85496000	168	10.5539	0.986536	1
chr15	85496001	85498000	918	51.964	0.964188	1
chr15	85498001	85500000	66	4.39073	0.991682	1
chr15	85500001	85502000	1118	62.5246	0.960119	1
chr15	85502001	85504000	3938	203.864	0.874192	1
chr15	85504001	85506000	27	1.89744	0.996486	1
chr15	85506001	85508000	1330	73.5928	0.95739	1
chr15	85508001	85510000	2077	111.827	0.9357	1
chr15	85512001	85514000	34	2.35582	1	1
chr15	85514001	85516000	345	20.7373	0.994515	1
chr15	85516001	85518000	304	18.4152	0.997709	1
chr15	85520001	85522000	264	16.1311	1	1
chr15	85522001	85524000	1048	58.8428	0.981132	1
chr15	85524001	85526000	1013	56.9962	0.984678	1
chr15	85526001	85528000	135	8.59533	1	1
chr15	85530001	85532000	9404	461.517	0.73716	1
chr15	85532001	85534000	165	10.3769	1	1
chr15	85534001	85536000	2965	156.189	0.938725	1
chr15	85536001	85538000	2119	113.948	0.968402	1
chr15	85540001	85542000	1010	56.8378	1	1
chr15	85542001	85544000	940	53.1321	1	1
chr15	85544001	85546000	2190	117.528	0.981836	1
chr15	85546001	85548000	411	24.4405	1	1
chr15	85548001	85550000	768	43.9516	1	1
chr15	85550001	85552000	659	38.0694	1	1
chr15	85552001	85554000	3582	186.515	0.957544	1
chr15	85554001	85556000	37	2.55043	1	1
chr15	85558001	85560000	2171	116.571	1	1
chr15	85560001	85562000	3951	204.496	0.968676	1
chr15	85562001	85564000	4068	210.175	0.971306	1
chr15	85564001	85566000	79	5.19793	1	1
chr15	85566001	85568000	147	9.31059	1	1
chr15	85570001	85572000	435	25.7778	1	1
chr15	85572001	85574000	2143	115.159	1	1
chr15	85574001	85576000	4765	243.809	0.992861	1
chr15	85576001	85578000	1870	101.332	1	1
chr15	85578001	85580000	6543	328.334	0.954315	1
chr15	85580001	85582000	2706	143.347	1	1
chr15	85582001	85584000	23	1.63232	1	1
chr15	85584001	85586000	8439	416.918	0.922802	1
chr15	85586001	85588000	8503	419.885	0.930518	1
chr15	85588001	85590000	1259	69.899	1	1
chr15	85592001	85594000	4770	244.049	1	1
chr15	85594001	85596000	18149	855.485	0.681876	1
chr15	85596001	85598000	4610	236.357	1	1
chr15	85598001	85600000	712	40.9364	1	1
chr15	85600001	85602000	3601	187.444	1	1
chr15	85602001	85604000	8373	413.857	1	1
chr15	85604001	85606000	3962	205.03	1	1
chr15	85606001	85608000	33	2.29073	1	1
chr15	85608001	85610000	2733	144.689	1	1
chr15	85610001	85612000	14136	676.618	0.899576	1
chr15	85612001	85614000	6060	305.53	1	1
chr15	85618001	85620000	4040	208.817	1	1
chr15	85620001	85622000	1902	102.959	1	1
chr15	85622001	85624000	4113	212.356	1	1
chr15	85624001	85626000	1003	56.4679	1	1
chr15	85626001	85628000	6917	345.92	1	1
chr15	85628001	85630000	7829	388.566	1	1
chr15	85630001	85632000	2917	153.814	1	1
chr15	85632001	85634000	1741	94.7564	1	1
chr15	85634001	85636000	855	48.6094	1	1
chr15	85636001	85638000	1150	64.203	1	1
chr15	85638001	85640000	1462	80.4285	1	1
chr15	85640001	85642000	233	14.3465	1	1
chr15	85642001	85644000	438	25.9447	1	1
chr15	85644001	85646000	201	12.4888	1	1
chr15	85646001	85648000	2905	153.22	1	1
chr15	85648001	85650000	142	9.01302	1	1
chr15	85650001	85652000	251	15.3844	1	1
chr15	85652001	85654000	1076	60.3173	1	1
chr15	85656001	85658000	4407	226.574	1	1
chr15	85658001	85660000	4700	240.686	1	1
chr15	85660001	85662000	5366	272.567	1	1
chr15	85662001	85664000	7072	353.191	1	1
chr15	85664001	85666000	35	2.4208	1	1
chr15	85666001	85668000	2663	141.208	1	1
chr15	85668001	85670000	1759	95.6757	1	1
chr15	85670001	85672000	325	19.6068	1	1
chr15	85674001	85676000	44	3.00087	1	1
chr15	85676001	85678000	1019	57.3131	1	1
chr15	85678001	85680000	3805	197.394	1	1
chr15	85680001	85682000	866	49.1962	1	1
chr15	85682001	85684000	1980	106.917	1	1
chr15	85684001	85686000	922	52.1765	1	1
chr15	85686001	85688000	1814	98.481	1	1
chr15	85688001	85690000	13258	637.093	1	1
chr15	85690001	85692000	173	10.8484	1	1
chr15	85692001	85694000	4632	237.416	1	1
chr15	85694001	85696000	1475	81.0996	1	1
chr15	85696001	85698000	3974	205.613	1	1
chr15	85698001	85700000	6599	330.971	1	1
chr15	85700001	85702000	3368	176.036	1	1
chr15	85702001	85704000	123	7.87614	1	1
chr15	85704001	85706000	8304	410.655	1	1
chr15	85706001	85708000	8452	417.521	1	1
chr15	85708001	85710000	16183	768.198	1	1
chr15	85710001	85712000	8724	430.121	1	1
chr15	85712001	85714000	520	30.4793	1	1
chr15	85714001	85716000	18919	889.51	1	1
chr15	85716001	85718000	57239	2514.5	0.637468	1
chr15	85718001	85720000	110853	4676.25	0.0110503	1
chr15	85720001	85722000	121020	5077.73	0.00350367	1
chr15	85722001	85724000	13585	651.832	1	1
chr15	85724001	85726000	18732	881.254	1	1
chr15	85726001	85728000	108805	4595.11	0.0165076	1
chr15	85728001	85730000	1054	59.1589	1	1
chr15	85730001	85732000	930995	34467.1	3.12e-259	8.22e-256
chr15	85732001	85734000	929184	34404.2	5.2e-258	6.86e-255
chr15	85734001	85736000	9863	482.63	1	1
chr15	85736001	85738000	59	3.95214	1	1
chr15	85738001	85740000	163883	6749.46	7.52e-06	0.00495548
chr15	85740001	85742000	307986	12202.8	6.48e-24	5.7e-21
chr15	85742001	85744000	6072	306.098	1	1
chr15	85744001	85746000	63670	2778.8	0.575816	1
chr15	85746001	85748000	30115	1376.1	1	1
chr15	85748001	85750000	14473	691.748	1	1
chr15	85750001	85752000	16835	797.214	1	1
chr15	85752001	85754000	86135	3690.21	0.152069	1
chr15	85754001	85756000	80776	3474.28	0.219973	1
chr15	85756001	85758000	9879	483.365	1	1
chr15	85758001	85760000	25560	1179.77	1	1
chr15	85760001	85762000	22074	1028.07	1	1
chr15	85762001	85764000	58343	2559.99	0.704557	1
chr15	85764001	85766000	3630	188.861	1	1
chr15	85766001	85768000	11430	554.273	1	1
chr15	85768001	85770000	4270	219.956	1	1
chr15	85770001	85772000	45512	2027.65	1	1
chr15	85772001	85774000	39203	1762.63	1	1
chr15	85774001	85776000	7701	382.6	1	1
chr15	85776001	85778000	17464	825.141	1	1
chr15	85778001	85780000	164	10.3178	1	1
chr15	85780001	85782000	14249	681.693	1	1
chr15	85782001	85784000	27304	1255.18	1	1
chr15	85784001	85786000	8536	421.415	1	1
chr15	85786001	85788000	5254	267.223	1	1
chr15	85788001	85790000	29551	1351.9	1	1
chr15	85790001	85792000	2071	111.523	1	1
chr15	85792001	85794000	11032	536.137	1	1
chr15	85794001	85796000	10912	530.661	1	1
chr15	85796001	85798000	16024	761.111	1	1
chr15	85798001	85800000	5107	260.199	1	1
chr15	85800001	85802000	19449	912.88	1	1
chr15	85802001	85804000	3741	194.276	1	1
chr15	85804001	85806000	1831	99.3471	1	1
chr15	85806001	85808000	1274	70.6804	1	1
chr15	85808001	85810000	24455	1131.83	1	1
chr15	85810001	85812000	33564	1523.54	1	1
chr15	85812001	85814000	11132	540.698	1	1
chr15	85814001	85816000	5664	286.751	1	1
chr15	85816001	85818000	12457	600.895	1	1
chr15	85818001	85820000	26657	1227.24	1	1
chr15	85820001	85822000	26016	1199.52	1	1
chr15	85822001	85824000	19851	930.58	1	1
chr15	85824001	85826000	5110	260.343	1	1
chr15	85826001	85828000	6953	347.61	1	1
chr15	85828001	85830000	11676	565.463	1	1
chr15	85830001	85832000	21151	987.671	1	1
chr15	85832001	85834000	76597	3305.29	0.0537366	1
chr15	85834001	85836000	8649	426.649	1	1
chr15	85836001	85838000	12350	596.049	1	1
chr15	85838001	85840000	26085	1202.5	0.957217	1
chr15	85840001	85842000	21649	1009.48	1	1
chr15	85842001	85844000	20552	961.393	1	1
chr15	85844001	85846000	10658	519.058	1	1
chr15	85846001	85848000	2648	140.461	1	1
chr15	85848001	85850000	15359	731.424	1	1
chr15	85850001	85852000	36994	1669.24	0.511304	1
chr15	85852001	85854000	8056	399.132	1	1
chr15	85854001	85856000	13195	634.251	1	1
chr15	85856001	85858000	13245	636.507	1	1
chr15	85858001	85860000	33153	1506.02	0.536256	1
chr15	85860001	85862000	1036	58.2101	1	1
chr15	85862001	85864000	11389	552.407	1	1
chr15	85864001	85866000	30124	1376.49	0.563106	1
chr15	85866001	85868000	20317	951.071	0.825181	1
chr15	85868001	85870000	28342	1299.92	0.577298	1
chr15	85870001	85872000	12425	599.446	1	1
chr15	85872001	85874000	4277	220.295	1	1
chr15	85874001	85876000	14883	710.126	0.920031	1
chr15	85876001	85878000	10571	515.08	1	1
chr15	85878001	85880000	3218	168.667	1	1
chr15	85880001	85882000	6376	320.462	1	1
chr15	85882001	85884000	6953	347.61	1	1
chr15	85884001	85886000	337	20.2856	1	1
chr15	85886001	85888000	711	40.8825	1	1
chr15	85888001	85890000	2214	118.737	1	1
chr15	85890001	85892000	1406	77.5333	1	1
chr15	85894001	85896000	44	3.00087	1	1
chr15	85896001	85898000	2172	116.621	1	1
chr15	85898001	85900000	9012	443.436	0.936556	1
chr15	85900001	85902000	10918	530.935	0.867248	1
chr15	85902001	85904000	5599	283.661	1	1
chr15	85904001	85906000	1129	63.1019	1	1
chr15	85908001	85910000	36	2.48567	1	1
chr15	85910001	85912000	2045	110.209	1	1
chr15	85912001	85914000	1918	103.772	1	1
chr15	85914001	85916000	2982	157.029	1	1
chr15	85916001	85918000	484	28.4943	1	1
chr15	85918001	85920000	37	2.55043	1	1
chr15	85920001	85922000	1164	64.9364	1	1
chr15	85922001	85924000	1412	77.8438	1	1
chr15	85924001	85926000	54	3.63691	1	1
chr15	85926001	85928000	917	51.9109	1	1
chr15	85928001	85930000	4441	228.215	0.9616	1
chr15	85930001	85932000	2556	135.875	1	1
chr15	85932001	85934000	276	16.8185	1	1
chr15	85934001	85936000	3814	197.833	0.96715	1
chr15	85936001	85938000	3830	198.612	0.962593	1
chr15	85938001	85940000	6581	330.124	0.873831	1
chr15	85940001	85942000	2278	121.955	1	1
chr15	85942001	85944000	994	55.9922	1	1
chr15	85944001	85946000	34	2.35582	1	1
chr15	85946001	85948000	7928	393.176	0.820371	1
chr15	85948001	85950000	119	7.63548	1	1
chr15	85950001	85952000	947	53.5034	1	1
chr15	85952001	85954000	175	10.9661	1	1
chr15	85958001	85960000	2488	132.48	0.975539	1
chr15	85960001	85962000	5413	274.807	0.883643	1
chr15	85964001	85966000	2313	123.713	0.977207	1
chr15	85966001	85968000	1325	73.333	1	1
chr15	85968001	85970000	1356	74.9424	1	1
chr15	85970001	85972000	625	36.2228	1	1
chr15	85972001	85974000	133	8.47574	1	1
chr15	85974001	85976000	275	16.7613	1	1
chr15	85976001	85978000	1232	68.491	1	1
chr15	85978001	85980000	2376	126.874	0.97089	1
chr15	85980001	85982000	4945	252.444	0.891134	1
chr15	85982001	85984000	1554	85.1702	0.995977	1
chr15	85984001	85986000	24	1.69885	1	1
chr15	85986001	85988000	35	2.4208	1	1
chr15	85988001	85990000	992	55.8864	1	1
chr15	85990001	85992000	3682	191.399	0.929599	1
chr15	85992001	85994000	1211	67.3945	1	1
chr15	85996001	85998000	1109	62.0521	1	1
chr15	86000001	86002000	3911	202.552	0.922452	1
chr15	86002001	86004000	7911	392.385	0.800166	1
chr15	86006001	86008000	5049	257.424	0.887364	1
chr15	86008001	86010000	1005	56.5736	1	1
chr15	86010001	86012000	2025	109.197	0.980997	1
chr15	86012001	86014000	2550	135.576	0.964716	1
chr15	86014001	86016000	16	1.16109	1	1
chr15	86018001	86020000	744	42.6611	1	1
chr15	86020001	86022000	2582	137.172	0.963857	1
chr15	86022001	86024000	1256	69.7426	1	1
chr15	86024001	86026000	836	47.5948	1	1
chr15	86026001	86028000	3806	197.443	0.92605	1
chr15	86028001	86030000	3030	159.401	0.950142	1
chr15	86030001	86032000	9753	477.576	0.745707	1
chr15	86032001	86034000	1806	98.0733	0.988257	1
chr15	86034001	86036000	3319	173.631	0.941351	1
chr15	86036001	86038000	760	43.5217	1	1
chr15	86038001	86040000	3715	193.009	0.929211	1
chr15	86040001	86042000	3760	195.202	0.927883	1
chr15	86044001	86046000	298	18.0738	1	1
chr15	86046001	86048000	210	13.013	1	1
chr15	86048001	86050000	2382	127.174	0.970894	1
chr15	86050001	86052000	2971	156.486	0.952686	1
chr15	86052001	86054000	4600	235.876	0.902356	1
chr15	86054001	86056000	2099	112.938	0.979909	1
chr15	86056001	86058000	52	3.51033	1	1
chr15	86058001	86060000	942	53.2382	1	1
chr15	86060001	86062000	3995	206.633	0.921349	1
chr15	86062001	86064000	779	44.5422	1	1
chr15	86064001	86066000	412	24.4963	1	1
chr15	86066001	86068000	8152	403.595	0.794602	1
chr15	86068001	86070000	5226	265.886	0.883701	1
chr15	86070001	86072000	3541	184.511	0.935797	1
chr15	86072001	86074000	3348	175.055	0.941857	1
chr15	86074001	86076000	1011	56.8906	1	1
chr15	86076001	86078000	189	11.7876	1	1
chr15	86078001	86080000	581	33.8239	1	1
chr15	86082001	86084000	866	49.1962	1	1
chr15	86084001	86086000	3085	162.115	0.950476	1
chr15	86086001	86088000	2411	128.627	0.97147	1
chr15	86088001	86090000	1113	62.2621	1	1
chr15	86090001	86092000	10872	528.835	0.715023	1
chr15	86092001	86094000	598	34.752	1	1
chr15	86094001	86096000	1493	82.0282	1	1
chr15	86096001	86098000	2527	134.428	0.968217	1
chr15	86098001	86100000	2190	117.528	0.978748	1
chr15	86100001	86102000	3509	182.945	0.937882	1
chr15	86102001	86104000	41	2.80841	1	1
chr15	86108001	86110000	1194	66.5061	1	1
chr15	86110001	86112000	1521	83.4714	0.999873	1
chr15	86112001	86114000	858	48.7695	1	1
chr15	86116001	86118000	51	3.44693	1	1
chr15	86118001	86120000	6211	312.671	0.855101	1
chr15	86120001	86122000	2064	111.169	0.983201	1
chr15	86122001	86124000	6856	343.056	0.835498	1
chr15	86124001	86126000	3439	179.518	0.940581	1
chr15	86126001	86128000	2142	115.108	0.980855	1
chr15	86128001	86130000	840	47.8085	1	1
chr15	86130001	86132000	2131	114.553	0.981228	1
chr15	86132001	86134000	8718	429.843	0.779429	1
chr15	86134001	86136000	3616	188.177	0.935168	1
chr15	86136001	86138000	858	48.7695	1	1
chr15	86140001	86142000	1900	102.857	0.988419	1
chr15	86146001	86148000	153	9.66686	1	1
chr15	86152001	86154000	1995	107.677	0.985365	1
chr15	86154001	86156000	1982	107.019	0.98574	1
chr15	86160001	86162000	30	2.09469	1	1
chr15	86164001	86166000	4591	235.443	0.904695	1
chr15	86166001	86168000	1627	88.9204	0.996527	1
chr15	86170001	86172000	530	31.0292	1	1
chr15	86174001	86176000	847	48.1824	1	1
chr15	86176001	86178000	2040	109.956	0.983406	1
chr15	86178001	86180000	418	24.8311	1	1
chr15	86180001	86182000	24	1.69885	1	1
chr15	86186001	86188000	638	36.9296	1	1
chr15	86192001	86194000	104	6.7284	1	1
chr15	86198001	86200000	878	49.8358	1	1
chr15	86200001	86202000	1014	57.0491	1	1
chr15	86202001	86204000	385	22.9864	1	1
chr15	86206001	86208000	21	1.49872	1	1
chr15	86208001	86210000	2419	129.028	0.970256	1
chr15	86214001	86216000	500	29.3776	1	1
chr15	86218001	86220000	44	3.00087	1	1
chr15	86220001	86222000	451	26.6668	1	1
chr15	86222001	86224000	737	42.2842	1	1
chr15	86224001	86226000	48	3.25625	1	1
chr15	86230001	86232000	496	29.157	1	1
chr15	86236001	86238000	257	15.7293	1	1
chr15	86240001	86242000	4369	224.74	0.907915	1
chr15	86242001	86244000	1223	68.0212	1	1
chr15	86244001	86246000	1360	75.1499	1	1
chr15	86246001	86248000	399	23.7701	1	1
chr15	86248001	86250000	730	41.9071	1	1
chr15	86250001	86252000	1905	103.111	0.983586	1
chr15	86258001	86260000	1558	85.376	0.993787	1
chr15	86262001	86264000	468	27.6093	1	1
chr15	86268001	86270000	71	4.70225	1	1
chr15	86290001	86292000	86	5.62911	1	1
chr15	86296001	86298000	52	3.51033	1	1
chr15	86298001	86300000	1553	85.1188	0.990817	1
chr15	86300001	86302000	2600	138.07	0.958138	1
chr15	86304001	86306000	216	13.3617	1	1
chr15	86316001	86318000	224	13.8257	1	1
chr15	86318001	86320000	637	36.8752	1	1
chr15	86320001	86322000	213	13.1874	1	1
chr15	86326001	86328000	495	29.1018	1	1
[truncated: 4,280 more rows]

## Sheet: Pparα_eWAT_2
S2 Table. Genome-wide chromatin interaction sites of 4C data identified by r3Cseq.
chromosome	start	end	nReads	RPMs	p.value	q.value
chr15	3264001	3266000	1095	37.4315	0.999181	1
chr15	3266001	3268000	1095	37.4315	0.999172	1
chr15	3454001	3456000	510	19.9797	1	1
chr15	3512001	3514000	1167	39.4421	0.997027	1
chr15	3698001	3700000	4408	117.536	0.943714	1
chr15	3748001	3750000	45	2.7184	1	1
chr15	3780001	3782000	40	2.46767	1	1
chr15	3814001	3816000	1434	46.7172	0.991838	1
chr15	4010001	4012000	70	3.90814	1	1
chr15	4138001	4140000	1515	48.8747	0.990009	1
chr15	4250001	4252000	33	2.1069	1	1
chr15	4552001	4554000	221	10.0507	1	1
chr15	4642001	4644000	772	28.0879	1	1
chr15	4732001	4734000	302	12.9903	1	1
chr15	4792001	4794000	22	1.50996	1	1
chr15	4824001	4826000	131	6.54021	1	1
chr15	4838001	4840000	1156	39.1364	0.995903	1
chr15	5514001	5516000	1468	47.6254	0.991966	1
chr15	6418001	6420000	1925	59.504	0.986943	1
chr15	6420001	6422000	1928	59.5802	0.9869	1
chr15	6650001	6652000	2735	79.4081	0.97442	1
chr15	6708001	6710000	49	2.91541	1	1
chr15	6722001	6724000	1553	49.8796	0.993876	1
chr15	6748001	6750000	646	24.2627	1	1
chr15	6850001	6852000	19	1.33861	1	1
chr15	6852001	6854000	19	1.33861	1	1
chr15	6854001	6856000	820	29.515	1	1
chr15	6944001	6946000	36	2.26304	1	1
chr15	6952001	6954000	1459	47.3854	0.996045	1
chr15	6966001	6968000	61	3.49031	1	1
chr15	6972001	6974000	1406	45.9664	0.996963	1
chr15	7074001	7076000	366	15.2126	1	1
chr15	7192001	7194000	1771	55.5641	0.991585	1
chr15	7256001	7258000	18	1.28044	1	1
chr15	7294001	7296000	9803	226.657	0.861682	1
chr15	7316001	7318000	251	11.1588	1	1
chr15	7378001	7380000	867	30.898	1	1
chr15	7578001	7580000	23	1.56612	1	1
chr15	7716001	7718000	551	21.2902	1	1
chr15	7740001	7742000	2351	70.1262	0.983286	1
chr15	7978001	7980000	1482	47.9983	0.997775	1
chr15	7980001	7982000	1485	48.0781	0.997728	1
chr15	7982001	7984000	84	4.53969	1	1
chr15	7992001	7994000	774	28.1476	1	1
chr15	8256001	8258000	375	15.5193	1	1
chr15	8292001	8294000	167	7.98411	1	1
chr15	8380001	8382000	269	11.8122	1	1
chr15	8484001	8486000	4483	119.177	0.949183	1
chr15	8486001	8488000	4483	119.177	0.949182	1
chr15	8516001	8518000	1007	34.9416	1	1
chr15	8580001	8582000	3995	108.41	0.957095	1
chr15	8592001	8594000	1401	45.8321	0.999329	1
chr15	8782001	8784000	1088	37.2348	1	1
chr15	8802001	8804000	53	3.10957	1	1
chr15	8896001	8898000	4572	121.117	0.947483	1
chr15	9118001	9120000	3122	88.5294	0.970785	1
chr15	9532001	9534000	135	6.70384	1	1
chr15	9786001	9788000	59	3.396	1	1
chr15	9818001	9820000	879	31.2489	1	1
chr15	10004001	10006000	28	1.84084	1	1
chr15	10414001	10416000	69	3.86221	1	1
chr15	10458001	10460000	113	5.79228	1	1
chr15	10650001	10652000	267	11.74	1	1
chr15	10652001	10654000	267	11.74	1	1
chr15	10716001	10718000	2664	77.7104	0.973965	1
chr15	10718001	10720000	2664	77.7104	0.973958	1
chr15	10728001	10730000	31	2.00141	1	1
chr15	10898001	10900000	74	4.09071	1	1
chr15	11018001	11020000	315	13.448	1	1
chr15	11304001	11306000	1308	43.3172	0.99396	1
chr15	11442001	11444000	22	1.50996	1	1
chr15	11470001	11472000	203	9.37309	1	1
chr15	11510001	11512000	18	1.28044	1	1
chr15	11542001	11544000	870	30.9858	1	1
chr15	11654001	11656000	613	23.2396	1	1
chr15	11746001	11748000	65	3.67728	1	1
chr15	11748001	11750000	65	3.67728	1	1
chr15	11830001	11832000	40	2.46767	1	1
chr15	11976001	11978000	86	4.62831	1	1
chr15	12118001	12120000	46	2.76794	1	1
chr15	12130001	12132000	1202	40.4115	0.992795	1
chr15	12206001	12208000	30	1.94821	1	1
chr15	12220001	12222000	4111	110.99	0.945154	1
chr15	12228001	12230000	27	1.78665	1	1
chr15	12230001	12232000	27	1.78665	1	1
chr15	12320001	12322000	1259	41.9794	0.991255	1
chr15	12398001	12400000	86	4.62831	1	1
chr15	12416001	12418000	703	26.0082	1	1
chr15	12450001	12452000	130	6.49916	1	1
chr15	12596001	12598000	21	1.45333	1	1
chr15	12644001	12646000	2067	63.0874	0.97713	1
chr15	12722001	12724000	454	18.1588	1	1
chr15	12842001	12844000	1502	48.5298	0.9858	1
chr15	13044001	13046000	345	14.4917	1	1
chr15	13458001	13460000	4025	109.078	0.943364	1
chr15	13544001	13546000	21	1.45333	1	1
chr15	13546001	13548000	21	1.45333	1	1
chr15	14648001	14650000	345	14.4917	1	1
chr15	15162001	15164000	1597	51.0378	0.981008	1
chr15	16960001	16962000	513	20.0762	0.99924	1
chr15	17200001	17202000	445	17.8625	1	1
chr15	18580001	18582000	626	23.6438	0.999528	1
chr15	22150001	22152000	344	14.4572	1	1
chr15	22770001	22772000	165	7.90547	1	1
chr15	22930001	22932000	41	2.51824	1	1
chr15	23006001	23008000	923	32.5284	1	1
chr15	24166001	24168000	18	1.28044	1	1
chr15	24926001	24928000	4285	114.835	0.952148	1
chr15	24988001	24990000	26	1.7321	1	1
chr15	25148001	25150000	96	5.0661	1	1
chr15	25172001	25174000	874	31.1028	1	1
chr15	25556001	25558000	166	7.94481	1	1
chr15	25594001	25596000	48	2.86644	1	1
chr15	25604001	25606000	3520	97.7015	0.965356	1
chr15	25608001	25610000	6474	161.185	0.917373	1
chr15	25610001	25612000	6487	161.451	0.917165	1
chr15	25754001	25756000	5823	147.744	0.92806	1
chr15	25778001	25780000	2193	66.2302	0.987119	1
chr15	25834001	25836000	44	2.66867	1	1
chr15	25914001	25916000	16	1.16234	1	1
chr15	25916001	25918000	16	1.16234	1	1
chr15	25924001	25926000	409	16.6663	1	1
chr15	26224001	26226000	2052	62.711	0.989731	1
chr15	26346001	26348000	2509	73.9758	0.982351	1
chr15	26348001	26350000	2504	73.8546	0.982434	1
chr15	26520001	26522000	1982	60.9479	0.99101	1
chr15	26522001	26524000	1982	60.9479	0.991011	1
chr15	26752001	26754000	2895	83.2053	0.976207	1
chr15	26756001	26758000	1064	36.5586	1	1
chr15	26884001	26886000	3883	105.906	0.960145	1
chr15	27026001	27028000	67	3.76999	1	1
chr15	27056001	27058000	14	1.04156	1	1
chr15	27112001	27114000	1470	47.6787	0.999445	1
chr15	27254001	27256000	1058	36.3891	1	1
chr15	27458001	27460000	5055	131.535	0.941028	1
chr15	27550001	27552000	1382	45.3208	1	1
chr15	27716001	27718000	1072	36.7843	1	1
chr15	27718001	27720000	1072	36.7843	1	1
chr15	27734001	27736000	241	10.7922	1	1
chr15	27736001	27738000	241	10.7922	1	1
chr15	27758001	27760000	20	1.39623	1	1
chr15	27786001	27788000	317	13.5181	1	1
chr15	27936001	27938000	1798	56.2591	0.9938	1
chr15	27966001	27968000	38	2.36583	1	1
chr15	27988001	27990000	24	1.62186	1	1
chr15	27990001	27992000	24	1.62186	1	1
chr15	28092001	28094000	255	11.3047	1	1
chr15	28154001	28156000	33	2.1069	1	1
chr15	28454001	28456000	80	4.36131	1	1
chr15	28614001	28616000	31	2.00141	1	1
chr15	28820001	28822000	919	32.4126	1	1
chr15	29454001	29456000	652	24.4477	1	1
chr15	30374001	30376000	1258	41.952	0.999833	1
chr15	30570001	30572000	2098	63.8637	0.985881	1
chr15	30622001	30624000	1143	38.7745	1	1
chr15	30852001	30854000	60	3.44323	1	1
chr15	30948001	30950000	1933	59.7071	0.988061	1
chr15	31096001	31098000	63	3.58406	1	1
chr15	31098001	31100000	30	1.94821	1	1
chr15	31104001	31106000	21	1.45333	1	1
chr15	31262001	31264000	39	2.41686	1	1
chr15	31376001	31378000	1535	49.4041	0.993998	1
chr15	31516001	31518000	393	16.1288	1	1
chr15	31570001	31572000	38	2.36583	1	1
chr15	31644001	31646000	313	13.3778	1	1
chr15	31832001	31834000	2297	68.8001	0.981059	1
chr15	31870001	31872000	511	20.0119	1	1
chr15	32078001	32080000	1443	46.958	0.994718	1
chr15	32320001	32322000	1678	53.1553	0.990668	1
chr15	32398001	32400000	1830	57.0805	0.988127	1
chr15	32518001	32520000	7591	183.705	0.894489	1
chr15	32630001	32632000	24	1.62186	1	1
chr15	32640001	32642000	62	3.53725	1	1
chr15	32648001	32650000	25	1.67718	1	1
chr15	32734001	32736000	3313	92.9556	0.963737	1
chr15	32956001	32958000	2487	73.4424	0.977061	1
chr15	33632001	33634000	57	3.30113	1	1
chr15	33900001	33902000	38	2.36583	1	1
chr15	34094001	34096000	1567	50.2488	0.992001	1
chr15	34096001	34098000	1567	50.2488	0.992002	1
chr15	34292001	34294000	22	1.50996	1	1
chr15	34362001	34364000	2150	65.1614	0.98266	1
chr15	34388001	34390000	1703	53.8051	0.989959	1
chr15	34474001	34476000	52	3.06129	1	1
chr15	34494001	34496000	1201	40.3839	0.998216	1
chr15	34574001	34576000	178	8.41372	1	1
chr15	34652001	34654000	3177	89.8088	0.966169	1
chr15	34820001	34822000	3210	90.5745	0.965789	1
chr15	34850001	34852000	1277	42.4719	0.997299	1
chr15	35218001	35220000	1415	46.2081	0.995445	1
chr15	35380001	35382000	1549	49.7741	0.993448	1
chr15	35506001	35508000	684	25.4293	1	1
chr15	35806001	35808000	18	1.28044	1	1
chr15	35810001	35812000	1637	52.0858	0.992515	1
chr15	35836001	35838000	704	26.0386	1	1
chr15	35890001	35892000	19	1.33861	1	1
chr15	36156001	36158000	126	6.3344	1	1
chr15	36296001	36298000	2128	64.6131	0.985046	1
chr15	36360001	36362000	3095	87.8998	0.969363	1
chr15	36362001	36364000	2294	68.7263	0.982408	1
chr15	36452001	36454000	19	1.33861	1	1
chr15	36476001	36478000	2379	70.8117	0.98113	1
chr15	36516001	36518000	1315	43.5076	0.998498	1
chr15	36530001	36532000	806	29.1003	1	1
chr15	36578001	36580000	872	31.0443	1	1
chr15	36726001	36728000	2909	83.5358	0.972705	1
chr15	36748001	36750000	405	16.5323	1	1
chr15	36792001	36794000	26	1.7321	1	1
chr15	36830001	36832000	3616	99.8855	0.96127	1
chr15	36844001	36846000	4919	128.62	0.940093	1
chr15	36870001	36872000	294	12.7069	1	1
chr15	36880001	36882000	180	8.49132	1	1
chr15	36882001	36884000	180	8.49132	1	1
chr15	36924001	36926000	2070	63.1626	0.986499	1
chr15	36934001	36936000	331	14.0068	1	1
chr15	36988001	36990000	106	5.4958	1	1
chr15	37168001	37170000	2095	63.7887	0.986205	1
chr15	37176001	37178000	630	23.7678	1	1
chr15	37182001	37184000	53	3.10957	1	1
chr15	37228001	37230000	24	1.62186	1	1
chr15	37240001	37242000	1996	61.3014	0.987839	1
chr15	37260001	37262000	43	2.61874	1	1
chr15	37318001	37320000	29	1.89469	1	1
chr15	37390001	37392000	398	16.2972	1	1
chr15	37436001	37438000	2094	63.7636	0.986273	1
chr15	37680001	37682000	318	13.5532	1	1
chr15	37762001	37764000	409	16.6663	1	1
chr15	37786001	37788000	152	7.39001	1	1
chr15	38006001	38008000	375	15.5193	1	1
chr15	38070001	38072000	5995	151.32	0.922655	1
chr15	38078001	38080000	2938	84.2194	0.972336	1
chr15	38090001	38092000	2456	72.6894	0.980178	1
chr15	38100001	38102000	1135	38.5513	1	1
chr15	38136001	38138000	1959	60.3662	0.988243	1
chr15	38176001	38178000	6725	166.302	0.91076	1
chr15	38262001	38264000	54	3.1577	1	1
chr15	38264001	38266000	52	3.06129	1	1
chr15	38320001	38322000	18	1.28044	1	1
chr15	38392001	38394000	3195	90.2266	0.967924	1
chr15	38410001	38412000	457	18.2573	1	1
chr15	38426001	38428000	661	24.7246	1	1
chr15	38430001	38432000	557	21.4805	1	1
chr15	38432001	38434000	554	21.3854	1	1
chr15	38442001	38444000	89	4.76056	1	1
chr15	38504001	38506000	1969	60.6193	0.98779	1
chr15	38550001	38552000	287	12.4578	1	1
chr15	38552001	38554000	287	12.4578	1	1
chr15	38588001	38590000	484	19.139	1	1
chr15	38640001	38642000	2167	65.5844	0.984435	1
chr15	38696001	38698000	15	1.10231	1	1
chr15	38728001	38730000	81	4.40605	1	1
chr15	38884001	38886000	2469	73.0054	0.979258	1
chr15	39034001	39036000	193	8.99203	1	1
chr15	39138001	39140000	23	1.56612	1	1
chr15	39146001	39148000	52	3.06129	1	1
chr15	39150001	39152000	2430	72.0566	0.979582	1
chr15	39292001	39294000	24	1.62186	1	1
chr15	39470001	39472000	865	30.8394	1	1
chr15	39594001	39596000	267	11.74	1	1
chr15	39688001	39690000	101	5.2819	1	1
chr15	39816001	39818000	48	2.86644	1	1
chr15	39866001	39868000	14	1.04156	1	1
chr15	40084001	40086000	1024	35.4256	1	1
chr15	40376001	40378000	753	27.5186	1	1
chr15	40384001	40386000	2805	81.0741	0.971901	1
chr15	40510001	40512000	3046	86.7548	0.967828	1
chr15	40562001	40564000	690	25.6124	1	1
chr15	40886001	40888000	186	8.72319	1	1
chr15	41376001	41378000	123	6.21022	1	1
chr15	41522001	41524000	388	15.96	1	1
chr15	41524001	41526000	249	11.0857	1	1
chr15	41830001	41832000	486	19.2039	1	1
chr15	41854001	41856000	3302	92.7019	0.962554	1
chr15	41856001	41858000	3304	92.7481	0.962521	1
chr15	42284001	42286000	766	27.9084	1	1
chr15	42354001	42356000	1223	40.9907	0.99623	1
chr15	42404001	42406000	657	24.6016	1	1
chr15	42432001	42434000	5809	147.452	0.921628	1
chr15	42512001	42514000	46	2.76794	1	1
chr15	42556001	42558000	1552	49.8532	0.99083	1
chr15	43460001	43462000	493	19.4309	1	1
chr15	43496001	43498000	536	20.8129	1	1
chr15	43806001	43808000	202	9.33514	1	1
chr15	44302001	44304000	2829	81.6436	0.970339	1
chr15	44348001	44350000	1813	56.6445	0.986906	1
chr15	44380001	44382000	2634	76.9907	0.973551	1
chr15	44498001	44500000	20	1.39623	1	1
chr15	44598001	44600000	22	1.50996	1	1
chr15	44600001	44602000	22	1.50996	1	1
chr15	44612001	44614000	59	3.396	1	1
chr15	44716001	44718000	35	2.21126	1	1
chr15	44994001	44996000	1833	57.1574	0.986943	1
chr15	45494001	45496000	1148	38.9138	0.998448	1
chr15	47934001	47936000	72	3.99965	1	1
chr15	48600001	48602000	31	2.00141	1	1
chr15	48602001	48604000	31	2.00141	1	1
chr15	48768001	48770000	362	15.0759	1	1
chr15	48900001	48902000	1565	50.1961	0.994688	1
chr15	49074001	49076000	52	3.06129	1	1
chr15	49552001	49554000	433	17.4658	1	1
chr15	49666001	49668000	746	27.3083	1	1
chr15	49668001	49670000	746	27.3083	1	1
chr15	50542001	50544000	3908	106.466	0.957782	1
chr15	50716001	50718000	4790	125.843	0.943541	1
chr15	50978001	50980000	2861	82.4016	0.97506	1
chr15	51042001	51044000	481	19.0414	1	1
chr15	51184001	51186000	1923	59.4532	0.990431	1
chr15	51356001	51358000	669	24.9702	1	1
chr15	51602001	51604000	1648	52.3732	0.995064	1
chr15	51614001	51616000	2496	73.6607	0.981254	1
chr15	51656001	51658000	694	25.7343	1	1
chr15	51682001	51684000	3157	89.344	0.97051	1
chr15	51788001	51790000	35	2.21126	1	1
chr15	51794001	51796000	26	1.7321	1	1
chr15	51924001	51926000	587	22.4266	1	1
chr15	52062001	52064000	1080	37.0097	1	1
chr15	52172001	52174000	1983	60.9732	0.989721	1
chr15	52370001	52372000	2529	74.4599	0.98084	1
chr15	52526001	52528000	193	8.99203	1	1
chr15	52682001	52684000	114	5.83436	1	1
chr15	52902001	52904000	416	16.9003	1	1
chr15	52966001	52968000	56	3.25347	1	1
chr15	53022001	53024000	3773	103.435	0.960516	1
chr15	53180001	53182000	1320	43.6435	1	1
chr15	53182001	53184000	1320	43.6435	1	1
chr15	53256001	53258000	789	28.5951	1	1
chr15	53316001	53318000	804	29.041	1	1
chr15	53334001	53336000	214	9.78841	1	1
chr15	53344001	53346000	5136	133.264	0.938254	1
chr15	53370001	53372000	22	1.50996	1	1
chr15	53446001	53448000	156	7.54942	1	1
chr15	53460001	53462000	2354	70.1998	0.983466	1
chr15	53462001	53464000	1073	36.8125	1	1
chr15	53642001	53644000	5425	139.395	0.933422	1
chr15	53998001	54000000	59	3.396	1	1
chr15	54222001	54224000	1338	44.1319	0.999527	1
chr15	54456001	54458000	1859	57.8226	0.990829	1
chr15	54600001	54602000	22	1.50996	1	1
chr15	54602001	54604000	22	1.50996	1	1
chr15	54724001	54726000	93	4.93565	1	1
chr15	54836001	54838000	589	22.4894	1	1
chr15	54904001	54906000	1339	44.159	0.998809	1
chr15	55036001	55038000	2333	69.6848	0.98245	1
chr15	55052001	55054000	388	15.96	1	1
chr15	55054001	55056000	389	15.9938	1	1
chr15	55086001	55088000	3521	97.7243	0.963042	1
chr15	55198001	55200000	3007	85.8411	0.971255	1
chr15	55242001	55244000	4807	126.209	0.941914	1
chr15	55244001	55246000	463	18.454	1	1
chr15	55276001	55278000	212	9.71319	1	1
chr15	55302001	55304000	982	34.2273	1	1
chr15	55376001	55378000	2509	73.9758	0.979104	1
chr15	55518001	55520000	67	3.76999	1	1
chr15	55700001	55702000	19	1.33861	1	1
chr15	55730001	55732000	28	1.84084	1	1
chr15	55770001	55772000	648	24.3244	1	1
chr15	55790001	55792000	30	1.94821	1	1
chr15	55928001	55930000	605	22.9901	1	1
chr15	55948001	55950000	4388	117.098	0.947554	1
chr15	55956001	55958000	24	1.62186	1	1
chr15	56196001	56198000	94	4.97922	1	1
chr15	56372001	56374000	602	22.8964	1	1
chr15	56438001	56440000	971	33.912	1	1
chr15	56446001	56448000	3427	95.5756	0.962195	1
chr15	56458001	56460000	38	2.36583	1	1
chr15	56736001	56738000	32	2.0543	1	1
chr15	56762001	56764000	14	1.04156	1	1
chr15	56854001	56856000	142	6.98815	1	1
chr15	57146001	57148000	2974	85.0664	0.968116	1
chr15	57268001	57270000	2678	78.0458	0.97269	1
chr15	57484001	57486000	475	18.8461	1	1
chr15	57486001	57488000	475	18.8461	1	1
chr15	57590001	57592000	42	2.5686	1	1
chr15	57598001	57600000	37	2.31456	1	1
chr15	57632001	57634000	908	32.0935	1	1
chr15	57714001	57716000	1584	50.6962	0.989676	1
chr15	57780001	57782000	41	2.51824	1	1
chr15	57796001	57798000	2288	68.5786	0.978071	1
chr15	57812001	57814000	1223	40.9907	0.995392	1
chr15	57884001	57886000	3760	103.142	0.953971	1
chr15	57890001	57892000	107	5.53837	1	1
chr15	57892001	57894000	107	5.53837	1	1
chr15	57896001	57898000	1724	54.3496	0.987095	1
chr15	57942001	57944000	29	1.89469	1	1
chr15	57944001	57946000	52	3.06129	1	1
chr15	57954001	57956000	340	14.3189	1	1
chr15	57994001	57996000	1044	35.9931	0.998022	1
chr15	58000001	58002000	1313	43.4532	0.993631	1
chr15	58026001	58028000	22	1.50996	1	1
chr15	58028001	58030000	23	1.56612	1	1
chr15	58166001	58168000	299	12.8842	1	1
chr15	58180001	58182000	21	1.45333	1	1
chr15	58182001	58184000	21	1.45333	1	1
chr15	58216001	58218000	836	29.9873	1	1
chr15	58234001	58236000	4735	124.654	0.937627	1
chr15	58252001	58254000	178	8.41372	1	1
chr15	58256001	58258000	634	23.8917	1	1
chr15	58296001	58298000	2311	69.1445	0.976981	1
chr15	58306001	58308000	381	15.723	1	1
chr15	58308001	58310000	1184	39.9136	0.995323	1
chr15	58312001	58314000	1996	61.3014	0.982092	1
chr15	58414001	58416000	129	6.45805	1	1
chr15	58502001	58504000	297	12.8134	1	1
chr15	58566001	58568000	121	6.12713	1	1
chr15	58576001	58578000	26	1.7321	1	1
chr15	58598001	58600000	986	34.3418	0.998263	1
chr15	58600001	58602000	986	34.3418	0.998262	1
chr15	58618001	58620000	31	2.00141	1	1
chr15	58636001	58638000	127	6.37568	1	1
chr15	58746001	58748000	909	32.1225	0.999411	1
chr15	58770001	58772000	3759	103.12	0.952994	1
chr15	58816001	58818000	2168	65.6093	0.978861	1
chr15	58818001	58820000	2168	65.6093	0.97886	1
chr15	58858001	58860000	300	12.9196	1	1
chr15	58894001	58896000	34	2.15922	1	1
chr15	58920001	58922000	1008	34.9701	0.997704	1
chr15	58940001	58942000	1640	52.1642	0.9874	1
chr15	58966001	58968000	392	16.095	1	1
chr15	58980001	58982000	36	2.26304	1	1
chr15	59034001	59036000	1569	50.3015	0.988521	1
chr15	59060001	59062000	649	24.3552	1	1
chr15	59086001	59088000	33	2.1069	1	1
chr15	59128001	59130000	20	1.39623	1	1
chr15	59166001	59168000	29	1.89469	1	1
chr15	59192001	59194000	551	21.2902	1	1
chr15	59196001	59198000	2083	63.4883	0.98011	1
chr15	59240001	59242000	970	33.8833	0.998234	1
chr15	59264001	59266000	707	26.1297	1	1
chr15	59266001	59268000	707	26.1297	1	1
chr15	59332001	59334000	36	2.26304	1	1
chr15	59350001	59352000	2810	81.1928	0.968259	1
chr15	59582001	59584000	337	14.215	1	1
chr15	59584001	59586000	337	14.215	1	1
chr15	59586001	59588000	1893	58.6901	0.983212	1
chr15	59660001	59662000	1536	49.4306	0.989044	1
chr15	59698001	59700000	2833	81.7385	0.967933	1
chr15	59700001	59702000	766	27.9084	1	1
chr15	59730001	59732000	1597	51.0378	0.98807	1
chr15	59790001	59792000	33	2.1069	1	1
chr15	59926001	59928000	38	2.36583	1	1
chr15	59928001	59930000	38	2.36583	1	1
chr15	59982001	59984000	752	27.4886	1	1
chr15	60058001	60060000	19	1.33861	1	1
chr15	60194001	60196000	148	7.22985	1	1
chr15	60304001	60306000	29	1.89469	1	1
chr15	60674001	60676000	547	21.1632	1	1
chr15	60776001	60778000	45	2.7184	1	1
chr15	60880001	60882000	1158	39.192	0.996023	1
chr15	60906001	60908000	631	23.7988	1	1
chr15	60966001	60968000	5518	141.355	0.925193	1
chr15	61248001	61250000	2892	83.1345	0.96818	1
chr15	61410001	61412000	4658	122.986	0.939648	1
chr15	61682001	61684000	141	6.94769	1	1
chr15	61738001	61740000	1417	46.2617	0.992793	1
chr15	61754001	61756000	44	2.66867	1	1
chr15	61788001	61790000	364	15.1443	1	1
chr15	61932001	61934000	82	4.45069	1	1
chr15	61934001	61936000	85	4.58405	1	1
chr15	61952001	61954000	475	18.8461	1	1
chr15	61998001	62000000	2124	64.5133	0.981611	1
chr15	62030001	62032000	43	2.61874	1	1
chr15	62038001	62040000	410	16.6998	1	1
chr15	62118001	62120000	23	1.56612	1	1
chr15	62126001	62128000	1440	46.8778	0.99292	1
chr15	62176001	62178000	1112	37.9083	0.998329	1
chr15	62314001	62316000	969	33.8546	1	1
chr15	62392001	62394000	3632	100.249	0.957581	1
chr15	62464001	62466000	234	10.534	1	1
chr15	62508001	62510000	1467	47.5987	0.992985	1
chr15	62550001	62552000	134	6.66301	1	1
chr15	62624001	62626000	594	22.6461	1	1
chr15	62694001	62696000	1531	49.2983	0.992187	1
chr15	62716001	62718000	16	1.16234	1	1
chr15	62794001	62796000	69	3.86221	1	1
chr15	62868001	62870000	29	1.89469	1	1
chr15	62948001	62950000	213	9.75082	1	1
chr15	62998001	63000000	26	1.7321	1	1
chr15	63058001	63060000	19	1.33861	1	1
chr15	63118001	63120000	75	4.13607	1	1
chr15	63256001	63258000	2472	73.0783	0.977576	1
chr15	63286001	63288000	80	4.36131	1	1
chr15	63774001	63776000	15	1.10231	1	1
chr15	63938001	63940000	1592	50.9065	0.992672	1
chr15	63942001	63944000	70	3.90814	1	1
chr15	63948001	63950000	132	6.5812	1	1
chr15	64006001	64008000	175	8.29704	1	1
chr15	64010001	64012000	1619	51.6148	0.992303	1
chr15	64012001	64014000	72	3.99965	1	1
chr15	64036001	64038000	42	2.5686	1	1
chr15	64042001	64044000	1751	55.048	0.990183	1
chr15	64070001	64072000	15	1.10231	1	1
chr15	64118001	64120000	839	30.0757	1	1
chr15	64186001	64188000	936	32.9044	1	1
chr15	64218001	64220000	56	3.25347	1	1
chr15	64220001	64222000	56	3.25347	1	1
chr15	64262001	64264000	1476	47.8385	0.99486	1
chr15	64272001	64274000	2376	70.7384	0.980209	1
chr15	64274001	64276000	1409	46.047	0.995962	1
chr15	64328001	64330000	175	8.29704	1	1
chr15	64386001	64388000	46	2.76794	1	1
chr15	64388001	64390000	528	20.5573	1	1
chr15	64396001	64398000	6922	170.294	0.906463	1
chr15	64474001	64476000	5261	135.923	0.933443	1
chr15	64544001	64546000	2942	84.3136	0.9712	1
chr15	64546001	64548000	2942	84.3136	0.971201	1
chr15	64646001	64648000	103	5.36768	1	1
chr15	64648001	64650000	103	5.36768	1	1
chr15	64732001	64734000	224	10.1627	1	1
chr15	64740001	64742000	3997	108.454	0.954154	1
chr15	64742001	64744000	3997	108.454	0.954155	1
chr15	64784001	64786000	700	25.917	1	1
chr15	64856001	64858000	85	4.58405	1	1
chr15	64888001	64890000	1880	58.3588	0.988692	1
chr15	64910001	64912000	4091	110.546	0.95271	1
chr15	65186001	65188000	18	1.28044	1	1
chr15	65240001	65242000	162	7.78718	1	1
chr15	65314001	65316000	1486	48.1047	0.995235	1
chr15	65466001	65468000	894	31.6864	1	1
chr15	65684001	65686000	231	10.4229	1	1
chr15	65788001	65790000	880	31.2781	1	1
chr15	66026001	66028000	347	14.5607	1	1
chr15	66080001	66082000	39	2.41686	1	1
chr15	66220001	66222000	1606	51.274	0.993003	1
chr15	66232001	66234000	1372	45.0512	0.996805	1
chr15	66354001	66356000	977	34.0841	1	1
chr15	66426001	66428000	20	1.39623	1	1
chr15	66444001	66446000	4018	108.922	0.953532	1
chr15	66448001	66450000	56	3.25347	1	1
chr15	66538001	66540000	295	12.7424	1	1
chr15	66552001	66554000	1610	51.3789	0.992615	1
chr15	66630001	66632000	2470	73.0297	0.978513	1
chr15	66638001	66640000	408	16.6329	1	1
chr15	66650001	66652000	160	7.7081	1	1
chr15	66692001	66694000	5570	142.449	0.928025	1
chr15	66794001	66796000	42	2.5686	1	1
chr15	66818001	66820000	210	9.63784	1	1
chr15	66870001	66872000	183	8.60742	1	1
chr15	66884001	66886000	2076	63.313	0.984567	1
chr15	66944001	66946000	5971	150.822	0.921143	1
chr15	66946001	66948000	672	25.0621	1	1
chr15	66966001	66968000	1692	53.5194	0.990687	1
chr15	66994001	66996000	15	1.10231	1	1
chr15	67080001	67082000	1036	35.7663	1	1
chr15	67136001	67138000	56	3.25347	1	1
chr15	67170001	67172000	580	22.2067	1	1
chr15	67342001	67344000	27	1.78665	1	1
chr15	67386001	67388000	409	16.6663	1	1
chr15	67408001	67410000	2458	72.7381	0.977362	1
chr15	67510001	67512000	841	30.1346	1	1
chr15	67512001	67514000	842	30.164	1	1
chr15	67530001	67532000	52	3.06129	1	1
chr15	67592001	67594000	1567	50.2488	0.991473	1
chr15	67782001	67784000	25	1.67718	1	1
chr15	67864001	67866000	73	4.04523	1	1
chr15	67872001	67874000	73	4.04523	1	1
chr15	67924001	67926000	1592	50.9065	0.990298	1
chr15	67930001	67932000	412	16.7667	1	1
chr15	67950001	67952000	41	2.51824	1	1
chr15	68020001	68022000	1998	61.3519	0.983456	1
chr15	68042001	68044000	45	2.7184	1	1
chr15	68186001	68188000	31	2.00141	1	1
chr15	68320001	68322000	76	4.18133	1	1
chr15	68342001	68344000	29	1.89469	1	1
chr15	68356001	68358000	148	7.22985	1	1
chr15	68446001	68448000	734	26.9469	1	1
chr15	68556001	68558000	4181	112.54	0.946655	1
chr15	68766001	68768000	82	4.45069	1	1
chr15	68840001	68842000	830	29.8104	1	1
chr15	69038001	69040000	14	1.04156	1	1
chr15	69382001	69384000	4285	114.835	0.943265	1
chr15	69506001	69508000	826	29.6923	0.999368	1
chr15	69692001	69694000	331	14.0068	1	1
chr15	69946001	69948000	60	3.44323	1	1
chr15	71090001	71092000	21	1.45333	1	1
chr15	71534001	71536000	3689	101.539	0.953678	1
chr15	71646001	71648000	14	1.04156	1	1
chr15	71678001	71680000	554	21.3854	1	1
chr15	71756001	71758000	20	1.39623	1	1
chr15	71792001	71794000	3046	86.7548	0.965052	1
chr15	71908001	71910000	138	6.826	1	1
chr15	72068001	72070000	2455	72.6651	0.975912	1
chr15	72292001	72294000	111	5.70792	1	1
chr15	72478001	72480000	1667	52.8688	0.991102	1
chr15	72512001	72514000	4094	110.612	0.951815	1
chr15	72544001	72546000	17	1.2217	1	1
chr15	72626001	72628000	766	27.9084	1	1
chr15	72642001	72644000	1517	48.9277	0.99465	1
chr15	72650001	72652000	16	1.16234	1	1
chr15	72698001	72700000	2288	68.5786	0.982488	1
chr15	72720001	72722000	697	25.8257	1	1
chr15	72750001	72752000	1668	52.8949	0.992965	1
chr15	72770001	72772000	18	1.28044	1	1
chr15	72806001	72808000	90	4.80446	1	1
chr15	72808001	72810000	26	1.7321	1	1
chr15	72810001	72812000	713	26.3118	1	1
chr15	72814001	72816000	1923	59.4532	0.989287	1
chr15	72854001	72856000	22	1.50996	1	1
chr15	73012001	73014000	144	7.06891	1	1
chr15	73050001	73052000	23	1.56612	1	1
chr15	73078001	73080000	22	1.50996	1	1
chr15	73098001	73100000	250	11.1223	1	1
chr15	73112001	73114000	566	21.7653	1	1
chr15	73122001	73124000	2140	64.9123	0.988207	1
chr15	73136001	73138000	1350	44.4568	1	1
chr15	73152001	73154000	298	12.8488	1	1
chr15	73158001	73160000	6979	171.446	0.909871	1
chr15	73186001	73188000	61	3.49031	1	1
chr15	73210001	73212000	260	11.4865	1	1
chr15	73214001	73216000	7005	171.97	0.909927	1
chr15	73248001	73250000	151	7.35004	1	1
chr15	73282001	73284000	1366	44.8892	1	1
chr15	73284001	73286000	3223	90.8758	0.971964	1
chr15	73330001	73332000	5731	145.823	0.931592	1
chr15	73332001	73334000	33	2.1069	1	1
chr15	73354001	73356000	284	12.3507	1	1
chr15	73362001	73364000	1591	50.8802	0.999239	1
chr15	73394001	73396000	1397	45.7246	1	1
chr15	73406001	73408000	34	2.15922	1	1
chr15	73432001	73434000	34	2.15922	1	1
chr15	73448001	73450000	335	14.1457	1	1
chr15	73462001	73464000	3541	98.1802	0.968392	1
chr15	73464001	73466000	3540	98.1574	0.968427	1
chr15	73490001	73492000	1674	53.0511	0.999059	1
chr15	73512001	73514000	34	2.15922	1	1
chr15	73570001	73572000	61	3.49031	1	1
chr15	73572001	73574000	61	3.49031	1	1
chr15	73574001	73576000	144	7.06891	1	1
chr15	73630001	73632000	3217	90.7367	0.975249	1
chr15	73660001	73662000	24	1.62186	1	1
chr15	73676001	73678000	4207	113.115	0.959577	1
chr15	73700001	73702000	2630	76.8946	0.985483	1
chr15	73720001	73722000	2011	61.6796	0.99576	1
chr15	73724001	73726000	31	2.00141	1	1
chr15	73726001	73728000	31	2.00141	1	1
chr15	73732001	73734000	1027	35.5108	1	1
chr15	73770001	73772000	2626	76.7985	0.986228	1
chr15	73792001	73794000	309	13.2372	1	1
chr15	73806001	73808000	4661	123.051	0.953453	1
chr15	73834001	73836000	295	12.7424	1	1
chr15	73862001	73864000	1892	58.6646	0.999083	1
chr15	73882001	73884000	1749	54.9963	1	1
chr15	73900001	73902000	4765	125.303	0.952677	1
chr15	73980001	73982000	603	22.9277	1	1
chr15	73982001	73984000	626	23.6438	1	1
chr15	74022001	74024000	2147	65.0867	0.996482	1
chr15	74064001	74066000	2555	75.0883	0.990238	1
chr15	74104001	74106000	3450	96.1024	0.976041	1
chr15	74106001	74108000	243	10.8657	1	1
chr15	74138001	74140000	5050	131.428	0.950325	1
chr15	74198001	74200000	47	2.81728	1	1
chr15	74310001	74312000	17	1.2217	1	1
chr15	74332001	74334000	7644	184.758	0.909991	1
chr15	74468001	74470000	1838	57.2854	1	1
chr15	74492001	74494000	5149	133.541	0.95182	1
chr15	74506001	74508000	840	30.1052	1	1
chr15	74508001	74510000	93	4.93565	1	1
chr15	74560001	74562000	2691	78.3569	0.992366	1
chr15	74638001	74640000	26	1.7321	1	1
chr15	74662001	74664000	7696	185.79	0.911756	1
chr15	74680001	74682000	135	6.70384	1	1
chr15	74694001	74696000	4519	119.963	0.963565	1
chr15	74696001	74698000	630	23.7678	1	1
chr15	74698001	74700000	3279	92.1711	0.983781	1
chr15	74702001	74704000	3183	89.9481	0.985372	1
chr15	74708001	74710000	2283	68.4554	1	1
chr15	74712001	74714000	7504	181.973	0.915205	1
chr15	74720001	74722000	1538	49.4835	1	1
chr15	74724001	74726000	1338	44.1319	1	1
chr15	74844001	74846000	2418	71.7641	0.998712	1
chr15	74872001	74874000	1751	55.048	1	1
chr15	74900001	74902000	3051	86.8718	0.988703	1
chr15	74926001	74928000	4241	113.865	0.969455	1
chr15	74978001	74980000	921	32.4705	1	1
chr15	75004001	75006000	132	6.5812	1	1
chr15	75070001	75072000	2928	83.9838	0.991455	1
chr15	75120001	75122000	1236	41.3483	1	1
chr15	75142001	75144000	23	1.56612	1	1
chr15	75158001	75160000	4759	125.173	0.961922	1
chr15	75182001	75184000	1023	35.3971	1	1
chr15	75188001	75190000	785	28.4759	1	1
chr15	75234001	75236000	373	15.4513	1	1
chr15	75270001	75272000	409	16.6663	1	1
chr15	75398001	75400000	2625	76.7745	0.997028	1
chr15	75458001	75460000	893	31.6572	1	1
chr15	75542001	75544000	166	7.94481	1	1
chr15	75564001	75566000	1083	37.0941	1	1
chr15	75570001	75572000	507	19.8831	1	1
chr15	75592001	75594000	75	4.13607	1	1
chr15	75640001	75642000	3132	88.7623	0.988456	1
chr15	75704001	75706000	28	1.84084	1	1
chr15	75706001	75708000	2429	72.0322	0.999694	1
chr15	75708001	75710000	2401	71.3493	1	1
chr15	75718001	75720000	19690	401.999	0.724186	1
chr15	75748001	75750000	23	1.56612	1	1
chr15	75782001	75784000	142	6.98815	1	1
chr15	75784001	75786000	6724	166.282	0.929489	1
chr15	75826001	75828000	23	1.56612	1	1
chr15	75828001	75830000	1860	57.8482	1	1
chr15	75840001	75842000	336	14.1804	1	1
chr15	75888001	75890000	1734	54.6085	1	1
chr15	75898001	75900000	737	27.0373	1	1
chr15	75908001	75910000	2150	65.1614	1	1
chr15	75920001	75922000	670	25.0008	1	1
chr15	75928001	75930000	2296	68.7755	1	1
chr15	75930001	75932000	480	19.0089	1	1
chr15	75946001	75948000	958	33.5385	1	1
chr15	75984001	75986000	1088	37.2348	1	1
chr15	75992001	75994000	5935	150.075	0.941013	1
chr15	76012001	76014000	23	1.56612	1	1
chr15	76084001	76086000	196	9.10671	1	1
chr15	76090001	76092000	146	7.14948	1	1
chr15	76098001	76100000	168	8.02337	1	1
chr15	76124001	76126000	1657	52.6081	1	1
chr15	76130001	76132000	12087	269.217	0.8406	1
chr15	76166001	76168000	16	1.16234	1	1
chr15	76170001	76172000	7753	186.92	0.909915	1
chr15	76172001	76174000	498	19.5927	1	1
chr15	76226001	76228000	2077	63.338	1	1
chr15	76282001	76284000	5371	138.254	0.947303	1
chr15	76284001	76286000	5930	149.971	0.938196	1
chr15	76314001	76316000	2826	81.5725	0.988335	1
chr15	76320001	76322000	4284	114.813	0.964519	1
chr15	76348001	76350000	3313	92.9556	0.979973	1
chr15	76402001	76404000	14	1.04156	1	1
chr15	76436001	76438000	4452	118.499	0.960263	1
chr15	76448001	76450000	55	3.20566	1	1
chr15	76458001	76460000	2363	70.4202	0.993974	1
chr15	76460001	76462000	2364	70.4447	0.99393	1
chr15	76538001	76540000	1867	58.027	1	1
chr15	76582001	76584000	2934	84.1252	0.982882	1
chr15	76592001	76594000	1851	57.6181	1	1
chr15	76630001	76632000	632	23.8298	1	1
chr15	76664001	76666000	2092	63.7136	0.995357	1
chr15	76676001	76678000	15	1.10231	1	1
chr15	76706001	76708000	2675	77.9739	0.985212	1
chr15	76724001	76726000	28	1.84084	1	1
chr15	76726001	76728000	25	1.67718	1	1
chr15	76762001	76764000	61	3.49031	1	1
chr15	76788001	76790000	4291	114.967	0.957621	1
chr15	76868001	76870000	252	11.1953	1	1
chr15	76870001	76872000	252	11.1953	1	1
chr15	76992001	76994000	389	15.9938	1	1
chr15	77138001	77140000	67	3.76999	1	1
chr15	77156001	77158000	261	11.5228	1	1
chr15	77158001	77160000	2420	71.8129	0.98228	1
chr15	77164001	77166000	770	28.0281	1	1
chr15	77228001	77230000	2590	75.9324	0.978468	1
chr15	77288001	77290000	129	6.45805	1	1
chr15	77298001	77300000	280	12.2076	1	1
chr15	77310001	77312000	101	5.2819	1	1
chr15	77578001	77580000	73	4.04523	1	1
chr15	77596001	77598000	1901	58.8938	0.984942	1
chr15	77598001	77600000	1901	58.8938	0.98492	1
chr15	77748001	77750000	285	12.3864	1	1
chr15	77758001	77760000	438	17.6313	1	1
chr15	77786001	77788000	2242	67.4437	0.977653	1
chr15	77790001	77792000	1673	53.0251	0.986891	1
chr15	77792001	77794000	1961	60.4168	0.982185	1
chr15	77954001	77956000	1637	52.0858	0.986531	1
chr15	78048001	78050000	38	2.36583	1	1
chr15	78064001	78066000	385	15.8585	1	1
chr15	78122001	78124000	1408	46.0202	0.98988	1
chr15	78160001	78162000	325	13.7978	1	1
chr15	78162001	78164000	14	1.04156	1	1
chr15	78182001	78184000	3551	98.4079	0.954989	1
chr15	78220001	78222000	1693	53.5454	0.985265	1
chr15	78266001	78268000	2306	69.0215	0.975352	1
chr15	78268001	78270000	2013	61.73	0.980127	1
chr15	78380001	78382000	383	15.7908	1	1
chr15	78464001	78466000	397	16.2635	1	1
chr15	78476001	78478000	74	4.09071	1	1
chr15	78502001	78504000	48	2.86644	1	1
chr15	78504001	78506000	48	2.86644	1	1
chr15	78516001	78518000	1173	39.6087	0.994713	1
chr15	78542001	78544000	1051	36.1912	0.996838	1
chr15	78574001	78576000	469	18.6503	1	1
chr15	78604001	78606000	2651	77.3987	0.971134	1
chr15	78610001	78612000	483	19.1065	1	1
chr15	78650001	78652000	663	24.786	1	1
chr15	78652001	78654000	238	10.6817	1	1
chr15	78786001	78788000	27	1.78665	1	1
chr15	78790001	78792000	243	10.8657	1	1
chr15	78808001	78810000	26	1.7321	1	1
chr15	78816001	78818000	15	1.10231	1	1
chr15	78844001	78846000	133	6.62213	1	1
chr15	78854001	78856000	113	5.79228	1	1
chr15	78872001	78874000	1404	45.9127	0.993297	1
chr15	78876001	78878000	1553	49.8796	0.9909	1
chr15	78878001	78880000	764	27.8485	1	1
chr15	78988001	78990000	847	30.3111	1	1
chr15	79064001	79066000	5328	137.344	0.930946	1
chr15	79080001	79082000	917	32.3546	1	1
chr15	79100001	79102000	746	27.3083	1	1
chr15	79114001	79116000	14	1.04156	1	1
chr15	79214001	79216000	3558	98.5673	0.960857	1
chr15	79276001	79278000	1712	54.0386	0.991367	1
chr15	79334001	79336000	1310	43.3716	0.998319	1
chr15	79356001	79358000	189	8.83862	1	1
chr15	79476001	79478000	919	32.4126	1	1
chr15	79520001	79522000	52	3.06129	1	1
chr15	79526001	79528000	162	7.78718	1	1
chr15	79572001	79574000	15	1.10231	1	1
chr15	79574001	79576000	1197	40.2733	1	1
chr15	79628001	79630000	19	1.33861	1	1
chr15	79658001	79660000	18	1.28044	1	1
chr15	79678001	79680000	73	4.04523	1	1
chr15	79706001	79708000	14	1.04156	1	1
chr15	79708001	79710000	14	1.04156	1	1
chr15	79786001	79788000	62	3.53725	1	1
chr15	79828001	79830000	72	3.99965	1	1
chr15	79832001	79834000	5152	133.605	0.937987	1
chr15	79892001	79894000	2933	84.1016	0.974169	1
chr15	79906001	79908000	68	3.81616	1	1
chr15	79926001	79928000	366	15.2126	1	1
chr15	79928001	79930000	1295	42.9632	1	1
chr15	79932001	79934000	7721	186.286	0.896499	1
chr15	80148001	80150000	2384	70.934	0.983225	1
chr15	80166001	80168000	2103	63.9887	0.987799	1
chr15	80192001	80194000	1765	55.4094	0.993299	1
chr15	80266001	80268000	1287	42.745	1	1
chr15	80290001	80292000	119	6.0438	1	1
chr15	80408001	80410000	679	25.2764	1	1
chr15	80422001	80424000	1947	60.0622	0.990248	1
chr15	80492001	80494000	1393	45.617	0.999256	1
chr15	80494001	80496000	2128	64.6131	0.987282	1
chr15	80518001	80520000	5020	130.786	0.940222	1
chr15	80548001	80550000	5589	142.848	0.930982	1
chr15	80664001	80666000	93	4.93565	1	1
chr15	80668001	80670000	2779	80.4562	0.976719	1
chr15	80704001	80706000	281	12.2434	1	1
chr15	80706001	80708000	2765	80.123	0.976978	1
chr15	80744001	80746000	44	2.66867	1	1
chr15	80756001	80758000	1419	46.3154	0.998959	1
chr15	80790001	80792000	15	1.10231	1	1
chr15	80796001	80798000	38	2.36583	1	1
chr15	80808001	80810000	24	1.62186	1	1
chr15	80840001	80842000	27	1.78665	1	1
chr15	80844001	80846000	306	13.1315	1	1
chr15	80846001	80848000	306	13.1315	1	1
chr15	80900001	80902000	2663	77.6864	0.978978	1
chr15	80918001	80920000	3792	103.863	0.960649	1
chr15	80944001	80946000	871	31.015	1	1
chr15	80966001	80968000	1764	55.3836	0.993822	1
chr15	80970001	80972000	358	14.9389	1	1
chr15	80996001	80998000	1665	52.8167	0.995542	1
chr15	81024001	81026000	1529	49.2454	0.997868	1
chr15	81036001	81038000	30	1.94821	1	1
chr15	81042001	81044000	468	18.6176	1	1
chr15	81052001	81054000	33	2.1069	1	1
chr15	81074001	81076000	69	3.86221	1	1
chr15	81130001	81132000	1010	35.0271	1	1
chr15	81132001	81134000	1010	35.0271	1	1
chr15	81152001	81154000	2424	71.9104	0.983918	1
chr15	81184001	81186000	534	20.749	1	1
chr15	81240001	81242000	5374	138.318	0.936457	1
chr15	81246001	81248000	1147	38.8859	1	1
chr15	81248001	81250000	581	22.2381	1	1
chr15	81314001	81316000	74	4.09071	1	1
chr15	81316001	81318000	667	24.9088	1	1
chr15	81318001	81320000	3788	103.773	0.96276	1
chr15	81320001	81322000	680	25.307	1	1
chr15	81338001	81340000	2046	62.5603	0.991264	1
chr15	81356001	81358000	262	11.559	1	1
chr15	81360001	81362000	2159	65.3854	0.989578	1
chr15	81408001	81410000	250	11.1223	1	1
chr15	81418001	81420000	36	2.26304	1	1
chr15	81422001	81424000	349	14.6296	1	1
chr15	81464001	81466000	111	5.70792	1	1
chr15	81466001	81468000	6609	163.942	0.917993	1
chr15	81504001	81506000	540	20.9404	1	1
chr15	81614001	81616000	1117	38.0483	1	1
chr15	81632001	81634000	2506	73.9031	0.985891	1
chr15	81678001	81680000	42	2.5686	1	1
chr15	81702001	81704000	150	7.31002	1	1
chr15	81780001	81782000	6870	169.243	0.915928	1
chr15	81782001	81784000	11453	257.559	0.842166	1
chr15	81788001	81790000	200	9.25913	1	1
chr15	81798001	81800000	70	3.90814	1	1
chr15	81800001	81802000	70	3.90814	1	1
chr15	81840001	81842000	78	4.27153	1	1
chr15	81854001	81856000	349	14.6296	1	1
chr15	81902001	81904000	15	1.10231	1	1
chr15	81924001	81926000	1622	51.6934	1	1
chr15	82050001	82052000	55	3.20566	1	1
chr15	82052001	82054000	18	1.28044	1	1
chr15	82064001	82066000	4804	126.145	0.950722	1
chr15	82070001	82072000	3375	94.3825	0.973989	1
chr15	82096001	82098000	3601	99.545	0.970364	1
chr15	82112001	82114000	18	1.28044	1	1
chr15	82140001	82142000	1993	61.2257	0.996618	1
chr15	82164001	82166000	17	1.2217	1	1
chr15	82182001	82184000	1955	60.2649	0.997263	1
chr15	82184001	82186000	1955	60.2649	0.997264	1
chr15	82212001	82214000	149	7.26996	1	1
chr15	82254001	82256000	4363	116.55	0.958018	1
chr15	82256001	82258000	1522	49.0601	1	1
chr15	82338001	82340000	140	6.90718	1	1
chr15	82350001	82352000	4056	109.768	0.962821	1
chr15	82354001	82356000	3477	96.7199	0.972235	1
chr15	82356001	82358000	707	26.1297	1	1
chr15	82358001	82360000	725	26.6751	1	1
chr15	82392001	82394000	1066	36.6151	1	1
chr15	82436001	82438000	329	13.9372	1	1
chr15	82442001	82444000	3013	85.9818	0.97949	1
chr15	82444001	82446000	3013	85.9818	0.979482	1
chr15	82462001	82464000	33	2.1069	1	1
chr15	82484001	82486000	3830	104.717	0.966012	1
chr15	82554001	82556000	1970	60.6446	0.995971	1
chr15	82668001	82670000	1014	35.1411	1	1
chr15	82732001	82734000	15	1.10231	1	1
chr15	82764001	82766000	1248	41.6779	1	1
chr15	82770001	82772000	325	13.7978	1	1
chr15	82786001	82788000	665	24.8474	1	1
chr15	82788001	82790000	768	27.9682	1	1
chr15	82796001	82798000	2037	62.3341	0.993525	1
chr15	82818001	82820000	7477	181.435	0.905	1
chr15	82882001	82884000	2192	66.2054	0.990507	1
chr15	82884001	82886000	266	11.7038	1	1
chr15	82904001	82906000	2602	76.2213	0.983706	1
chr15	82946001	82948000	286	12.4221	1	1
chr15	83012001	83014000	837	30.0168	1	1
chr15	83018001	83020000	4971	129.737	0.944567	1
chr15	83022001	83024000	35	2.21126	1	1
chr15	83028001	83030000	22	1.50996	1	1
chr15	83046001	83048000	24	1.62186	1	1
chr15	83058001	83060000	908	32.0935	1	1
chr15	83072001	83074000	853	30.4874	1	1
chr15	83098001	83100000	827	29.7218	1	1
chr15	83100001	83102000	3462	96.3769	0.968758	1
chr15	83108001	83110000	29	1.89469	1	1
chr15	83110001	83112000	100	5.23889	1	1
chr15	83120001	83122000	3036	86.5207	0.975618	1
chr15	83136001	83138000	2699	78.5483	0.981049	1
chr15	83138001	83140000	1215	40.7702	1	1
chr15	83228001	83230000	264	11.6315	1	1
chr15	83240001	83242000	73	4.04523	1	1
chr15	83254001	83256000	28	1.84084	1	1
chr15	83288001	83290000	3604	99.6131	0.965959	1
chr15	83296001	83298000	2003	61.478	0.992023	1
chr15	83302001	83304000	48	2.86644	1	1
chr15	83314001	83316000	1582	50.6436	0.998867	1
chr15	83338001	83340000	392	16.095	1	1
chr15	83342001	83344000	2101	63.9387	0.990403	1
chr15	83352001	83354000	17	1.2217	1	1
chr15	83408001	83410000	27	1.78665	1	1
chr15	83438001	83440000	204	9.41101	1	1
chr15	83448001	83450000	10460	239.065	0.855134	1
chr15	83462001	83464000	2028	62.1077	0.991725	1
chr15	83472001	83474000	3936	107.093	0.960681	1
chr15	83474001	83476000	3713	102.082	0.964315	1
chr15	83494001	83496000	2805	81.0741	0.979153	1
chr15	83496001	83498000	3446	96.0108	0.968722	1
chr15	83508001	83510000	324	13.7629	1	1
chr15	83546001	83548000	665	24.8474	1	1
chr15	83564001	83566000	29	1.89469	1	1
chr15	83566001	83568000	29	1.89469	1	1
chr15	83574001	83576000	2676	77.9979	0.98156	1
chr15	83576001	83578000	1150	38.9695	1	1
chr15	83590001	83592000	151	7.35004	1	1
chr15	83594001	83596000	5858	148.473	0.92991	1
chr15	83596001	83598000	110	5.66563	1	1
chr15	83602001	83604000	62	3.53725	1	1
chr15	83618001	83620000	1042	35.9364	1	1
chr15	83626001	83628000	2293	68.7017	0.988073	1
chr15	83628001	83630000	1498	48.4236	1	1
chr15	83636001	83638000	222	10.0881	1	1
chr15	83642001	83644000	3967	107.785	0.960914	1
chr15	83658001	83660000	963	33.6823	1	1
chr15	83662001	83664000	397	16.2635	1	1
chr15	83668001	83670000	4004	108.611	0.960482	1
chr15	83678001	83680000	902	31.9191	1	1
chr15	83724001	83726000	1620	51.641	0.999724	1
chr15	83730001	83732000	978	34.1127	1	1
chr15	83772001	83774000	2481	73.2968	0.986118	1
chr15	83776001	83778000	251	11.1588	1	1
chr15	83782001	83784000	3524	97.7928	0.969229	1
chr15	83786001	83788000	486	19.2039	1	1
chr15	83818001	83820000	61	3.49031	1	1
chr15	83826001	83828000	684	25.4293	1	1
chr15	83840001	83842000	2866	82.5199	0.980541	1
chr15	83846001	83848000	27	1.78665	1	1
chr15	83872001	83874000	439	17.6644	1	1
chr15	83874001	83876000	439	17.6644	1	1
chr15	83910001	83912000	222	10.0881	1	1
chr15	83914001	83916000	25	1.67718	1	1
chr15	83934001	83936000	135	6.70384	1	1
chr15	83956001	83958000	2260	67.8883	0.991863	1
chr15	83958001	83960000	148	7.22985	1	1
chr15	83974001	83976000	25	1.67718	1	1
chr15	83976001	83978000	25	1.67718	1	1
chr15	83996001	83998000	5053	131.492	0.94697	1
chr15	84000001	84002000	1961	60.4168	0.997361	1
chr15	84036001	84038000	10297	236	0.862781	1
chr15	84050001	84052000	1352	44.5109	1	1
chr15	84076001	84078000	319	13.5882	1	1
chr15	84082001	84084000	169	8.06259	1	1
chr15	84096001	84098000	5665	144.442	0.938554	1
chr15	84124001	84126000	1035	35.7379	1	1
chr15	84128001	84130000	2305	68.9969	0.993745	1
chr15	84132001	84134000	2077	63.338	0.997524	1
chr15	84178001	84180000	2786	80.6226	0.986729	1
chr15	84190001	84192000	80	4.36131	1	1
chr15	84206001	84208000	5501	140.998	0.94301	1
chr15	84220001	84222000	2951	84.5255	0.984737	1
chr15	84230001	84232000	1965	60.5181	1	1
chr15	84242001	84244000	362	15.0759	1	1
chr15	84272001	84274000	1356	44.6191	1	1
chr15	84306001	84308000	465	18.5195	1	1
chr15	84336001	84338000	2676	77.9979	0.991132	1
chr15	84338001	84340000	3044	86.708	0.98517	1
chr15	84340001	84342000	366	15.2126	1	1
chr15	84372001	84374000	4703	123.962	0.958708	1
chr15	84402001	84404000	217	9.90102	1	1
chr15	84432001	84434000	1079	36.9815	1	1
chr15	84440001	84442000	2970	84.9723	0.987979	1
chr15	84442001	84444000	2970	84.9723	0.988009	1
chr15	84444001	84446000	86	4.62831	1	1
chr15	84446001	84448000	2731	79.3126	0.991963	1
chr15	84494001	84496000	5003	130.422	0.955673	1
chr15	84510001	84512000	88	4.71656	1	1
chr15	84518001	84520000	2147	65.0867	1	1
chr15	84536001	84538000	4245	113.953	0.968586	1
chr15	84556001	84558000	2704	78.6678	0.993944	1
chr15	84602001	84604000	5026	130.915	0.956705	1
chr15	84622001	84624000	1252	41.7876	1	1
chr15	84634001	84636000	47	2.81728	1	1
chr15	84652001	84654000	16	1.16234	1	1
chr15	84660001	84662000	119	6.0438	1	1
chr15	84666001	84668000	396	16.2299	1	1
chr15	84674001	84676000	21	1.45333	1	1
chr15	84676001	84678000	24	1.62186	1	1
chr15	84680001	84682000	2033	62.2335	1	1
chr15	84688001	84690000	19	1.33861	1	1
chr15	84690001	84692000	2358	70.2978	1	1
chr15	84692001	84694000	4275	114.615	0.969863	1
chr15	84698001	84700000	7035	172.575	0.925056	1
chr15	84700001	84702000	7653	184.937	0.915056	1
chr15	84710001	84712000	1472	47.732	1	1
chr15	84714001	84716000	47	2.81728	1	1
chr15	84718001	84720000	1074	36.8407	1	1
chr15	84724001	84726000	46	2.76794	1	1
chr15	84726001	84728000	104	5.41046	1	1
chr15	84728001	84730000	8519	201.964	0.901263	1
chr15	84754001	84756000	412	16.7667	1	1
chr15	84758001	84760000	7502	181.933	0.917917	1
chr15	84760001	84762000	5148	133.52	0.956154	1
chr15	84766001	84768000	553	21.3537	1	1
chr15	84768001	84770000	378	15.6212	1	1
chr15	84794001	84796000	1482	47.9983	1	1
chr15	84804001	84806000	1197	40.2733	1	1
chr15	84816001	84818000	1155	39.1086	1	1
chr15	84820001	84822000	3996	108.432	0.975119	1
chr15	84826001	84828000	1787	55.9762	1	1
chr15	84828001	84830000	4934	128.943	0.959861	1
chr15	84840001	84842000	4905	128.32	0.960338	1
chr15	84854001	84856000	1835	57.2086	1	1
chr15	84860001	84862000	2050	62.6607	1	1
chr15	84864001	84866000	1399	45.7783	1	1
chr15	84868001	84870000	1465	47.5454	1	1
chr15	84870001	84872000	4421	117.821	0.968177	1
chr15	84872001	84874000	7681	185.492	0.915215	1
chr15	84886001	84888000	10041	231.168	0.877052	1
chr15	84888001	84890000	8542	202.412	0.901227	1
chr15	84892001	84894000	4815	126.382	0.961687	1
chr15	84894001	84896000	500	19.6573	1	1
chr15	84902001	84904000	25	1.67718	1	1
chr15	84904001	84906000	53	3.10957	1	1
chr15	84914001	84916000	154	7.46981	1	1
chr15	84920001	84922000	5150	133.563	0.956073	1
chr15	84922001	84924000	4731	124.568	0.962875	1
chr15	84926001	84928000	16	1.16234	1	1
chr15	84930001	84932000	24	1.62186	1	1
chr15	84936001	84938000	65	3.67728	1	1
chr15	84940001	84942000	1871	58.1291	1	1
chr15	84944001	84946000	3107	88.1797	0.98913	1
chr15	84974001	84976000	3614	99.8401	0.980545	1
chr15	84980001	84982000	5264	135.987	0.953615	1
chr15	84982001	84984000	496	19.528	1	1
chr15	84986001	84988000	5600	143.079	0.948075	1
chr15	84990001	84992000	5005	130.465	0.957699	1
chr15	84992001	84994000	5003	130.422	0.957705	1
chr15	85002001	85004000	799	28.8925	1	1
chr15	85010001	85012000	1535	49.4041	1	1
chr15	85012001	85014000	1541	49.5628	1	1
chr15	85016001	85018000	34	2.15922	1	1
chr15	85020001	85022000	542	21.0041	1	1
chr15	85022001	85024000	538	20.8767	1	1
chr15	85024001	85026000	116	5.91833	1	1
chr15	85034001	85036000	118	6.00204	1	1
chr15	85048001	85050000	314	13.4129	1	1
chr15	85050001	85052000	4109	110.945	0.971392	1
chr15	85052001	85054000	189	8.83862	1	1
chr15	85058001	85060000	39	2.41686	1	1
chr15	85060001	85062000	173	8.21905	1	1
chr15	85062001	85064000	215	9.82598	1	1
chr15	85064001	85066000	3021	86.1694	0.988883	1
chr15	85072001	85074000	268	11.7761	1	1
chr15	85078001	85080000	26	1.7321	1	1
chr15	85084001	85086000	1348	44.4027	1	1
chr15	85086001	85088000	2798	80.9078	0.99215	1
chr15	85088001	85090000	631	23.7988	1	1
chr15	85094001	85096000	199	9.22108	1	1
chr15	85096001	85098000	41	2.51824	1	1
chr15	85100001	85102000	601	22.8652	1	1
chr15	85102001	85104000	4968	129.672	0.956551	1
chr15	85110001	85112000	733	26.9167	1	1
chr15	85112001	85114000	225	10.1999	1	1
chr15	85118001	85120000	346	14.5262	1	1
chr15	85120001	85122000	1054	36.2761	1	1
chr15	85122001	85124000	1398	45.7515	1	1
chr15	85126001	85128000	4258	114.24	0.967702	1
chr15	85128001	85130000	174	8.25807	1	1
chr15	85142001	85144000	1353	44.538	1	1
chr15	85150001	85152000	7487	181.634	0.914858	1
chr15	85152001	85154000	14136	306.182	0.80823	1
chr15	85154001	85156000	5880	148.931	0.940866	1
chr15	85158001	85160000	299	12.8842	1	1
chr15	85162001	85164000	58	3.34864	1	1
chr15	85164001	85166000	138	6.826	1	1
chr15	85166001	85168000	128	6.41689	1	1
chr15	85168001	85170000	1766	55.4351	1	1
chr15	85170001	85172000	2768	80.1944	0.991284	1
chr15	85176001	85178000	2304	68.9723	0.998795	1
chr15	85182001	85184000	1884	58.4608	1	1
chr15	85184001	85186000	1440	46.8778	1	1
chr15	85196001	85198000	2058	62.8616	1	1
chr15	85198001	85200000	2888	83.04	0.989449	1
chr15	85200001	85202000	39	2.41686	1	1
chr15	85202001	85204000	6621	164.186	0.92884	1
chr15	85204001	85206000	9324	217.517	0.885178	1
chr15	85208001	85210000	141	6.94769	1	1
chr15	85210001	85212000	42	2.5686	1	1
chr15	85212001	85214000	97	5.10941	1	1
chr15	85216001	85218000	217	9.90102	1	1
chr15	85220001	85222000	959	33.5673	1	1
chr15	85222001	85224000	4065	109.968	0.971468	1
chr15	85228001	85230000	2895	83.2053	0.991045	1
chr15	85230001	85232000	2266	68.0363	1	1
chr15	85232001	85234000	1634	52.0074	1	1
chr15	85234001	85236000	1317	43.562	1	1
chr15	85236001	85238000	260	11.4865	1	1
chr15	85240001	85242000	29	1.89469	1	1
chr15	85244001	85246000	3204	90.4354	0.987957	1
chr15	85248001	85250000	1927	59.5548	1	1
chr15	85250001	85252000	45	2.7184	1	1
chr15	85252001	85254000	1691	53.4934	1	1
chr15	85258001	85260000	10243	234.983	0.876244	1
chr15	85260001	85262000	754	27.5487	1	1
chr15	85262001	85264000	1443	46.958	1	1
chr15	85264001	85266000	3262	91.7783	0.990771	1
chr15	85266001	85268000	3312	92.9325	0.990424	1
chr15	85270001	85272000	6051	152.481	0.946833	1
chr15	85272001	85274000	9260	216.29	0.895341	1
chr15	85274001	85276000	3012	85.9584	0.997368	1
chr15	85276001	85278000	3753	102.984	0.985859	1
chr15	85278001	85280000	18167	376.27	0.755575	1
chr15	85280001	85282000	16529	348.163	0.781704	1
chr15	85282001	85284000	8199	195.71	0.915392	1
chr15	85284001	85286000	3076	87.4562	0.999333	1
chr15	85288001	85290000	7860	189.037	0.922865	1
chr15	85300001	85302000	782	28.3865	1	1
chr15	85302001	85304000	50	2.96421	1	1
chr15	85304001	85306000	10293	235.925	0.889738	1
chr15	85306001	85308000	2321	69.3902	1	1
chr15	85308001	85310000	24	1.62186	1	1
chr15	85320001	85322000	2324	69.4639	1	1
chr15	85322001	85324000	475	18.8461	1	1
chr15	85326001	85328000	2823	81.5013	1	1
chr15	85334001	85336000	3283	92.2635	1	1
chr15	85338001	85340000	3189	90.0874	1	1
chr15	85344001	85346000	1029	35.5676	1	1
chr15	85346001	85348000	6373	159.116	0.971665	1
chr15	85348001	85350000	9751	225.669	0.917451	1
chr15	85350001	85352000	3432	95.6902	1	1
chr15	85352001	85354000	629	23.7368	1	1
chr15	85354001	85356000	2417	71.7397	1	1
chr15	85358001	85360000	5582	142.701	0.987974	1
chr15	85362001	85364000	2210	66.6518	1	1
chr15	85364001	85366000	3157	89.344	1	1
chr15	85366001	85368000	145	7.10922	1	1
chr15	85372001	85374000	1436	46.7708	1	1
chr15	85374001	85376000	3210	90.5745	1	1
chr15	85378001	85380000	2350	70.1017	1	1
chr15	85380001	85382000	2439	72.2758	1	1
chr15	85382001	85384000	3329	93.3243	1	1
chr15	85384001	85386000	3837	104.875	1	1
chr15	85388001	85390000	22	1.50996	1	1
chr15	85390001	85392000	1368	44.9432	1	1
chr15	85392001	85394000	4097	110.679	1	1
chr15	85404001	85406000	44	2.66867	1	1
chr15	85408001	85410000	2503	73.8304	1	1
chr15	85412001	85414000	81	4.40605	1	1
chr15	85416001	85418000	434	17.4989	1	1
chr15	85418001	85420000	43	2.61874	1	1
chr15	85422001	85424000	513	20.0762	1	1
chr15	85424001	85426000	1172	39.5809	1	1
chr15	85426001	85428000	34	2.15922	1	1
chr15	85428001	85430000	1627	51.8243	1	1
chr15	85430001	85432000	2853	82.2123	0.995194	1
chr15	85432001	85434000	291	12.6003	1	1
chr15	85436001	85438000	1618	51.5886	1	1
chr15	85438001	85440000	3861	105.413	0.965384	1
chr15	85440001	85442000	16	1.16234	1	1
chr15	85442001	85444000	2090	63.6636	0.986616	1
chr15	85444001	85446000	11468	257.837	0.83108	1
chr15	85446001	85448000	8815	207.712	0.869407	1
chr15	85448001	85450000	1891	58.6392	0.977275	1
chr15	85450001	85452000	37	2.31456	1	1
chr15	85456001	85458000	1788	56.0019	0.960408	1
chr15	85458001	85460000	599	22.8026	0.974906	1
chr15	85460001	85462000	56	3.25347	0.97883	1
chr15	85462001	85464000	1038	35.823	0.957885	1
chr15	85464001	85466000	27	1.78665	0.969348	1
chr15	85470001	85472000	2099	63.8887	0.920695	1
chr15	85474001	85476000	6643	164.634	0.837772	1
chr15	85476001	85478000	9697	224.641	0.784695	1
chr15	85484001	85486000	143	7.02855	0.919167	1
chr15	85486001	85488000	19	1.33861	0.916829	1
chr15	85500001	85502000	940	33.0199	0.876427	1
chr15	85502001	85504000	824	29.6332	0.875516	1
chr15	85504001	85506000	2106	64.0637	0.852422	1
chr15	85506001	85508000	8246	196.631	0.753334	1
chr15	85508001	85510000	4494	119.417	0.810229	1
chr15	85510001	85512000	86	4.62831	0.878998	1
chr15	85514001	85516000	648	24.3244	0.867591	1
chr15	85516001	85518000	5637	143.855	0.787589	1
chr15	85518001	85520000	6129	154.094	0.779559	1
chr15	85520001	85522000	1449	47.1184	0.8538	1
chr15	85522001	85524000	3137	88.8787	0.827288	1
chr15	85524001	85526000	6219	155.95	0.779444	1
chr15	85528001	85530000	616	23.333	0.871371	1
chr15	85530001	85532000	23047	457.507	0.537097	1
chr15	85534001	85536000	1823	56.901	0.859738	1
chr15	85536001	85538000	4647	122.748	0.818192	1
chr15	85538001	85540000	4640	122.596	0.822292	1
chr15	85540001	85542000	1113	37.9363	0.88329	1
chr15	85542001	85544000	268	11.7761	0.902036	1
chr15	85544001	85546000	1475	47.8119	0.888196	1
chr15	85546001	85548000	859	30.6635	0.90436	1
chr15	85548001	85550000	2379	70.8117	0.886599	1
chr15	85550001	85552000	11804	264.027	0.744637	1
chr15	85552001	85554000	17590	366.423	0.664458	1
chr15	85556001	85558000	3067	87.2459	0.908683	1
chr15	85558001	85560000	329	13.9372	0.963064	1
chr15	85560001	85562000	6855	168.939	0.867975	1
chr15	85562001	85564000	14597	314.362	0.756464	1
chr15	85564001	85566000	106	5.4958	1	1
chr15	85566001	85568000	1362	44.7812	0.992891	1
chr15	85568001	85570000	19	1.33861	1	1
chr15	85570001	85572000	154	7.46981	1	1
chr15	85578001	85580000	11865	265.148	0.913558	1
chr15	85580001	85582000	6979	171.446	1	1
chr15	85582001	85584000	2835	81.7859	1	1
chr15	85584001	85586000	5180	134.202	1	1
chr15	85586001	85588000	37002	675.042	0.597061	1
chr15	85588001	85590000	1359	44.7002	1	1
chr15	85592001	85594000	4239	113.821	1	1
chr15	85594001	85596000	16329	344.698	0.997974	1
chr15	85596001	85598000	3159	89.3905	1	1
chr15	85598001	85600000	6835	168.534	1	1
chr15	85600001	85602000	28939	551.607	0.860148	1
chr15	85602001	85604000	20844	421.258	1	1
chr15	85604001	85606000	23825	470.158	0.989135	1
chr15	85606001	85608000	5234	135.35	1	1
chr15	85608001	85610000	4092	110.568	1	1
chr15	85610001	85612000	19259	394.755	1	1
chr15	85612001	85614000	4990	130.144	1	1
chr15	85618001	85620000	1958	60.3409	1	1
chr15	85620001	85622000	1250	41.7327	1	1
chr15	85622001	85624000	532	20.6852	1	1
chr15	85624001	85626000	1001	34.7705	1	1
chr15	85626001	85628000	1786	55.9504	1	1
chr15	85628001	85630000	13091	287.458	1	1
chr15	85630001	85632000	18084	374.857	1	1
chr15	85632001	85634000	22960	456.088	1	1
chr15	85634001	85636000	10808	245.581	1	1
chr15	85638001	85640000	617	23.3641	1	1
chr15	85640001	85642000	714	26.3421	1	1
chr15	85642001	85644000	367	15.2468	1	1
chr15	85644001	85646000	22	1.50996	1	1
chr15	85646001	85648000	1274	42.3899	1	1
chr15	85650001	85652000	420	17.0337	1	1
chr15	85652001	85654000	6566	163.065	1	1
chr15	85656001	85658000	12247	272.142	1	1
chr15	85658001	85660000	11728	262.63	1	1
chr15	85660001	85662000	1558	50.0115	1	1
chr15	85662001	85664000	7603	183.943	1	1
chr15	85664001	85666000	6070	152.874	1	1
chr15	85666001	85668000	4559	120.834	1	1
chr15	85668001	85670000	11040	249.904	1	1
chr15	85670001	85672000	15	1.10231	1	1
chr15	85674001	85676000	83	4.49524	1	1
chr15	85676001	85678000	34	2.15922	1	1
chr15	85678001	85680000	4987	130.08	1	1
chr15	85680001	85682000	1995	61.2762	1	1
chr15	85682001	85684000	4869	127.545	1	1
chr15	85684001	85686000	1336	44.0777	1	1
chr15	85686001	85688000	8911	209.569	1	1
chr15	85688001	85690000	9640	223.556	1	1
chr15	85692001	85694000	21842	437.76	1	1
chr15	85694001	85696000	16244	343.223	1	1
chr15	85696001	85698000	3316	93.0247	1	1
chr15	85698001	85700000	10278	235.642	1	1
chr15	85700001	85702000	16051	339.869	1	1
chr15	85704001	85706000	25400	495.548	1	1
chr15	85706001	85708000	14523	313.052	1	1
chr15	85708001	85710000	18058	374.414	1	1
chr15	85710001	85712000	11785	263.678	1	1
chr15	85712001	85714000	311	13.3076	1	1
chr15	85714001	85716000	112770	1686.42	0.594635	1
chr15	85716001	85718000	51260	882.334	1	1
chr15	85718001	85720000	296159	3728.16	1.98744e-05	0.00665462
chr15	85720001	85722000	204092	2745.62	0.0171976	1
chr15	85722001	85724000	20289	412.02	1	1
chr15	85724001	85726000	29108	554.253	1	1
chr15	85726001	85728000	149386	2124.7	0.208581	1
chr15	85728001	85730000	5994	151.299	1	1
chr15	85730001	85732000	1392731	13301.5	2.23171e-156	2.24175e-153
chr15	85732001	85734000	1565154	14640.2	7.42526e-200	1.49173e-196
chr15	85734001	85736000	38499	697.401	1	1
chr15	85736001	85738000	22	1.50996	1	1
chr15	85738001	85740000	343473	4210.95	1.77043e-07	7.11358e-05
chr15	85740001	85742000	632888	6957.68	8.60882e-29	5.76504e-26
chr15	85742001	85744000	2374	70.6894	1	1
chr15	85744001	85746000	248471	3227.36	0.000997014	0.250375
chr15	85746001	85748000	51998	892.758	1	1
chr15	85748001	85750000	14739	316.872	1	1
chr15	85750001	85752000	23198	459.968	1	1
chr15	85752001	85754000	274330	3500.86	0.000123272	0.0353789
chr15	85754001	85756000	244419	3184.05	0.00121549	0.271325
chr15	85756001	85758000	27534	529.507	1	1
chr15	85758001	85760000	25746	501.088	1	1
chr15	85760001	85762000	14640	315.123	1	1
chr15	85762001	85764000	97637	1498.13	0.787902	1
chr15	85764001	85766000	5721	145.614	1	1
chr15	85766001	85768000	25580	498.432	1	1
chr15	85768001	85770000	9326	217.555	1	1
chr15	85770001	85772000	110827	1662.51	0.56403	1
chr15	85772001	85774000	140787	2023.69	0.230394	1
chr15	85774001	85776000	4389	117.12	1	1
chr15	85776001	85778000	25308	494.073	1	1
chr15	85778001	85780000	291	12.6003	1	1
chr15	85780001	85782000	25986	504.922	1	1
chr15	85782001	85784000	41478	741.441	1	1
chr15	85784001	85786000	11610	260.457	1	1
chr15	85786001	85788000	22231	444.156	1	1
chr15	85788001	85790000	58897	988.982	1	1
chr15	85790001	85792000	8882	209.009	1	1
chr15	85792001	85794000	8327	198.217	1	1
chr15	85794001	85796000	8039	192.567	1	1
chr15	85796001	85798000	31788	595.848	1	1
chr15	85798001	85800000	9061	212.463	1	1
chr15	85800001	85802000	26446	512.254	1	1
chr15	85802001	85804000	6680	165.387	1	1
chr15	85804001	85806000	354	14.8016	1	1
chr15	85806001	85808000	1791	56.0791	1	1
chr15	85808001	85810000	28652	547.109	1	1
chr15	85810001	85812000	76723	1228.96	0.867423	1
chr15	85812001	85814000	20372	413.404	1	1
chr15	85814001	85816000	21955	439.62	1	1
chr15	85816001	85818000	37824	687.338	1	1
chr15	85818001	85820000	99936	1527.05	0.476197	1
chr15	85820001	85822000	39238	708.381	1	1
chr15	85822001	85824000	27966	536.323	1	1
chr15	85824001	85826000	4073	110.146	1	1
chr15	85826001	85828000	24363	478.864	1	1
chr15	85828001	85830000	3382	94.5433	1	1
chr15	85830001	85832000	21578	433.408	1	1
chr15	85832001	85834000	323719	4010.93	6.15557e-08	3.09163e-05
chr15	85834001	85836000	24116	474.871	1	1
chr15	85836001	85838000	52420	898.706	1	1
chr15	85838001	85840000	94131	1453.79	0.432092	1
chr15	85840001	85842000	60956	1017.3	0.898019	1
chr15	85842001	85844000	48775	847.035	1	1
chr15	85844001	85846000	14202	307.356	1	1
chr15	85846001	85848000	38049	690.696	1	1
chr15	85848001	85850000	54129	922.71	0.944812	1
chr15	85850001	85852000	75910	1218.25	0.593195	1
chr15	85852001	85854000	55228	938.075	0.894789	1
chr15	85854001	85856000	32542	607.435	1	1
chr15	85856001	85858000	34896	643.311	1	1
chr15	85858001	85860000	42685	759.122	1	1
chr15	85860001	85862000	668	24.9395	1	1
chr15	85862001	85864000	20238	411.169	1	1
chr15	85864001	85866000	44202	781.219	0.976587	1
chr15	85866001	85868000	66135	1087.79	0.618832	1
chr15	85868001	85870000	123595	1818.33	0.0908346	1
chr15	85870001	85872000	70676	1148.8	0.528178	1
chr15	85872001	85874000	22495	448.485	1	1
chr15	85874001	85876000	12031	268.192	1	1
chr15	85876001	85878000	23128	458.828	1	1
chr15	85878001	85880000	16119	341.052	1	1
chr15	85880001	85882000	9865	227.834	1	1
chr15	85882001	85884000	12581	278.225	1	1
chr15	85884001	85886000	462	18.4212	1	1
chr15	85886001	85888000	104	5.41046	1	1
chr15	85888001	85890000	4900	128.212	1	1
chr15	85890001	85892000	4260	114.284	1	1
chr15	85896001	85898000	18	1.28044	1	1
chr15	85898001	85900000	19446	397.902	1	1
chr15	85900001	85902000	24012	473.188	1	1
chr15	85902001	85904000	4655	122.921	1	1
chr15	85904001	85906000	186	8.72319	1	1
chr15	85910001	85912000	1802	56.3619	1	1
chr15	85912001	85914000	3307	92.8173	1	1
chr15	85914001	85916000	9082	212.868	1	1
chr15	85916001	85918000	346	14.5262	1	1
chr15	85918001	85920000	2930	84.0309	1	1
chr15	85920001	85922000	94	4.97922	1	1
chr15	85922001	85924000	1043	35.9647	1	1
chr15	85926001	85928000	2352	70.1508	1	1
chr15	85928001	85930000	2124	64.5133	1	1
chr15	85930001	85932000	2468	72.9811	1	1
chr15	85932001	85934000	2082	63.4633	1	1
chr15	85934001	85936000	6334	158.316	1	1
chr15	85936001	85938000	11731	262.685	0.984608	1
chr15	85938001	85940000	7139	174.669	1	1
chr15	85940001	85942000	1350	44.4568	1	1
chr15	85942001	85944000	7996	191.72	1	1
chr15	85946001	85948000	4775	125.519	1	1
chr15	85950001	85952000	3359	94.0147	1	1
chr15	85952001	85954000	1026	35.4824	1	1
chr15	85958001	85960000	2216	66.8004	1	1
chr15	85962001	85964000	35	2.21126	1	1
chr15	85964001	85966000	166	7.94481	1	1
chr15	85966001	85968000	10482	239.478	0.868324	1
chr15	85968001	85970000	3953	107.473	0.967516	1
chr15	85970001	85972000	1060	36.4457	1	1
chr15	85976001	85978000	1178	39.7473	0.989989	1
chr15	85978001	85980000	5335	137.492	0.917605	1
chr15	85980001	85982000	2263	67.9623	0.963043	1
chr15	85982001	85984000	1410	46.0739	0.972782	1
chr15	85986001	85988000	3568	98.7949	0.930359	1
chr15	85988001	85990000	592	22.5835	0.975539	1
chr15	85990001	85992000	17601	366.611	0.702752	1
chr15	85992001	85994000	4004	108.611	0.914558	1
chr15	85996001	85998000	3881	105.862	0.912138	1
chr15	86000001	86002000	4656	122.943	0.896247	1
chr15	86002001	86004000	4710	124.113	0.894072	1
chr15	86006001	86008000	1644	52.2688	0.941846	1
chr15	86008001	86010000	9981	230.033	0.807275	1
chr15	86010001	86012000	4658	122.986	0.892013	1
chr15	86012001	86014000	726	26.7053	0.955574	1
chr15	86014001	86016000	1576	50.4858	0.94177	1
chr15	86016001	86018000	24	1.62186	0.967221	1
chr15	86018001	86020000	2150	65.1614	0.933052	1
chr15	86020001	86022000	1979	60.8721	0.936402	1
chr15	86022001	86024000	2254	67.7401	0.932681	1
chr15	86024001	86026000	10203	234.228	0.805967	1
chr15	86026001	86028000	7690	185.671	0.846969	1
chr15	86028001	86030000	611	23.1773	0.962569	1
chr15	86030001	86032000	10118	232.624	0.810839	1
chr15	86032001	86034000	3616	99.8855	0.916593	1
chr15	86034001	86036000	3581	99.0905	0.918763	1
chr15	86036001	86038000	414	16.8336	0.971949	1
chr15	86038001	86040000	4218	113.358	0.911988	1
chr15	86040001	86042000	58	3.34864	0.98152	1
chr15	86042001	86044000	1922	59.4278	0.953211	1
chr15	86044001	86046000	4214	113.269	0.918107	1
chr15	86046001	86048000	863	30.7808	0.974755	1
chr15	86048001	86050000	3269	91.9401	0.937884	1
chr15	86050001	86052000	5410	139.078	0.905494	1
chr15	86052001	86054000	728	26.7657	0.983932	1
chr15	86054001	86056000	24	1.62186	0.997832	1
chr15	86058001	86060000	3634	100.294	0.944042	1
chr15	86060001	86062000	1221	40.9356	0.985834	1
chr15	86068001	86070000	9048	212.213	0.869111	1
chr15	86072001	86074000	15513	330.481	0.771456	1
chr15	86074001	86076000	1127	38.3279	1	1
chr15	86076001	86078000	3593	99.3632	0.967354	1
chr15	86080001	86082000	297	12.8134	1	1
chr15	86082001	86084000	1515	48.8747	1	1
chr15	86084001	86086000	511	20.0119	1	1
chr15	86086001	86088000	5546	141.945	0.946933	1
chr15	86090001	86092000	9432	219.585	0.888004	1
chr15	86092001	86094000	2531	74.5083	1	1
chr15	86094001	86096000	4201	112.982	0.976608	1
chr15	86096001	86098000	3407	95.1171	0.991308	1
chr15	86100001	86102000	4027	109.123	0.984536	1
chr15	86102001	86104000	4389	117.12	0.980201	1
chr15	86110001	86112000	1032	35.6528	1	1
chr15	86112001	86114000	1388	45.4824	1	1
chr15	86114001	86116000	7365	179.199	0.939765	1
chr15	86118001	86120000	8633	204.182	0.921343	1
chr15	86120001	86122000	2416	71.7153	1	1
chr15	86122001	86124000	2729	79.2649	1	1
chr15	86124001	86126000	2019	61.8812	1	1
chr15	86126001	86128000	38	2.36583	1	1
chr15	86128001	86130000	1313	43.4532	1	1
chr15	86130001	86132000	93	4.93565	1	1
chr15	86132001	86134000	5218	135.01	0.982631	1
chr15	86134001	86136000	6318	157.987	0.965333	1
chr15	86136001	86138000	193	8.99203	1	1
chr15	86140001	86142000	245	10.9392	1	1
chr15	86142001	86144000	872	31.0443	1	1
chr15	86146001	86148000	35	2.21126	1	1
chr15	86152001	86154000	4052	109.679	1	1
chr15	86154001	86156000	1054	36.2761	1	1
chr15	86160001	86162000	88	4.71656	1	1
chr15	86162001	86164000	173	8.21905	1	1
chr15	86164001	86166000	11231	253.45	0.889356	1
chr15	86168001	86170000	13360	292.303	0.854953	1
chr15	86170001	86172000	14172	306.822	0.841832	1
chr15	86174001	86176000	1106	37.7402	1	1
chr15	86176001	86178000	22037	440.969	0.718194	1
chr15	86198001	86200000	3953	107.473	1	1
chr15	86204001	86206000	15	1.10231	1	1
chr15	86206001	86208000	106	5.4958	1	1
chr15	86208001	86210000	100	5.23889	1	1
chr15	86212001	86214000	3103	88.0864	1	1
chr15	86214001	86216000	6023	151.901	0.964477	1
chr15	86216001	86218000	76	4.18133	1	1
chr15	86224001	86226000	45	2.7184	1	1
chr15	86230001	86232000	195	9.06852	1	1
chr15	86232001	86234000	5059	131.621	0.974659	1
chr15	86236001	86238000	320	13.6232	1	1
chr15	86238001	86240000	306	13.1315	1	1
chr15	86240001	86242000	35	2.21126	1	1
chr15	86242001	86244000	62	3.53725	1	1
chr15	86244001	86246000	33	2.1069	1	1
chr15	86270001	86272000	5197	134.563	0.961392	1
chr15	86278001	86280000	65	3.67728	1	1
chr15	86284001	86286000	3376	94.4055	0.987435	1
chr15	86288001	86290000	44	2.66867	1	1
chr15	86304001	86306000	1483	48.0249	1	1
chr15	86322001	86324000	2790	80.7177	0.988355	1
chr15	86324001	86326000	912	32.2096	1	1
chr15	86328001	86330000	239	10.7186	1	1
chr15	86330001	86332000	139	6.86661	1	1
chr15	86332001	86334000	8700	205.483	0.890423	1
chr15	86348001	86350000	2593	76.0047	0.98659	1
chr15	86350001	86352000	256	11.3411	1	1
chr15	86364001	86366000	4443	118.303	0.953767	1
chr15	86374001	86376000	44	2.66867	1	1
chr15	86384001	86386000	36	2.26304	1	1
chr15	86398001	86400000	96	5.0661	1	1
chr15	86410001	86412000	843	30.1935	1	1
chr15	86412001	86414000	843	30.1935	1	1
chr15	86434001	86436000	8027	192.33	0.886728	1
chr15	86436001	86438000	38	2.36583	1	1
chr15	86452001	86454000	648	24.3244	1	1
chr15	86454001	86456000	2224	66.9985	0.979078	1
chr15	86456001	86458000	1040	35.8797	0.998201	1
chr15	86458001	86460000	934	32.8466	0.999767	1
chr15	86462001	86464000	194	9.03029	1	1
chr15	86470001	86472000	1455	47.2786	0.990379	1
chr15	86484001	86486000	5315	137.069	0.926678	1
chr15	86486001	86488000	14	1.04156	1	1
chr15	86498001	86500000	3497	97.1767	0.955427	1
chr15	86504001	86506000	419	17.0004	1	1
chr15	86510001	86512000	591	22.5521	1	1
chr15	86536001	86538000	15	1.10231	1	1
chr15	86564001	86566000	2676	77.9979	0.96665	1
chr15	86584001	86586000	3930	106.959	0.946043	1
chr15	86586001	86588000	2271	68.1596	0.973023	1
chr15	86592001	86594000	42	2.5686	1	1
chr15	86594001	86596000	35	2.21126	1	1
chr15	86606001	86608000	67	3.76999	1	1
chr15	86654001	86656000	408	16.6329	1	1
chr15	86674001	86676000	33	2.1069	1	1
chr15	86706001	86708000	157	7.58916	1	1
chr15	86756001	86758000	916	32.3256	0.998002	1
chr15	86772001	86774000	1486	48.1047	0.989143	1
chr15	86774001	86776000	316	13.4831	1	1
chr15	86776001	86778000	316	13.4831	1	1
chr15	86780001	86782000	1084	37.1223	0.995901	1
chr15	86828001	86830000	267	11.74	1	1
chr15	86834001	86836000	445	17.8625	1	1
chr15	86854001	86856000	1433	46.6905	0.992059	1
chr15	86862001	86864000	89	4.76056	1	1
chr15	86942001	86944000	2456	72.6894	0.977364	1
chr15	86944001	86946000	669	24.9702	1	1
chr15	86946001	86948000	1560	50.0643	0.992041	1
chr15	86948001	86950000	69	3.86221	1	1
chr15	86954001	86956000	15	1.10231	1	1
chr15	87104001	87106000	478	18.9438	1	1
chr15	87114001	87116000	15	1.10231	1	1
chr15	87124001	87126000	3194	90.2034	0.968695	1
chr15	87126001	87128000	3194	90.2034	0.968727	1
chr15	87168001	87170000	135	6.70384	1	1
chr15	87180001	87182000	705	26.069	1	1
chr15	87186001	87188000	4301	115.187	0.951618	1
chr15	87242001	87244000	98	5.15265	1	1
chr15	87524001	87526000	321	13.6581	1	1
chr15	87526001	87528000	321	13.6581	1	1
chr15	87536001	87538000	1927	59.5548	0.993846	1
chr15	87630001	87632000	1094	37.4034	1	1
chr15	87694001	87696000	1170	39.5254	1	1
chr15	87696001	87698000	1170	39.5254	1	1
chr15	87710001	87712000	567	21.7969	1	1
chr15	87768001	87770000	564	21.7021	1	1
chr15	87776001	87778000	319	13.5882	1	1
chr15	87812001	87814000	40	2.46767	1	1
chr15	87824001	87826000	17	1.2217	1	1
chr15	87842001	87844000	959	33.5673	1	1
chr15	87850001	87852000	480	19.0089	1	1
chr15	87908001	87910000	7479	181.475	0.904935	1
chr15	87910001	87912000	15	1.10231	1	1
chr15	87932001	87934000	316	13.4831	1	1
chr15	87940001	87942000	1958	60.3409	0.994674	1
chr15	87972001	87974000	1520	49.0071	1	1
chr15	88020001	88022000	30	1.94821	1	1
chr15	88034001	88036000	21	1.45333	1	1
chr15	88036001	88038000	3939	107.16	0.962419	1
chr15	88038001	88040000	3946	107.316	0.962304	1
chr15	88060001	88062000	452	18.093	1	1
chr15	88072001	88074000	5605	143.184	0.935313	1
chr15	88106001	88108000	722	26.5844	1	1
chr15	88140001	88142000	1330	43.9149	1	1
chr15	88256001	88258000	4702	123.94	0.949706	1
chr15	88264001	88266000	35	2.21126	1	1
chr15	88370001	88372000	39	2.41686	1	1
chr15	88436001	88438000	5914	149.638	0.929513	1
chr15	88438001	88440000	955	33.4522	1	1
chr15	88478001	88480000	46	2.76794	1	1
chr15	88536001	88538000	3102	88.0631	0.974873	1
chr15	88562001	88564000	128	6.41689	1	1
chr15	88640001	88642000	285	12.3864	1	1
chr15	88646001	88648000	4723	124.395	0.948046	1
chr15	88656001	88658000	133	6.62213	1	1
chr15	88694001	88696000	2561	75.2332	0.983019	1
chr15	88696001	88698000	2437	72.2271	0.98503	1
chr15	88698001	88700000	188	8.80018	1	1
chr15	88708001	88710000	3434	95.736	0.96874	1
chr15	88714001	88716000	3390	94.727	0.969429	1
chr15	88718001	88720000	50	2.96421	1	1
chr15	88720001	88722000	613	23.2396	1	1
chr15	88756001	88758000	45	2.7184	1	1
chr15	88760001	88762000	3671	101.132	0.964642	1
chr15	88786001	88788000	336	14.1804	1	1
chr15	88788001	88790000	2759	79.9801	0.979357	1
chr15	88800001	88802000	2828	81.6199	0.978176	1
chr15	88814001	88816000	1138	38.635	1	1
chr15	88828001	88830000	300	12.9196	1	1
chr15	88832001	88834000	3028	86.3334	0.974765	1
chr15	88850001	88852000	678	25.2458	1	1
chr15	88852001	88854000	93	4.93565	1	1
chr15	88860001	88862000	971	33.912	1	1
chr15	88872001	88874000	245	10.9392	1	1
chr15	88876001	88878000	4504	119.635	0.95053	1
chr15	88882001	88884000	697	25.8257	1	1
chr15	88900001	88902000	4411	117.602	0.951923	1
chr15	88906001	88908000	2012	61.7048	0.990946	1
chr15	88914001	88916000	2110	64.1637	0.989309	1
chr15	88944001	88946000	387	15.9262	1	1
chr15	88970001	88972000	100	5.23889	1	1
chr15	88972001	88974000	2008	61.604	0.990677	1
chr15	88990001	88992000	86	4.62831	1	1
chr15	89018001	89020000	92	4.89201	1	1
chr15	89050001	89052000	189	8.83862	1	1
chr15	89052001	89054000	764	27.8485	1	1
chr15	89054001	89056000	44	2.66867	1	1
chr15	89060001	89062000	6585	163.452	0.915819	1
chr15	89064001	89066000	17	1.2217	1	1
chr15	89066001	89068000	2487	73.4424	0.982393	1
chr15	89068001	89070000	3496	97.1539	0.965954	1
chr15	89076001	89078000	17	1.2217	1	1
chr15	89090001	89092000	2103	63.9887	0.988524	1
chr15	89110001	89112000	172	8.18	1	1
chr15	89130001	89132000	30	1.94821	1	1
chr15	89132001	89134000	30	1.94821	1	1
chr15	89140001	89142000	3782	103.638	0.960929	1
chr15	89144001	89146000	40	2.46767	1	1
chr15	89176001	89178000	711	26.2511	1	1
chr15	89180001	89182000	15	1.10231	1	1
chr15	89190001	89192000	23	1.56612	1	1
chr15	89210001	89212000	550	21.2585	1	1
chr15	89234001	89236000	19	1.33861	1	1
chr15	89250001	89252000	88	4.71656	1	1
chr15	89260001	89262000	465	18.5195	1	1
chr15	89292001	89294000	34	2.15922	1	1
chr15	89300001	89302000	1806	56.4647	0.992279	1
chr15	89312001	89314000	3110	88.2497	0.97098	1
chr15	89324001	89326000	2980	85.2073	0.973035	1
chr15	89326001	89328000	3352	93.8537	0.966968	1
chr15	89358001	89360000	694	25.7343	1	1
chr15	89374001	89376000	2127	64.5881	0.986669	1
chr15	89390001	89392000	5571	142.47	0.930568	1
chr15	89396001	89398000	116	5.91833	1	1
chr15	89414001	89416000	1115	37.9923	1	1
chr15	89418001	89420000	35	2.21126	1	1
chr15	89484001	89486000	2517	74.1695	0.979753	1
chr15	89492001	89494000	687	25.5209	1	1
chr15	89506001	89508000	2473	73.1026	0.980357	1
chr15	89510001	89512000	21	1.45333	1	1
chr15	89524001	89526000	2707	78.7395	0.976455	1
chr15	89526001	89528000	3140	88.9485	0.969395	1
chr15	89568001	89570000	19	1.33861	1	1
chr15	89606001	89608000	61	3.49031	1	1
chr15	89608001	89610000	61	3.49031	1	1
chr15	90176001	90178000	1237	41.3758	0.99724	1
chr15	90224001	90226000	54	3.1577	1	1
chr15	90390001	90392000	1191	40.1074	0.99706	1
chr15	90396001	90398000	36	2.26304	1	1
chr15	90488001	90490000	29	1.89469	1	1
chr15	90490001	90492000	29	1.89469	1	1
chr15	90920001	90922000	566	21.7653	1	1
chr15	91016001	91018000	97	5.10941	1	1
chr15	91020001	91022000	1639	52.1381	0.987491	1
chr15	91152001	91154000	1214	40.7427	0.994033	1
chr15	91154001	91156000	1214	40.7427	0.994028	1
chr15	91218001	91220000	65	3.67728	1	1
chr15	91306001	91308000	648	24.3244	1	1
chr15	91322001	91324000	932	32.7888	0.998186	1
chr15	91364001	91366000	998	34.6848	0.99701	1
chr15	91410001	91412000	44	2.66867	1	1
chr15	91442001	91444000	938	32.9621	0.99781	1
chr15	91520001	91522000	20	1.39623	1	1
chr15	91616001	91618000	949	33.2794	0.997279	1
chr15	91654001	91656000	523	20.3972	1	1
chr15	91734001	91736000	173	8.21905	1	1
chr15	92000001	92002000	644	24.2009	1	1
chr15	92002001	92004000	648	24.3244	1	1
chr15	92096001	92098000	3035	86.4973	0.962655	1
chr15	92132001	92134000	2712	78.859	0.967882	1
chr15	92570001	92572000	186	8.72319	1	1
chr15	92668001	92670000	39	2.41686	1	1
chr15	92730001	92732000	1279	42.5266	0.991124	1
chr15	92990001	92992000	517	20.2048	1	1
chr15	93022001	93024000	466	18.5522	1	1
chr15	93106001	93108000	1098	37.5157	0.994411	1
chr15	93124001	93126000	768	27.9682	0.999812	1
chr15	93138001	93140000	5400	138.867	0.924484	1
chr15	93142001	93144000	44	2.66867	1	1
chr15	93144001	93146000	44	2.66867	1	1
chr15	93194001	93196000	419	17.0004	1	1
chr15	93226001	93228000	462	18.4212	1	1
chr15	93370001	93372000	845	30.2523	0.998961	1
chr15	93404001	93406000	39	2.41686	1	1
chr15	93412001	93414000	1841	57.3622	0.98282	1
chr15	93450001	93452000	3035	86.4973	0.963458	1
chr15	93486001	93488000	126	6.3344	1	1
chr15	93492001	93494000	2472	73.0783	0.972713	1
chr15	93550001	93552000	417	16.9337	1	1
chr15	93562001	93564000	867	30.898	0.999015	1
chr15	93586001	93588000	2084	63.5134	0.979249	1
chr15	93588001	93590000	1492	48.2642	0.988896	1
chr15	93718001	93720000	228	10.3116	1	1
chr15	93752001	93754000	135	6.70384	1	1
chr15	93844001	93846000	2519	74.2179	0.972869	1
chr15	93978001	93980000	14	1.04156	1	1
chr15	94042001	94044000	17	1.2217	1	1
chr15	94044001	94046000	31	2.00141	1	1
chr15	94080001	94082000	401	16.398	1	1
chr15	94204001	94206000	93	4.93565	1	1
chr15	94246001	94248000	224	10.1627	1	1
chr15	94282001	94284000	18	1.28044	1	1
chr15	94284001	94286000	53	3.10957	1	1
chr15	94496001	94498000	309	13.2372	1	1
chr15	94602001	94604000	226	10.2372	1	1
chr15	94800001	94802000	3456	96.2397	0.961434	1
chr15	94860001	94862000	1718	54.1942	0.990016	1
chr15	94878001	94880000	1418	46.2885	0.994988	1
chr15	94902001	94904000	1667	52.8688	0.991046	1
chr15	95454001	95456000	188	8.80018	1	1
chr15	95504001	95506000	43	2.61874	1	1
chr15	95600001	95602000	139	6.86661	1	1
chr15	95628001	95630000	750	27.4285	1	1
chr15	95706001	95708000	106	5.4958	1	1
chr15	95788001	95790000	1206	40.5219	1	1
chr15	95794001	95796000	44	2.66867	1	1
chr15	95822001	95824000	63	3.58406	1	1
chr15	95846001	95848000	24	1.62186	1	1
chr15	95906001	95908000	194	9.03029	1	1
chr15	95984001	95986000	1601	51.1429	0.997257	1
chr15	96042001	96044000	970	33.8833	1	1
chr15	96086001	96088000	1728	54.4532	0.995625	1
chr15	96090001	96092000	4080	110.301	0.957345	1
chr15	96126001	96128000	118	6.00204	1	1
chr15	96186001	96188000	743	27.218	1	1
chr15	96188001	96190000	589	22.4894	1	1
chr15	96190001	96192000	594	22.6461	1	1
chr15	96194001	96196000	46	2.76794	1	1
chr15	96236001	96238000	22	1.50996	1	1
chr15	96242001	96244000	2517	74.1695	0.983408	1
chr15	96274001	96276000	1335	44.0505	1	1
chr15	96284001	96286000	329	13.9372	1	1
chr15	96358001	96360000	40	2.46767	1	1
chr15	96370001	96372000	27	1.78665	1	1
chr15	96404001	96406000	61	3.49031	1	1
chr15	96410001	96412000	1063	36.5304	1	1
chr15	96412001	96414000	5027	130.936	0.943205	1
chr15	96432001	96434000	275	12.0282	1	1
chr15	96444001	96446000	662	24.7553	1	1
chr15	96496001	96498000	1711	54.0127	0.997471	1
chr15	96546001	96548000	1776	55.6929	0.996578	1
chr15	96568001	96570000	2551	74.9917	0.984025	1
chr15	96606001	96608000	3248	91.4545	0.972796	1
chr15	96626001	96628000	6953	170.921	0.912669	1
chr15	96672001	96674000	3235	91.1537	0.973208	1
chr15	96676001	96678000	1094	37.4034	1	1
chr15	96678001	96680000	649	24.3552	1	1
chr15	96680001	96682000	1049	36.1346	1	1
chr15	96728001	96730000	2656	77.5186	0.982799	1
chr15	96730001	96732000	43	2.61874	1	1
chr15	96732001	96734000	43	2.61874	1	1
chr15	96740001	96742000	341	14.3535	1	1
chr15	96762001	96764000	6500	161.717	0.920402	1
chr15	96764001	96766000	6500	161.717	0.920408	1
chr15	96798001	96800000	6301	157.638	0.923725	1
chr15	96834001	96836000	5398	138.825	0.938474	1
chr15	96840001	96842000	1448	47.0916	1	1
chr15	96900001	96902000	1037	35.7947	1	1
chr15	96926001	96928000	3695	101.675	0.966389	1
chr15	97088001	97090000	29	1.89469	1	1
chr15	97090001	97092000	29	1.89469	1	1
chr15	97246001	97248000	4538	120.377	0.953267	1
chr15	97262001	97264000	2956	84.6431	0.979037	1
chr15	97318001	97320000	403	16.4652	1	1
chr15	97326001	97328000	37	2.31456	1	1
chr15	97360001	97362000	50	2.96421	1	1
chr15	97422001	97424000	1444	46.9847	1	1
chr15	97568001	97570000	526	20.4933	1	1
chr15	97574001	97576000	20	1.39623	1	1
chr15	97600001	97602000	146	7.14948	1	1
chr15	97654001	97656000	1855	57.7204	0.997264	1
chr15	97658001	97660000	2295	68.7509	0.990097	1
chr15	97688001	97690000	1863	57.9248	0.997136	1
chr15	97704001	97706000	7155	174.99	0.911109	1
chr15	97706001	97708000	1483	48.0249	1	1
chr15	97772001	97774000	401	16.398	1	1
chr15	97776001	97778000	5938	150.137	0.930825	1
chr15	97786001	97788000	458	18.2901	1	1
chr15	97788001	97790000	458	18.2901	1	1
chr15	97898001	97900000	531	20.6532	1	1
chr15	97908001	97910000	15	1.10231	1	1
chr15	97918001	97920000	1321	43.6706	1	1
chr15	97998001	98000000	541	20.9723	1	1
chr15	98010001	98012000	3948	107.361	0.963011	1
chr15	98012001	98014000	3948	107.361	0.963009	1
chr15	98030001	98032000	993	34.542	1	1
chr15	98052001	98054000	2162	65.4601	0.992045	1
chr15	98070001	98072000	15	1.10231	1	1
chr15	98074001	98076000	1263	42.089	1	1
chr15	98102001	98104000	116	5.91833	1	1
chr15	98148001	98150000	30	1.94821	1	1
chr15	98150001	98152000	1893	58.6901	0.996289	1
chr15	98204001	98206000	1336	44.0777	1	1
chr15	98260001	98262000	400	16.3644	1	1
chr15	98294001	98296000	4632	122.422	0.951438	1
chr15	98334001	98336000	1459	47.3854	1	1
chr15	98404001	98406000	268	11.7761	1	1
chr15	98468001	98470000	1814	56.6701	0.996915	1
chr15	98488001	98490000	190	8.87703	1	1
chr15	98508001	98510000	927	32.6442	1	1
chr15	98548001	98550000	29	1.89469	1	1
chr15	98588001	98590000	246	10.9758	1	1
chr15	98606001	98608000	74	4.09071	1	1
chr15	98732001	98734000	65	3.67728	1	1
chr15	98754001	98756000	1912	59.1737	0.994475	1
chr15	98772001	98774000	5252	135.732	0.94006	1
chr15	98808001	98810000	1844	57.439	0.995401	1
chr15	98838001	98840000	2804	81.0504	0.979659	1
chr15	98864001	98866000	1004	34.8561	1	1
chr15	98870001	98872000	210	9.63784	1	1
chr15	98872001	98874000	210	9.63784	1	1
chr15	98896001	98898000	1436	46.7708	1	1
chr15	98926001	98928000	19	1.33861	1	1
chr15	98934001	98936000	2200	66.4039	0.989149	1
chr15	98988001	98990000	31	2.00141	1	1
chr15	98998001	99000000	954	33.4234	1	1
chr15	99004001	99006000	3330	93.3473	0.97048	1
chr15	99028001	99030000	50	2.96421	1	1
chr15	99094001	99096000	65	3.67728	1	1
chr15	99180001	99182000	1270	42.2806	1	1
chr15	99186001	99188000	3476	96.697	0.967366	1
chr15	99254001	99256000	41	2.51824	1	1
chr15	99308001	99310000	4409	117.558	0.951659	1
chr15	99330001	99332000	34	2.15922	1	1
chr15	99348001	99350000	3869	105.593	0.960265	1
chr15	99390001	99392000	4051	109.657	0.957114	1
chr15	99394001	99396000	560	21.5755	1	1
chr15	99396001	99398000	560	21.5755	1	1
chr15	99418001	99420000	902	31.9191	1	1
chr15	99420001	99422000	3921	106.757	0.959092	1
chr15	99422001	99424000	5914	149.638	0.9267	1
chr15	99424001	99426000	22	1.50996	1	1
chr15	99552001	99554000	2846	82.0465	0.975974	1
chr15	99572001	99574000	2102	63.9637	0.987998	1
chr15	99826001	99828000	1743	54.8413	0.992668	1
chr15	99834001	99836000	2178	65.8578	0.985547	1
chr15	99862001	99864000	747	27.3384	1	1
chr15	99866001	99868000	33	2.1069	1	1
chr15	99878001	99880000	417	16.9337	1	1
chr15	99884001	99886000	32	2.0543	1	1
chr15	99972001	99974000	1367	44.9162	0.998169	1
chr15	100086001	100088000	219	9.97593	1	1
chr15	100090001	100092000	634	23.8917	1	1
chr15	100134001	100136000	203	9.37309	1	1
chr15	100136001	100138000	203	9.37309	1	1
chr15	100178001	100180000	721	26.5541	1	1
chr15	100376001	100378000	2185	66.0317	0.983567	1
chr15	100398001	100400000	616	23.333	1	1
chr15	100404001	100406000	22	1.50996	1	1
chr15	100426001	100428000	230	10.3858	1	1
chr15	100446001	100448000	61	3.49031	1	1
chr15	100456001	100458000	17	1.2217	1	1
chr15	100460001	100462000	2333	69.6848	0.981012	1
chr15	100532001	100534000	3419	95.3923	0.963249	1
chr15	100638001	100640000	457	18.2573	1	1
chr15	100644001	100646000	374	15.4853	1	1
chr15	100672001	100674000	1199	40.3286	0.999366	1
chr15	100678001	100680000	3272	92.0094	0.965608	1
chr15	100698001	100700000	34	2.15922	1	1
chr15	100700001	100702000	2100	63.9137	0.984703	1
chr15	100742001	100744000	51	3.01283	1	1
chr15	100786001	100788000	623	23.5506	1	1
chr15	100804001	100806000	1969	60.6193	0.986957	1
chr15	100814001	100816000	3593	99.3632	0.960534	1
chr15	100888001	100890000	203	9.37309	1	1
chr15	100950001	100952000	922	32.4995	1	1
chr15	101036001	101038000	1425	46.4762	0.99651	1
chr15	101068001	101070000	5301	136.772	0.933589	1
chr15	101088001	101090000	5614	143.373	0.928606	1
chr15	101114001	101116000	21	1.45333	1	1
chr15	101128001	101130000	1647	52.3471	0.993348	1
chr15	101132001	101134000	660	24.6938	1	1
chr15	101146001	101148000	253	11.2318	1	1
chr15	101168001	101170000	1465	47.5454	0.996545	1
chr15	101306001	101308000	72	3.99965	1	1
chr15	101456001	101458000	449	17.9943	1	1
chr15	101466001	101468000	569	21.86	1	1
chr15	101498001	101500000	154	7.46981	1	1
chr15	101520001	101522000	501	19.6896	1	1
chr15	101522001	101524000	501	19.6896	1	1
chr15	101528001	101530000	37	2.31456	1	1
chr15	101530001	101532000	2061	62.9369	0.989679	1
chr15	101588001	101590000	1735	54.6344	0.99551	1
chr15	101598001	101600000	1762	55.332	0.99516	1
chr15	101710001	101712000	4266	114.416	0.955393	1
chr15	101728001	101730000	140	6.90718	1	1
chr15	101754001	101756000	6247	156.527	0.923599	1
chr15	101758001	101760000	2926	83.9367	0.977621	1
chr15	101854001	101856000	20	1.39623	1	1
chr15	101858001	101860000	84	4.53969	1	1
chr15	101916001	101918000	277	12.1001	1	1
chr15	101944001	101946000	41	2.51824	1	1
chr15	101958001	101960000	2158	65.3605	0.99171	1
chr15	102020001	102022000	1035	35.7379	1	1
chr15	102070001	102072000	5618	143.457	0.936113	1
chr15	102072001	102074000	60	3.44323	1	1
chr15	102076001	102078000	23	1.56612	1	1
chr15	102108001	102110000	311	13.3076	1	1
chr15	102112001	102114000	199	9.22108	1	1
chr15	102124001	102126000	20	1.39623	1	1
chr15	102130001	102132000	28	1.84084	1	1
chr15	102162001	102164000	1362	44.7812	1	1
chr15	102166001	102168000	1769	55.5125	0.999204	1
chr15	102188001	102190000	1878	58.3078	0.99751	1
chr15	102256001	102258000	2829	81.6436	0.982214	1
chr15	102286001	102288000	1370	44.9972	1	1
chr15	102336001	102338000	4950	129.286	0.947802	1
chr15	102362001	102364000	539	20.9085	1	1
chr15	102364001	102366000	540	20.9404	1	1
chr15	102380001	102382000	109	5.62328	1	1
chr15	102408001	102410000	3413	95.2547	0.972777	1
chr15	102506001	102508000	30	1.94821	1	1
chr15	102508001	102510000	3107	88.1797	0.977492	1
chr15	102512001	102514000	2808	81.1453	0.982345	1
chr15	102554001	102556000	1693	53.5454	1	1
chr15	102684001	102686000	38	2.36583	1	1
chr15	102708001	102710000	3422	95.4611	0.970934	1
chr15	102710001	102712000	248	11.0491	1	1
chr15	102714001	102716000	3045	86.7314	0.977009	1
chr15	102726001	102728000	2569	75.4262	0.984631	1
chr15	102810001	102812000	1702	53.7791	0.997708	1
chr15	102830001	102832000	6240	156.383	0.923615	1
chr15	102832001	102834000	6246	156.506	0.923489	1
chr15	102866001	102868000	940	33.0199	1	1
chr15	102912001	102914000	31	2.00141	1	1
chr15	103000001	103002000	2921	83.8188	0.97477	1
chr15	103006001	103008000	15	1.10231	1	1
chr15	103008001	103010000	15	1.10231	1	1
chr15	103014001	103016000	390	16.0275	1	1
chr15	103032001	103034000	4781	125.648	0.943915	1
chr15	103042001	103044000	4072	110.124	0.955252	1
chr15	103050001	103052000	1053	36.2478	1	1
chr15	103074001	103076000	22	1.50996	1	1
chr15	103084001	103086000	181	8.53006	1	1
chr15	103096001	103098000	14	1.04156	1	1
chr15	103124001	103126000	69	3.86221	1	1
chr15	103126001	103128000	69	3.86221	1	1
chr15	103136001	103138000	28	1.84084	1	1
chr15	103162001	103164000	1858	57.7971	0.988913	1
chr15	103168001	103170000	278	12.1359	1	1
chr15	103172001	103174000	396	16.2299	1	1
chr15	103188001	103190000	2481	73.2968	0.978228	1
chr15	103194001	103196000	396	16.2299	1	1
chr15	103226001	103228000	520	20.301	1	1
chr15	103246001	103248000	29	1.89469	1	1
chr15	103274001	103276000	217	9.90102	1	1
chr15	103276001	103278000	217	9.90102	1	1
chr15	103278001	103280000	44	2.66867	1	1
chr15	103298001	103300000	1379	45.2399	0.993863	1
chr15	103350001	103352000	421	17.0671	1	1
chr15	103352001	103354000	33	2.1069	1	1
chr15	103360001	103362000	80	4.36131	1	1
chr15	103370001	103372000	1276	42.4446	0.994015	1
[truncated: 2,995 more rows]
