# Supplementary material for: A distal enhancer of Pparα regulates thermogenesis and mitochondrial function in brown fat
Source: PLoS Genet. 2025 Oct 23;21(10):e1011915. doi: 10.1371/journal.pgen.1011915 (PMC12574865; doi:10.1371/journal.pgen.1011915)
Supplement: S3 Table — (XLSX) [file pgen.1011915.s008.xlsx]

## Sheet: Pparα-iBAT
S3 Table. Chromatin interaction sites between replicates identified by r3Cseq.
Chromosome	Start	End	nReads	RPMs	P-value	q-value
chr15	85732001	85734000	1234120	12950.9	3.60434e-254	1.26512e-251
chr15	85730001	85732000	1164867	12616.4	9.62661e-240	1.68947e-237
chr15	85720001	85722000	614970	7009.54	2.88611e-56	3.37675e-54
chr15	85718001	85720000	311056	4032.1	1.2213e-13	1.07169e-11
chr11	57112001	57114000	21265	360.518	1.50874e-10	1.05913e-08
chr15	85740001	85742000	245196	3221.75	6.4316e-07	3.76249e-05
chr15	85738001	85740000	173952	2493.18	0.000679877	0.034091
chr15	85726001	85728000	172212	2318.09	0.00859651	0.377172
chr15	85724001	85726000	163695	2213.2	0.0177614	0.692696
chr1	59394001	59396000	256	7.2555	1	1
chr1	70884001	70886000	88	3.07273	1	1
chr2	50442001	50444000	37	1.42955	1	1
chr2	71774001	71776000	3946	95.9824	0.39249	1
chr3	27718001	27720000	65	2.23825	1	1
chr3	88436001	88438000	458	14.4463	1	1
chr3	97706001	97708000	2161	57.2129	0.833845	1
chr4	153632001	153634000	238	6.42479	1	1
chr5	20740001	20742000	596	16.0142	1	1
chr5	88688001	88690000	339	8.0193	1	1
chr5	113152001	113154000	1818	47.788	0.968786	1
chr6	47050001	47052000	36	1.34511	1	1
chr6	104864001	104866000	4102	66.8584	0.649248	1
chr7	29244001	29246000	64	2.27022	1	1
chr7	133998001	134000000	1107	27.0106	1	1
chr7	137880001	137882000	2454	49.3361	0.990771	1
chr8	84832001	84834000	2510	43.8847	0.956677	1
chr9	26778001	26780000	42	1.66822	1	1
chr9	37688001	37690000	6240	132.355	0.275697	1
chr9	67416001	67418000	38	1.48626	1	1
chr9	108596001	108598000	604	13.8273	1	1
chr10	23662001	23664000	2192	43.1545	0.995248	1
chr11	50200001	50202000	769	19.9117	1	1
chr11	99560001	99562000	84	2.55476	1	1
chr11	114534001	114536000	781	23.506	1	1
chr13	95042001	95044000	46	1.74176	1	1
chr14	98918001	98920000	78	2.76649	1	1
chr15	3490001	3492000	2426	42.556	0.999439	1
chr15	3698001	3700000	1818	47.8683	0.999883	1
chr15	7402001	7404000	2116	46.0568	1	1
chr15	12458001	12460000	604	17.0868	1	1
chr15	36484001	36486000	7690	129.437	0.989573	1
chr15	37004001	37006000	3468	61.7697	0.999112	1
chr15	58016001	58018000	2788	64.6801	0.999668	1
chr15	58162001	58164000	3484	58.7538	0.998163	1
chr15	58952001	58954000	89	3.44093	1	1
chr15	58992001	58994000	4298	86.6921	0.997625	1
chr15	59212001	59214000	2096	55.6913	0.998774	1
chr15	61884001	61886000	678	15.7485	1	1
chr15	63604001	63606000	3066	65.8235	0.99978	1
chr15	66672001	66674000	5472	106.822	0.995611	1
chr15	68936001	68938000	2331	48.9857	0.999892	1
chr15	72794001	72796000	2502	64.9525	0.998008	1
chr15	73088001	73090000	900	18.0853	1	1
chr15	73200001	73202000	72	2.67051	1	1
chr15	73390001	73392000	3052	52.0571	0.999431	1
chr15	73780001	73782000	320	7.68162	1	1
chr15	74254001	74256000	1096	24.579	1	1
chr15	74514001	74516000	1744	39.7147	1	1
chr15	74724001	74726000	901	22.0145	1	1
chr15	75086001	75088000	48	1.85323	1	1
chr15	75502001	75504000	1966	50.2686	0.999594	1
chr15	75520001	75522000	1652	44.9622	0.999441	1
chr15	75908001	75910000	704	21.2738	0.999999	1
chr15	77036001	77038000	2239	47.8601	1	1
chr15	77102001	77104000	3314	83.2552	0.99563	1
chr15	78468001	78470000	3640	87.706	0.997781	1
chr15	78780001	78782000	2384	42.1292	0.999926	1
chr15	79726001	79728000	883	21.6365	1	1
chr15	80994001	80996000	620	13.6398	1	1
chr15	82194001	82196000	2156	39.544	1	1
chr15	82282001	82284000	5146	109.75	0.998122	1
chr15	82844001	82846000	3445	83.4341	0.998732	1
chr15	82890001	82892000	1825	49.1228	0.999897	1
chr15	83936001	83938000	3635	69.2726	0.999197	1
chr15	84124001	84126000	538	12.6273	1	1
chr15	84144001	84146000	1388	30.4154	1	1
chr15	84158001	84160000	858	25.5249	0.999981	1
chr15	84164001	84166000	3540	68.6046	0.999571	1
chr15	84178001	84180000	1240	27.7809	1	1
chr15	84182001	84184000	528	16.6885	1	1
chr15	84634001	84636000	52	1.81713	1	1
chr15	84702001	84704000	2912	59.0095	0.999926	1
chr15	84922001	84924000	1638	43.0703	0.999907	1
chr15	84940001	84942000	4780	98.3915	0.996021	1
chr15	84998001	85000000	3804	63.1016	0.997044	1
chr15	85028001	85030000	82	3.13541	1	1
chr15	85030001	85032000	1619	34.1377	0.999976	1
chr15	85038001	85040000	2021	39.8308	0.999804	1
chr15	85070001	85072000	5298	102.496	0.994298	1
chr15	85072001	85074000	2806	69.5588	0.998505	1
chr15	85086001	85088000	4673	75.4325	0.995126	1
chr15	85120001	85122000	210	5.55045	1	1
chr15	85122001	85124000	1122	24.1135	1	1
chr15	85126001	85128000	2944	53.2489	0.999282	1
chr15	85132001	85134000	181	4.69904	1	1
chr15	85152001	85154000	4446	93.7875	0.997869	1
chr15	85154001	85156000	3656	60.7576	0.99843	1
chr15	85158001	85160000	1385	26.713	1	1
chr15	85200001	85202000	1764	38.0151	1	1
chr15	85250001	85252000	1214	27.9379	1	1
chr15	85252001	85254000	2946	71.4101	0.999936	1
chr15	85262001	85264000	4156	96.222	0.999282	1
chr15	85266001	85268000	3170	63.1531	1	1
chr15	85270001	85272000	4639	108.07	0.998043	1
chr15	85282001	85284000	7989	176.221	0.984167	1
chr15	85286001	85288000	1887	50.8305	1	1
chr15	85320001	85322000	4725	104.801	0.999379	1
chr15	85334001	85336000	5629	102.83	0.998394	1
chr15	85348001	85350000	9174	155.206	0.987129	1
chr15	85350001	85352000	86	3.27075	1	1
chr15	85358001	85360000	9520	197.858	0.973609	1
chr15	85360001	85362000	2991	60.0022	0.999967	1
chr15	85364001	85366000	2024	53.0923	0.999614	1
chr15	85366001	85368000	2544	63.3038	0.999372	1
chr15	85378001	85380000	4578	102.496	0.995275	1
chr15	85380001	85382000	4078	84.6871	0.997224	1
chr15	85386001	85388000	1517	30.0903	0.999981	1
chr15	85392001	85394000	526	15.3264	0.999899	1
chr15	85428001	85430000	1702	40.7211	0.991425	1
chr15	85430001	85432000	886	18.6656	0.994324	1
chr15	85432001	85434000	3132	76.9829	0.980425	1
chr15	85438001	85440000	1566	40.3183	0.988304	1
chr15	85444001	85446000	2458	51.7836	0.982656	1
chr15	85474001	85476000	2384	62.312	0.97262	1
chr15	85476001	85478000	3406	83.9387	0.964781	1
chr15	85490001	85492000	6008	116.214	0.950472	1
chr15	85496001	85498000	8912	188.006	0.911938	1
chr15	85502001	85504000	2737	56.481	0.981574	1
chr15	85508001	85510000	1586	33.4026	0.990437	1
chr15	85510001	85512000	13869	245.195	0.876654	1
chr15	85516001	85518000	5977	101.151	0.971792	1
chr15	85518001	85520000	2270	45.2058	0.992919	1
chr15	85530001	85532000	3612	77.8693	0.994836	1
chr15	85544001	85546000	4759	112.094	0.998374	1
chr15	85550001	85552000	7900	177.616	0.983997	1
chr15	85552001	85554000	20445	367.482	0.889259	1
chr15	85554001	85556000	254	6.46265	1	1
chr15	85556001	85558000	6478	99.5837	0.991945	1
chr15	85558001	85560000	1546	42.6397	1	1
chr15	85562001	85564000	4330	105.15	1	1
chr15	85564001	85566000	288	7.04209	1	1
chr15	85566001	85568000	1368	38.332	1	1
chr15	85572001	85574000	6833	142.882	1	1
chr15	85578001	85580000	5897	108.701	1	1
chr15	85580001	85582000	2028	53.5489	1	1
chr15	85584001	85586000	2152	45.4601	1	1
chr15	85586001	85588000	22076	426.964	0.947687	1
chr15	85588001	85590000	960	26.7156	1	1
chr15	85592001	85594000	3595	59.9503	1	1
chr15	85594001	85596000	14752	241.623	0.994985	1
chr15	85598001	85600000	2560	66.361	1	1
chr15	85600001	85602000	15276	300.364	1	1
chr15	85602001	85604000	6882	111.404	1	1
chr15	85604001	85606000	9142	199.826	1	1
chr15	85608001	85610000	267	7.29586	1	1
chr15	85610001	85612000	5882	116.891	1	1
chr15	85612001	85614000	7852	158.152	1	1
chr15	85618001	85620000	3586	80.4121	1	1
chr15	85620001	85622000	2904	66.2409	1	1
chr15	85622001	85624000	21302	389.489	1	1
chr15	85626001	85628000	11825	194.862	1	1
chr15	85628001	85630000	22400	424.628	1	1
chr15	85630001	85632000	20256	310.533	0.999811	1
chr15	85632001	85634000	10496	211.366	1	1
chr15	85634001	85636000	1554	38.7491	1	1
chr15	85636001	85638000	5909	109.976	1	1
chr15	85640001	85642000	1671	42.8559	1	1
chr15	85642001	85644000	6324	131.935	1	1
chr15	85644001	85646000	1171	27.6044	1	1
chr15	85646001	85648000	11818	236.615	1	1
chr15	85648001	85650000	5261	86.4638	1	1
chr15	85650001	85652000	5222	85.2159	1	1
chr15	85656001	85658000	11016	197.243	1	1
chr15	85660001	85662000	12354	235.331	1	1
chr15	85662001	85664000	14977	261.392	1	1
chr15	85666001	85668000	22007	395.827	1	1
chr15	85668001	85670000	24930	416.131	1	1
chr15	85670001	85672000	1942	37.1691	1	1
chr15	85674001	85676000	657	14.7075	1	1
chr15	85676001	85678000	8914	161.624	1	1
chr15	85678001	85680000	10129	221.077	1	1
chr15	85680001	85682000	1615	40.7613	1	1
chr15	85682001	85684000	20427	324.047	1	1
chr15	85684001	85686000	3072	63.1248	1	1
chr15	85686001	85688000	6141	127.302	1	1
chr15	85688001	85690000	23142	393.108	1	1
chr15	85692001	85694000	26298	469.757	1	1
chr15	85696001	85698000	12536	208.785	1	1
chr15	85698001	85700000	9856	198.681	1	1
chr15	85700001	85702000	4626	96.3017	1	1
chr15	85702001	85704000	1616	30.6915	1	1
chr15	85704001	85706000	15403	284.053	1	1
chr15	85706001	85708000	3588	89.019	1	1
chr15	85708001	85710000	15373	309.301	1	1
chr15	85710001	85712000	17060	307.565	1	1
chr15	85712001	85714000	293	8.96729	1	1
chr15	85714001	85716000	59770	974.379	0.957924	1
chr15	85716001	85718000	40320	654.538	1	1
chr15	85722001	85724000	57748	884.49	1	1
chr15	85728001	85730000	7518	129.194	1	1
chr15	85734001	85736000	9824	154.947	1	1
chr15	85742001	85744000	8534	143.65	1	1
chr15	85744001	85746000	127772	1787.16	0.231829	1
chr15	85746001	85748000	34136	577.877	1	1
chr15	85748001	85750000	10358	180.718	1	1
chr15	85750001	85752000	17216	286.91	1	1
chr15	85752001	85754000	78278	1285.38	0.46436	1
chr15	85754001	85756000	46378	823.779	0.956259	1
chr15	85756001	85758000	5857	120.688	1	1
chr15	85758001	85760000	27333	453.871	1	1
chr15	85760001	85762000	27394	499.827	1	1
chr15	85762001	85764000	49251	793.501	1	1
chr15	85764001	85766000	2042	46.7122	1	1
chr15	85766001	85768000	16614	326.356	1	1
chr15	85770001	85772000	96682	1309.89	0.699931	1
chr15	85772001	85774000	144330	1957.65	0.0913954	1
chr15	85774001	85776000	9988	179.522	1	1
chr15	85776001	85778000	10917	229.025	1	1
chr15	85778001	85780000	5992	93.0712	1	1
chr15	85780001	85782000	25350	417.027	1	1
chr15	85782001	85784000	26197	451.334	1	1
chr15	85784001	85786000	9881	210.201	1	1
chr15	85786001	85788000	4364	96.1186	1	1
chr15	85788001	85790000	43724	729.561	1	1
chr15	85790001	85792000	2322	59.3129	1	1
chr15	85792001	85794000	10044	176.597	1	1
chr15	85794001	85796000	5364	117.65	1	1
chr15	85796001	85798000	14161	261.224	1	1
chr15	85798001	85800000	15322	300.388	1	1
chr15	85800001	85802000	27897	464.653	1	1
chr15	85802001	85804000	4442	73.203	1	1
chr15	85804001	85806000	3179	63.5649	1	1
chr15	85806001	85808000	193	5.02304	1	1
chr15	85808001	85810000	52624	678.343	0.892104	1
chr15	85810001	85812000	33834	567.335	1	1
chr15	85812001	85814000	27225	487.791	1	1
chr15	85814001	85816000	7574	171.272	1	1
chr15	85816001	85818000	18202	326.104	1	1
chr15	85818001	85820000	25788	418.377	1	1
chr15	85820001	85822000	50782	792.958	0.999002	1
chr15	85822001	85824000	21184	371.405	1	1
chr15	85824001	85826000	3660	73.999	1	1
chr15	85826001	85828000	19564	379.414	1	1
chr15	85828001	85830000	3474	69.4698	1	1
chr15	85830001	85832000	18900	322.002	1	1
chr15	85832001	85834000	64610	1045.59	0.753343	1
chr15	85834001	85836000	22100	392.358	1	1
chr15	85836001	85838000	35986	601.538	1	1
chr15	85838001	85840000	57582	900.878	0.886772	1
chr15	85840001	85842000	50103	793.521	0.959983	1
chr15	85842001	85844000	16510	324.86	1	1
chr15	85844001	85846000	2852	72.8541	1	1
chr15	85846001	85848000	10021	184.469	1	1
chr15	85848001	85850000	45260	731.423	0.960381	1
chr15	85850001	85852000	108147	1663.05	0.0323162	1
chr15	85852001	85854000	24646	350.271	0.978826	1
chr15	85854001	85856000	16368	294.481	1	1
chr15	85856001	85858000	22836	324.226	0.978041	1
chr15	85858001	85860000	35441	540.708	0.930718	1
chr15	85860001	85862000	1052	29.561	1	1
chr15	85862001	85864000	12622	242.537	1	1
chr15	85864001	85866000	40572	630.179	0.894587	1
chr15	85866001	85868000	23998	381.126	0.97609	1
chr15	85868001	85870000	51118	873.362	0.614738	1
chr15	85870001	85872000	25042	415.261	0.978566	1
chr15	85872001	85874000	16543	310.328	1	1
chr15	85878001	85880000	11884	230.998	1	1
chr15	85880001	85882000	13092	247.688	0.999843	1
chr15	85882001	85884000	20794	301.427	0.923397	1
chr15	85884001	85886000	1070	26.6433	1	1
chr15	85886001	85888000	792	23.7668	1	1
chr15	85890001	85892000	2914	74.3995	1	1
chr15	85896001	85898000	4886	109.605	1	1
chr15	85898001	85900000	11490	243.971	0.998741	1
chr15	85900001	85902000	8926	172.953	0.996031	1
chr15	85902001	85904000	15868	219.219	0.915712	1
chr15	85904001	85906000	10630	155.62	0.965727	1
chr15	85928001	85930000	5100	105.946	0.99545	1
chr15	85930001	85932000	3418	63.8031	0.995281	1
chr15	85934001	85936000	5216	95.9091	0.990509	1
chr15	85936001	85938000	7644	158.228	0.976422	1
chr15	85938001	85940000	9670	179.747	0.961317	1
chr15	85958001	85960000	7635	156.689	0.953567	1
chr15	85978001	85980000	7866	124.868	0.955617	1
chr15	85982001	85984000	748	15.5818	0.993292	1
chr15	85984001	85986000	3422	62.3009	0.9848	1
chr15	85990001	85992000	453	12.3412	0.991685	1
chr15	85992001	85994000	3794	81.7649	0.98112	1
chr15	86000001	86002000	5632	132.113	0.94471	1
chr15	86002001	86004000	4613	98.9363	0.977859	1
chr15	86006001	86008000	9582	210.412	0.87252	1
chr15	86008001	86010000	565	16.8292	0.990474	1
chr15	86018001	86020000	2404	49.4549	0.991122	1
chr15	86026001	86028000	5836	109.23	0.982889	1
chr15	86030001	86032000	2728	60.4411	0.990435	1
chr15	86040001	86042000	3728	79.7077	0.990675	1
chr15	86052001	86054000	3068	76.7239	0.987827	1
chr15	86058001	86060000	4484	103.847	0.986357	1
chr15	86060001	86062000	7228	140.927	0.986687	1
chr15	86064001	86066000	3700	91.4188	0.98453	1
chr15	86068001	86070000	4218	102.851	0.983492	1
chr15	86080001	86082000	4158	82.7342	0.999285	1
chr15	86082001	86084000	4192	83.2239	0.999429	1
chr15	86084001	86086000	2158	49.9279	0.999761	1
chr15	86086001	86088000	7508	133.485	0.993921	1
chr15	86090001	86092000	6728	126.362	0.996339	1
chr15	86092001	86094000	11505	187.236	0.975952	1
chr15	86094001	86096000	19936	332.723	0.887551	1
chr15	86098001	86100000	710	20.2411	1	1
chr15	86100001	86102000	174	4.5496	1	1
chr15	86102001	86104000	2609	67.0771	0.998981	1
chr15	86116001	86118000	2868	62.5339	1	1
chr15	86118001	86120000	3147	68.7696	1	1
chr15	86122001	86124000	9022	186.342	0.987915	1
chr15	86130001	86132000	4779	79.4928	0.998804	1
chr15	86134001	86136000	9921	145.66	0.978954	1
chr15	86136001	86138000	260	8.79224	1	1
chr15	86142001	86144000	1070	26.3928	1	1
chr15	86176001	86178000	5831	107.853	0.997805	1
chr15	86208001	86210000	2584	66.7526	1	1
chr15	86214001	86216000	4604	93.7155	0.999505	1
chr15	86216001	86218000	153	4.65135	1	1
chr15	86232001	86234000	62	2.02255	1	1
chr15	86304001	86306000	2314	41.689	0.999745	1
chr15	86432001	86434000	3778	74.5561	0.998841	1
chr15	86470001	86472000	1646	41.2512	1	1
chr15	87472001	87474000	5059	80.7591	0.994302	1
chr15	88044001	88046000	528	16.4731	1	1
chr15	88218001	88220000	3420	61.1144	0.999112	1
chr15	88802001	88804000	2168	55.4197	0.999572	1
chr15	88820001	88822000	3161	65.0625	0.999856	1
chr15	88858001	88860000	7792	149.615	0.98604	1
chr15	88972001	88974000	3414	68.8347	0.999618	1
chr15	89306001	89308000	2559	48.6337	0.999665	1
chr15	89548001	89550000	1386	28.3563	0.999999	1
chr15	93308001	93310000	868	23.4734	1	1
chr15	95934001	95936000	4926	100.782	0.996846	1
chr15	96116001	96118000	3704	61.6798	0.998453	1
chr15	96374001	96376000	3332	75.2629	0.999509	1
chr15	96918001	96920000	1195	33.2124	0.999993	1
chr15	97300001	97302000	1584	29.3864	1	1
chr15	99720001	99722000	3022	76.8121	0.99585	1
chr15	101142001	101144000	5394	101.006	0.99684	1
chr15	102106001	102108000	4646	88.5846	0.998409	1
chr15	102132001	102134000	3296	70.3377	0.999813	1
chr15	102800001	102802000	5148	101.343	0.997701	1
chr15	103008001	103010000	2656	60.5405	0.999788	1
chr15	103068001	103070000	5519	87.0001	0.996135	1
chr16	24052001	24054000	1460	35.7208	1	1
chr19	25308001	25310000	7066	120.454	0.188046	1
chrX	58038001	58040000	2110	42.0028	0.99788	1

## Sheet: Pparα-eWAT
Supplementary Data 3. Chromatin interaction sites between replicates identified by r3Cseq.
Chromosome	Start	End	nReads	RPMs	P-value	q-value
chr15	85730001	85732000	1161863	23884.3	0	0
chr15	85732001	85734000	1247169	24522.2	0	0
chr15	85740001	85742000	470437	9580.23	6.64233e-50	1.57423e-47
chr11	57112001	57114000	679188	14181.6	9.31034e-39	1.32393e-36
chr11	57114001	57116000	679186	14181.5	9.31034e-39	1.32393e-36
chr15	85738001	85740000	253678	5480.21	3.77358e-11	4.47169e-09
chr15	85832001	85834000	200158	3658.11	6.7899e-08	6.8966e-06
chr15	85718001	85720000	203506	4202.21	3.58668e-06	0.000318766
chr15	85752001	85754000	180232	3595.54	0.000222785	0.0176
chr15	85720001	85722000	162556	3911.68	0.000645747	0.0459126
chr15	85754001	85756000	162598	3329.17	0.00246704	0.159461
chr15	85744001	85746000	156070	3003.08	0.00485842	0.287861
chr1	38162001	38164000	62	3.59137	1	1
chr1	39684001	39686000	16	1.18146	1	1
chr1	42308001	42310000	56	3.17178	1	1
chr1	59394001	59396000	1342	61.2448	0.998767	1
chr1	70884001	70886000	1124	51.2609	0.999711	1
chr1	86984001	86986000	31	2.05435	1	1
chr1	88290001	88292000	44	2.94028	1	1
chr1	151696001	151698000	334	19.1933	1	1
chr1	192222001	192224000	87	5.34736	1	1
chr2	25484001	25486000	50	3.11719	1	1
chr2	59246001	59248000	188	11.183	1	1
chr2	69026001	69028000	92	5.34687	1	1
chr2	69028001	69030000	92	5.34687	1	1
chr2	71774001	71776000	342	15.2033	1	1
chr2	75086001	75088000	32	2.17522	1	1
chr3	9680001	9682000	78	4.5976	1	1
chr3	27718001	27720000	85	4.39773	1	1
chr3	88436001	88438000	5052	164.974	0.935974	1
chr3	123264001	123266000	136	8.35044	1	1
chr4	8944001	8946000	74	4.78856	1	1
chr4	30658001	30660000	386	20.1932	1	1
chr4	82000001	82002000	34	2.36961	1	1
chr4	83266001	83268000	86	5.36498	1	1
chr4	119778001	119780000	40	2.69253	1	1
chr4	140042001	140044000	493	27.4254	1	1
chr4	140142001	140144000	87	4.75002	1	1
chr4	148472001	148474000	66	4.22156	1	1
chr4	153632001	153634000	488	21.9083	1	1
chr5	34976001	34978000	146	8.28702	1	1
chr5	125336001	125338000	844	36.0743	1	1
chr5	136988001	136990000	335	18.9096	1	1
chr5	147332001	147334000	63	4.12452	1	1
chr6	29926001	29928000	298	17.5029	1	1
chr6	47050001	47052000	184	8.06315	1	1
chr6	108416001	108418000	220	10.219	1	1
chr6	116278001	116280000	204	12.2473	1	1
chr6	141972001	141974000	502	21.245	1	1
chr6	146698001	146700000	42	2.80861	1	1
chr6	146700001	146702000	42	2.80861	1	1
chr7	29294001	29296000	357	13.6376	1	1
chr7	30984001	30986000	52	2.96082	1	1
chr7	36076001	36078000	78	4.00001	1	1
chr7	122846001	122848000	1924	82.7488	0.99609	1
chr7	133084001	133086000	165	8.47102	1	1
chr7	133998001	134000000	3456	137.707	0.967098	1
chr7	137452001	137454000	158	9.05238	1	1
chr8	90250001	90252000	134	8.29494	1	1
chr8	92804001	92806000	68	3.96437	1	1
chr8	116872001	116874000	26	1.80903	1	1
chr8	119430001	119432000	22	1.49309	1	1
chr8	119932001	119934000	501	22.2542	1	1
chr9	34418001	34420000	21	1.49345	1	1
chr9	43562001	43564000	3380	120.26	0.978618	1
chr9	56838001	56840000	825	26.542	1	1
chr9	61980001	61982000	194	8.25503	1	1
chr9	70834001	70836000	374	15.0682	1	1
chr9	94748001	94750000	46	3.07501	1	1
chr9	108572001	108574000	93	5.74978	1	1
chr9	108596001	108598000	916	43.785	0.999895	1
chr10	60242001	60244000	670	37.2554	0.999482	1
chr10	111612001	111614000	289	16.9734	1	1
chr10	126872001	126874000	246	12.1409	1	1
chr11	3196001	3198000	2630	103.912	0.988684	1
chr11	5716001	5718000	116	6.63779	1	1
chr11	5974001	5976000	28	1.92098	1	1
chr11	21730001	21732000	24	1.69869	1	1
chr11	50200001	50202000	1180	53.3002	0.999629	1
chr11	97262001	97264000	930	41.0077	1	1
chr11	99560001	99562000	60	3.62795	1	1
chr11	101194001	101196000	1192	36.1759	0.999871	1
chr11	114534001	114536000	96	5.99902	1	1
chr12	78864001	78866000	407	16.9505	1	1
chr12	79728001	79730000	1963	78.3897	0.997486	1
chr12	104946001	104948000	1494	65.8192	0.998622	1
chr13	10188001	10190000	43	2.67408	1	1
chr13	15604001	15606000	38	2.3089	1	1
chr13	92626001	92628000	2772	84.7941	0.993154	1
chr13	95042001	95044000	340	17.7328	1	1
chr13	111706001	111708000	583	32.4169	0.999908	1
chr14	76432001	76434000	66	3.75424	1	1
chr14	78142001	78144000	50	3.16381	1	1
chr14	121730001	121732000	267	10.9071	1	1
chr15	4138001	4140000	978	37.5208	0.99995	1
chr15	6850001	6852000	252	14.9441	1	1
chr15	10458001	10460000	296	16.9775	1	1
chr15	10650001	10652000	174	8.49982	1	1
chr15	10652001	10654000	174	8.49982	1	1
chr15	25778001	25780000	1284	44.2998	0.999917	1
chr15	25914001	25916000	190	11.513	1	1
chr15	25916001	25918000	18	1.33053	1	1
chr15	31570001	31572000	300	17.5478	1	1
chr15	35810001	35812000	1156	45.484	0.999929	1
chr15	36452001	36454000	408	23.4231	0.999969	1
chr15	36792001	36794000	49	3.24825	1	1
chr15	37176001	37178000	326	12.7001	1	1
chr15	38070001	38072000	3218	88.688	0.996929	1
chr15	39866001	39868000	1100	59.2092	0.998857	1
chr15	41376001	41378000	76	4.11965	1	1
chr15	43496001	43498000	1134	57.5802	0.999324	1
chr15	45494001	45496000	2268	107.966	0.995695	1
chr15	55198001	55200000	1618	49.9781	0.999583	1
chr15	55928001	55930000	582	27.8326	1	1
chr15	57896001	57898000	906	30.0814	0.999916	1
chr15	58414001	58416000	76	4.01183	1	1
chr15	59196001	59198000	1091	34.9563	0.999801	1
chr15	59698001	59700000	2058	76.4697	0.998497	1
chr15	59700001	59702000	651	29.6336	1	1
chr15	60058001	60060000	48	3.17552	1	1
chr15	62118001	62120000	30	2.0906	1	1
chr15	62126001	62128000	879	33.044	0.999975	1
chr15	64006001	64008000	372	20.7597	1	1
chr15	64186001	64188000	650	27.3559	1	1
chr15	65466001	65468000	774	34.7423	1	1
chr15	65684001	65686000	130	6.19312	1	1
chr15	66026001	66028000	306	15.4033	1	1
chr15	66444001	66446000	2448	79.3791	0.998726	1
chr15	66552001	66554000	1644	71.431	0.999348	1
chr15	66650001	66652000	156	8.62815	1	1
chr15	66692001	66694000	4256	148.725	0.990414	1
chr15	66944001	66946000	2994	75.9917	0.996806	1
chr15	68186001	68188000	878	47.9701	0.999421	1
chr15	68320001	68322000	228	13.4717	1	1
chr15	72806001	72808000	135	8.03221	1	1
chr15	73136001	73138000	891	35.0339	1	1
chr15	73186001	73188000	44	2.66085	1	1
chr15	73660001	73662000	484	27.5096	0.999981	1
chr15	73700001	73702000	1371	42.0538	0.999894	1
chr15	73982001	73984000	644	30.965	1	1
chr15	74468001	74470000	977	32.37	1	1
chr15	74560001	74562000	1574	52.706	0.999971	1
chr15	74708001	74710000	2596	110.962	0.997581	1
chr15	75570001	75572000	676	34.006	0.99995	1
chr15	75888001	75890000	1107	41.4409	1	1
chr15	75984001	75986000	584	21.2781	1	1
chr15	75992001	75994000	3211	89.3674	0.998225	1
chr15	76226001	76228000	1402	52.5417	1	1
chr15	76448001	76450000	51	3.1991	1	1
chr15	76762001	76764000	145	8.80273	1	1
chr15	77228001	77230000	1766	64.5588	0.999663	1
chr15	77758001	77760000	1376	70.7226	0.998745	1
chr15	77954001	77956000	838	27.3827	0.999909	1
chr15	78542001	78544000	656	26.0751	0.999995	1
chr15	78610001	78612000	574	28.7777	1	1
chr15	78790001	78792000	798	42.8003	0.999784	1
chr15	78872001	78874000	1578	70.641	0.999207	1
chr15	78878001	78880000	1106	53.7769	0.999719	1
chr15	79100001	79102000	787	37.2377	0.999992	1
chr15	79276001	79278000	1006	36.0847	0.999963	1
chr15	79526001	79528000	395	22.0866	1	1
chr15	79658001	79660000	18	1.28863	1	1
chr15	79928001	79930000	962	39.7018	1	1
chr15	80266001	80268000	862	34.317	1	1
chr15	80744001	80746000	104	6.52277	1	1
chr15	80846001	80848000	428	22.6293	1	1
chr15	80900001	80902000	1595	54.2754	0.999777	1
chr15	80970001	80972000	188	8.08398	1	1
chr15	81036001	81038000	891	48.6332	0.999443	1
chr15	81248001	81250000	666	32.6379	0.999996	1
chr15	81320001	81322000	558	25.5702	1	1
chr15	81356001	81358000	346	18.5572	1	1
chr15	82064001	82066000	2674	78.9439	0.998765	1
chr15	82436001	82438000	290	14.6896	1	1
chr15	82444001	82446000	1517	43.7403	0.999788	1
chr15	82788001	82790000	432	17.1048	1	1
chr15	82796001	82798000	1864	77.2413	0.999158	1
chr15	83058001	83060000	672	28.9356	1	1
chr15	83072001	83074000	961	45.2181	0.999901	1
chr15	83100001	83102000	1744	49.1042	0.999507	1
chr15	83110001	83112000	381	21.7355	0.999999	1
chr15	83296001	83298000	1624	65.2975	0.999656	1
chr15	83338001	83340000	471	24.111	1	1
chr15	83352001	83354000	17	1.22539	1	1
chr15	83438001	83440000	160	8.46299	1	1
chr15	83448001	83450000	5344	126.532	0.98896	1
chr15	83546001	83548000	434	18.6973	1	1
chr15	83564001	83566000	65	4.22037	1	1
chr15	83574001	83576000	1478	47.5511	0.999829	1
chr15	83576001	83578000	782	31.8166	1	1
chr15	83594001	83596000	3591	110.877	0.996009	1
chr15	83618001	83620000	533	18.8176	1	1
chr15	83662001	83664000	530	27.302	1	1
chr15	83826001	83828000	502	22.4047	1	1
chr15	83840001	83842000	1995	72.6797	0.9995	1
chr15	83872001	83874000	490	24.6763	1	1
chr15	83874001	83876000	490	24.6763	1	1
chr15	83910001	83912000	518	28.2799	0.999997	1
chr15	83914001	83916000	372	21.4687	1	1
chr15	83958001	83960000	126	7.00948	1	1
chr15	84124001	84126000	997	44.9387	0.999976	1
chr15	84178001	84180000	2012	74.7133	0.999588	1
chr15	84230001	84232000	1732	71.4021	0.999722	1
chr15	84306001	84308000	728	37.1501	0.999972	1
chr15	84372001	84374000	3000	97.9195	0.998327	1
chr15	84432001	84434000	852	36.575	1	1
chr15	84510001	84512000	213	12.5293	1	1
chr15	84518001	84520000	2468	106.303	0.998054	1
chr15	84556001	84558000	1408	42.9102	0.999982	1
chr15	84622001	84624000	836	33.3372	1	1
chr15	84666001	84668000	296	14.2134	1	1
chr15	84676001	84678000	551	31.0222	0.99998	1
chr15	84680001	84682000	1984	83.4088	0.999452	1
chr15	84688001	84690000	937	50.9538	0.999534	1
chr15	84692001	84694000	2476	76.8567	0.999541	1
chr15	84718001	84720000	769	32.1142	1	1
chr15	84724001	84726000	60	3.82823	1	1
chr15	84726001	84728000	325	18.6591	1	1
chr15	84754001	84756000	240	10.6099	1	1
chr15	84768001	84770000	425	21.726	1	1
chr15	84804001	84806000	2043	96.3507	0.998044	1
chr15	84826001	84828000	1050	37.4797	1	1
chr15	84840001	84842000	3620	126.544	0.996469	1
chr15	84868001	84870000	788	27.3188	1	1
chr15	84870001	84872000	2266	62.4566	0.999488	1
chr15	84872001	84874000	3848	93.2926	0.9963	1
chr15	84888001	84890000	4476	113.426	0.994953	1
chr15	84892001	84894000	2416	63.8055	0.999256	1
chr15	84920001	84922000	2993	90.5787	0.999011	1
chr15	84922001	84924000	3713	133.684	0.995536	1
chr15	84930001	84932000	767	42.2633	0.999767	1
chr15	84980001	84982000	2652	69.3977	0.998907	1
chr15	84986001	84988000	4580	164.26	0.990485	1
chr15	84992001	84994000	2528	67.0296	0.999093	1
chr15	85010001	85012000	814	27.7006	1	1
chr15	85012001	85014000	926	34.1595	1	1
chr15	85016001	85018000	222	13.272	1	1
chr15	85020001	85022000	464	22.0233	1	1
chr15	85024001	85026000	1124	60.2863	0.999013	1
chr15	85050001	85052000	2846	98.7776	0.998478	1
chr15	85052001	85054000	638	34.841	0.999935	1
chr15	85058001	85060000	32	2.12413	1	1
chr15	85060001	85062000	700	38.2245	0.99988	1
chr15	85064001	85066000	2054	73.5063	0.999758	1
chr15	85072001	85074000	1481	77.2631	0.998137	1
chr15	85078001	85080000	857	46.8891	0.999581	1
chr15	85086001	85088000	1412	41.4026	0.999969	1
chr15	85088001	85090000	638	30.5814	1	1
chr15	85100001	85102000	1022	51.1302	0.999816	1
chr15	85102001	85104000	2699	77.5859	0.999042	1
chr15	85112001	85114000	228	12.2443	1	1
chr15	85118001	85120000	222	10.4448	1	1
chr15	85120001	85122000	1034	46.689	0.999995	1
chr15	85122001	85124000	1976	90.7885	0.998702	1
chr15	85126001	85128000	2300	67.4322	0.999473	1
chr15	85128001	85130000	317	17.712	1	1
chr15	85142001	85144000	1186	50.9519	1	1
chr15	85150001	85152000	4690	142.068	0.994036	1
chr15	85152001	85154000	7544	179.949	0.980309	1
chr15	85154001	85156000	3656	113.931	0.997674	1
chr15	85158001	85160000	1370	71.5316	0.999226	1
chr15	85162001	85164000	44	2.72167	1	1
chr15	85168001	85170000	946	31.7757	1	1
chr15	85176001	85178000	1874	74.2613	0.999991	1
chr15	85184001	85186000	799	28.4204	1	1
chr15	85196001	85198000	1256	44.8197	1	1
chr15	85200001	85202000	603	33.7552	1	1
chr15	85202001	85204000	4694	155.257	0.994302	1
chr15	85204001	85206000	5020	129.308	0.99314	1
chr15	85208001	85210000	198	11.281	1	1
chr15	85210001	85212000	28	1.79645	1	1
chr15	85216001	85218000	584	31.7818	1	1
chr15	85220001	85222000	1216	57.256	1	1
chr15	85222001	85224000	2719	92.8961	0.999589	1
chr15	85228001	85230000	1456	42.2511	0.99996	1
chr15	85230001	85232000	1779	69.8268	1	1
chr15	85232001	85234000	3582	166.193	0.993279	1
chr15	85236001	85238000	523	28.2021	1	1
chr15	85240001	85242000	22	1.49376	1	1
chr15	85248001	85250000	1270	47.5622	1	1
chr15	85252001	85254000	3378	155.866	0.995292	1
chr15	85258001	85260000	5314	128.956	0.992005	1
chr15	85260001	85262000	1986	98.1079	0.999302	1
chr15	85262001	85264000	3275	153.579	0.995298	1
chr15	85264001	85266000	2967	116.717	0.999582	1
chr15	85266001	85268000	2048	68.8715	0.999954	1
chr15	85270001	85272000	5540	204.498	0.989619	1
chr15	85272001	85274000	6043	182.798	0.991696	1
chr15	85274001	85276000	4096	174.824	0.994917	1
chr15	85278001	85280000	10364	256.197	0.963976	1
chr15	85280001	85282000	9766	253.091	0.968272	1
chr15	85282001	85284000	5552	174.49	0.99388	1
chr15	85284001	85286000	2334	87.2899	1	1
chr15	85288001	85290000	4302	115.876	0.996946	1
chr15	85302001	85304000	104	6.43405	1	1
chr15	85304001	85306000	5330	128.922	0.993684	1
chr15	85308001	85310000	38	2.56609	1	1
chr15	85320001	85322000	3234	141.685	0.99746	1
chr15	85326001	85328000	2644	106.44	0.999791	1
chr15	85334001	85336000	2344	84.8725	1	1
chr15	85344001	85346000	532	18.9617	1	1
chr15	85350001	85352000	2096	69.6328	1	1
chr15	85352001	85354000	326	12.6846	1	1
chr15	85354001	85356000	1232	37.4342	1	1
chr15	85358001	85360000	3645	117.885	0.999689	1
chr15	85362001	85364000	1296	44.763	1	1
chr15	85364001	85366000	4270	181.384	0.991109	1
chr15	85372001	85374000	4100	192.728	0.983234	1
chr15	85374001	85376000	2020	68.8975	1	1
chr15	85378001	85380000	2460	103.338	0.998595	1
chr15	85384001	85386000	1934	53.5174	1	1
chr15	85390001	85392000	891	34.7756	1	1
chr15	85408001	85410000	1616	57.8418	0.999891	1
chr15	85416001	85418000	586	29.9185	0.999804	1
chr15	85418001	85420000	1150	61.7593	0.997636	1
chr15	85422001	85424000	1201	61.1872	0.998242	1
chr15	85428001	85430000	2038	91.2018	0.996787	1
chr15	85430001	85432000	5326	234.667	0.966866	1
chr15	85432001	85434000	2672	135.084	0.986315	1
chr15	85436001	85438000	1579	68.0192	0.99849	1
chr15	85442001	85444000	1672	66.6249	0.998129	1
chr15	85444001	85446000	6088	149.279	0.979583	1
chr15	85446001	85448000	4434	105.611	0.989577	1
chr15	85448001	85450000	1388	54.4239	0.998155	1
chr15	85456001	85458000	1402	56.6047	0.996538	1
chr15	85458001	85460000	1362	68.5519	0.994611	1
chr15	85460001	85462000	44	2.73949	0.999377	1
chr15	85462001	85464000	1014	45.8018	0.996329	1
chr15	85464001	85466000	582	32.6541	0.99687	1
chr15	85470001	85472000	5800	264.913	0.927034	1
chr15	85474001	85476000	4984	169.305	0.962876	1
chr15	85476001	85478000	4982	120.501	0.970648	1
chr15	85484001	85486000	2658	135.168	0.969068	1
chr15	85500001	85502000	1029	47.7723	0.986712	1
chr15	85502001	85504000	2381	116.749	0.970027	1
chr15	85504001	85506000	1066	32.9806	0.988048	1
chr15	85506001	85508000	4788	135.112	0.956927	1
chr15	85508001	85510000	3286	115.622	0.968057	1
chr15	85514001	85516000	496	22.5308	0.99013	1
chr15	85516001	85518000	2970	81.1353	0.975216	1
chr15	85520001	85522000	856	31.6248	0.98875	1
chr15	85522001	85524000	2092	73.8607	0.981036	1
chr15	85524001	85526000	3616	106.473	0.970594	1
chr15	85530001	85532000	16226	459.512	0.762763	1
chr15	85534001	85536000	2394	106.545	0.980059	1
chr15	85536001	85538000	3383	118.348	0.976768	1
chr15	85540001	85542000	1062	47.3871	0.992908	1
chr15	85542001	85544000	604	32.4541	0.995037	1
chr15	85544001	85546000	1832	82.6699	0.991443	1
chr15	85546001	85548000	635	27.552	0.995273	1
chr15	85548001	85550000	1574	57.3816	0.993312	1
chr15	85550001	85552000	6232	151.048	0.964199	1
chr15	85552001	85554000	10586	276.469	0.923938	1
chr15	85558001	85560000	1250	65.2539	0.999309	1
chr15	85560001	85562000	5403	186.717	0.986594	1
chr15	85562001	85564000	9332	262.268	0.961221	1
chr15	85564001	85566000	92	5.34687	1	1
chr15	85566001	85568000	754	27.0459	0.999975	1
chr15	85570001	85572000	294	16.6238	1	1
chr15	85578001	85580000	9204	296.741	0.99141	1
chr15	85580001	85582000	4842	157.396	1	1
chr15	85582001	85584000	1429	41.7091	1	1
chr15	85584001	85586000	6810	275.56	0.996941	1
chr15	85586001	85588000	22752	547.463	0.882116	1
chr15	85588001	85590000	1309	57.2996	1	1
chr15	85592001	85594000	4504	178.935	1	1
chr15	85594001	85596000	17239	600.091	0.942441	1
chr15	85596001	85598000	3884	162.874	1	1
chr15	85598001	85600000	3774	104.735	1	1
chr15	85600001	85602000	16270	369.526	0.98973	1
chr15	85602001	85604000	14608	417.557	1	1
chr15	85604001	85606000	13894	337.594	0.999941	1
chr15	85606001	85608000	2634	68.8204	1	1
chr15	85608001	85610000	3412	127.629	1	1
chr15	85610001	85612000	16698	535.686	0.99478	1
chr15	85612001	85614000	5525	217.837	1	1
chr15	85618001	85620000	2999	134.579	1	1
chr15	85620001	85622000	1576	72.3458	1	1
chr15	85622001	85624000	2322	116.521	1	1
chr15	85624001	85626000	1002	45.6192	1	1
chr15	85626001	85628000	4352	200.935	1	1
chr15	85628001	85630000	10460	338.012	1	1
chr15	85630001	85632000	10500	264.336	1	1
chr15	85632001	85634000	12350	275.422	1	1
chr15	85634001	85636000	5832	147.095	1	1
chr15	85638001	85640000	1040	51.8963	1	1
chr15	85640001	85642000	474	20.3443	1	1
chr15	85642001	85644000	402	20.5957	1	1
chr15	85644001	85646000	112	6.99938	1	1
chr15	85646001	85648000	2090	97.8051	1	1
chr15	85650001	85652000	336	16.2091	1	1
chr15	85652001	85654000	3821	111.691	1	1
chr15	85656001	85658000	8327	249.358	1	1
chr15	85658001	85660000	8214	251.658	1	1
chr15	85660001	85662000	3462	161.289	1	1
chr15	85662001	85664000	7338	268.567	1	1
chr15	85664001	85666000	3052	77.6473	1	1
chr15	85666001	85668000	3611	131.021	1	1
chr15	85668001	85670000	6400	172.79	1	1
chr15	85670001	85672000	170	10.3546	1	1
chr15	85674001	85676000	64	3.74806	1	1
chr15	85676001	85678000	526	29.7361	1	1
chr15	85678001	85680000	4396	163.737	1	1
chr15	85680001	85682000	1430	55.2362	1	1
chr15	85682001	85684000	3424	117.231	1	1
chr15	85684001	85686000	1129	48.1271	1	1
chr15	85686001	85688000	5362	154.025	1	1
chr15	85688001	85690000	11449	430.325	1	1
chr15	85692001	85694000	13237	337.588	1	1
chr15	85694001	85696000	8860	212.162	1	1
chr15	85696001	85698000	3645	149.319	1	1
chr15	85698001	85700000	8438	283.307	1	1
chr15	85700001	85702000	9710	257.953	1	1
chr15	85704001	85706000	16852	453.101	1	1
chr15	85706001	85708000	11488	365.286	1	1
chr15	85708001	85710000	17120	571.306	1	1
chr15	85710001	85712000	10254	346.899	1	1
chr15	85712001	85714000	416	21.8934	1	1
chr15	85714001	85716000	65844	1287.97	0.903731	1
chr15	85716001	85718000	54250	1698.42	0.924489	1
chr15	85722001	85724000	16937	531.926	1	1
chr15	85724001	85726000	23920	717.754	1	1
chr15	85726001	85728000	129096	3359.91	0.0229706	1
chr15	85728001	85730000	3524	105.229	1	1
chr15	85734001	85736000	24181	590.015	1	1
chr15	85736001	85738000	40	2.73105	1	1
chr15	85742001	85744000	4223	188.394	1	1
chr15	85746001	85748000	41056	1134.43	1	1
chr15	85748001	85750000	14606	504.31	1	1
chr15	85750001	85752000	20016	628.591	1	1
chr15	85756001	85758000	18706	506.436	1	1
chr15	85758001	85760000	25653	840.43	1	1
chr15	85760001	85762000	18357	671.599	1	1
chr15	85762001	85764000	77990	2029.06	0.881849	1
chr15	85764001	85766000	4676	167.237	1	1
chr15	85766001	85768000	18505	526.352	1	1
chr15	85768001	85770000	6798	218.756	1	1
chr15	85770001	85772000	78170	1845.08	0.887021	1
chr15	85772001	85774000	89995	1893.16	0.568604	1
chr15	85774001	85776000	6045	249.86	1	1
chr15	85776001	85778000	21386	659.607	1	1
chr15	85778001	85780000	228	11.4591	1	1
chr15	85780001	85782000	20118	593.308	1	1
chr15	85782001	85784000	34391	998.309	1	1
chr15	85784001	85786000	10073	340.936	1	1
chr15	85786001	85788000	13742	355.689	1	1
chr15	85788001	85790000	44224	1170.44	1	1
chr15	85790001	85792000	5476	160.266	1	1
chr15	85792001	85794000	9680	367.177	1	1
chr15	85794001	85796000	9476	361.614	1	1
chr15	85796001	85798000	23906	678.479	1	1
chr15	85798001	85800000	7084	236.331	1	1
chr15	85800001	85802000	22948	712.567	1	1
chr15	85802001	85804000	5210	179.832	1	1
chr15	85804001	85806000	1092	57.0743	1	1
chr15	85806001	85808000	1532	63.3797	1	1
chr15	85808001	85810000	26554	839.471	1	1
chr15	85810001	85812000	55144	1376.25	0.990795	1
chr15	85812001	85814000	15752	477.051	1	1
chr15	85814001	85816000	13810	363.186	1	1
chr15	85816001	85818000	25140	644.117	1	1
chr15	85818001	85820000	63296	1377.15	0.829499	1
chr15	85820001	85822000	32627	953.949	1	1
chr15	85822001	85824000	23908	733.452	1	1
chr15	85824001	85826000	4592	185.244	1	1
chr15	85826001	85828000	15658	413.237	1	1
chr15	85828001	85830000	7529	330.003	1	1
chr15	85830001	85832000	21364	710.54	1	1
chr15	85834001	85836000	16382	450.76	1	1
chr15	85836001	85838000	32385	747.378	1	1
chr15	85838001	85840000	60108	1328.15	0.778754	1
chr15	85840001	85842000	41302	1013.39	0.994614	1
chr15	85842001	85844000	34664	904.214	1	1
chr15	85844001	85846000	12430	413.207	1	1
chr15	85846001	85848000	20348	415.579	1	1
chr15	85848001	85850000	34744	827.067	0.998448	1
chr15	85850001	85852000	56452	1443.74	0.66515	1
chr15	85852001	85854000	31642	668.603	0.99426	1
chr15	85854001	85856000	22868	620.843	1	1
chr15	85856001	85858000	24070	639.909	1	1
chr15	85858001	85860000	37919	1132.57	0.87042	1
chr15	85860001	85862000	852	41.5748	1	1
chr15	85862001	85864000	15814	481.788	1	1
chr15	85864001	85866000	37163	1078.85	0.878764	1
chr15	85866001	85868000	43226	1019.43	0.853842	1
chr15	85868001	85870000	75968	1559.12	0.207034	1
chr15	85870001	85872000	41550	874.121	0.865326	1
chr15	85872001	85874000	13386	334.39	1	1
chr15	85874001	85876000	13457	489.159	0.996714	1
chr15	85876001	85878000	16850	486.954	1	1
chr15	85878001	85880000	9668	254.859	1	1
chr15	85880001	85882000	8120	274.148	1	1
chr15	85882001	85884000	9767	312.917	1	1
chr15	85884001	85886000	400	19.3534	1	1
chr15	85886001	85888000	408	23.1465	1	1
chr15	85888001	85890000	3557	123.474	1	1
chr15	85890001	85892000	2833	95.9087	1	1
chr15	85896001	85898000	1095	58.9507	1	1
chr15	85898001	85900000	14229	420.669	0.997943	1
chr15	85900001	85902000	17465	502.062	0.99077	1
chr15	85902001	85904000	5127	203.291	1	1
chr15	85904001	85906000	658	35.9125	1	1
chr15	85910001	85912000	1924	83.2853	1	1
chr15	85912001	85914000	2612	98.2945	1	1
chr15	85914001	85916000	6032	184.949	1	1
chr15	85916001	85918000	415	21.5103	1	1
chr15	85918001	85920000	1484	43.2907	1	1
chr15	85920001	85922000	629	34.9578	1	1
chr15	85922001	85924000	1228	56.9043	1	1
chr15	85926001	85928000	1634	61.0308	1	1
chr15	85928001	85930000	3282	146.364	0.999253	1
chr15	85930001	85932000	2512	104.428	1	1
chr15	85932001	85934000	1179	40.1409	1	1
chr15	85934001	85936000	5074	178.074	0.999454	1
chr15	85936001	85938000	7780	230.648	0.998612	1
chr15	85938001	85940000	6860	252.396	0.991683	1
chr15	85940001	85942000	1814	83.2061	1	1
chr15	85942001	85944000	4495	123.856	1	1
chr15	85946001	85948000	6352	259.348	0.982803	1
chr15	85950001	85952000	2153	73.7591	1	1
chr15	85952001	85954000	600	23.2243	1	1
chr15	85958001	85960000	2352	99.64	0.999698	1
chr15	85964001	85966000	1240	65.8291	0.999738	1
chr15	85966001	85968000	5904	156.406	0.990923	1
chr15	85968001	85970000	2654	91.2075	0.999467	1
chr15	85970001	85972000	842	36.3342	1	1
chr15	85976001	85978000	1205	54.1192	0.99995	1
chr15	85978001	85980000	3856	132.183	0.993819	1
chr15	85980001	85982000	3604	160.203	0.989434	1
chr15	85982001	85984000	1482	65.622	0.99951	1
chr15	85986001	85988000	1802	50.6078	0.997517	1
chr15	85988001	85990000	792	39.235	0.999698	1
chr15	85990001	85992000	10642	279.005	0.931412	1
chr15	85992001	85994000	2608	88.0025	0.996241	1
chr15	85996001	85998000	2495	83.9569	0.996022	1
chr15	86000001	86002000	4284	162.747	0.984041	1
chr15	86002001	86004000	6310	258.249	0.954999	1
chr15	86006001	86008000	3346	154.847	0.985707	1
chr15	86008001	86010000	5493	143.303	0.980105	1
chr15	86010001	86012000	3342	116.091	0.991848	1
chr15	86012001	86014000	1638	81.1406	0.996864	1
chr15	86014001	86016000	796	25.8234	0.998271	1
chr15	86018001	86020000	1447	53.9112	0.997707	1
chr15	86020001	86022000	2280	99.0222	0.99509	1
chr15	86022001	86024000	1755	68.7414	0.997681	1
chr15	86024001	86026000	5520	140.912	0.979824	1
chr15	86026001	86028000	5748	191.557	0.974865	1
chr15	86028001	86030000	1820	91.289	0.996243	1
chr15	86030001	86032000	9936	355.1	0.908852	1
chr15	86032001	86034000	2711	98.9794	0.99542	1
chr15	86034001	86036000	3450	136.361	0.99043	1
chr15	86036001	86038000	587	30.1776	0.999603	1
chr15	86038001	86040000	3966	153.183	0.987719	1
chr15	86040001	86042000	1909	99.2755	0.995892	1
chr15	86044001	86046000	2256	65.6716	0.996551	1
chr15	86046001	86048000	536	21.8969	0.999679	1
chr15	86048001	86050000	2826	109.557	0.995878	1
chr15	86050001	86052000	4190	147.782	0.990104	1
chr15	86052001	86054000	2664	131.321	0.993463	1
chr15	86054001	86056000	1062	57.2799	0.999751	1
chr15	86058001	86060000	2288	76.7661	0.998404	1
chr15	86060001	86062000	2608	123.784	0.995661	1
chr15	86068001	86070000	7137	239.049	0.970735	1
chr15	86072001	86074000	9430	252.768	0.958661	1
chr15	86074001	86076000	1069	47.6093	1	1
chr15	86076001	86078000	1891	55.5754	0.999461	1
chr15	86082001	86084000	1190	49.0354	1	1
chr15	86084001	86086000	1798	91.0636	0.998753	1
chr15	86086001	86088000	3978	135.286	0.996704	1
chr15	86090001	86092000	10152	374.21	0.923347	1
chr15	86092001	86094000	1564	54.6302	1	1
chr15	86094001	86096000	2847	97.5052	0.999724	1
chr15	86096001	86098000	2967	114.772	0.999181	1
chr15	86100001	86102000	3768	146.034	0.996987	1
chr15	86102001	86104000	2215	59.9642	0.999803	1
chr15	86110001	86112000	1276	59.5621	1	1
chr15	86112001	86114000	1123	47.1259	1	1
chr15	86118001	86120000	7422	258.427	0.975709	1
chr15	86120001	86122000	2240	91.4424	0.999858	1
chr15	86122001	86124000	4792	211.16	0.98566	1
chr15	86124001	86126000	2729	120.699	0.998199	1
chr15	86126001	86128000	1090	58.7371	0.999815	1
chr15	86128001	86130000	1076	45.6309	1	1
chr15	86130001	86132000	1112	59.7445	0.999823	1
chr15	86132001	86134000	6968	282.427	0.970166	1
chr15	86134001	86136000	4967	173.082	0.99511	1
chr15	86136001	86138000	526	28.8808	1	1
chr15	86140001	86142000	1072	56.8982	0.999933	1
chr15	86146001	86148000	94	5.93906	1	1
chr15	86152001	86154000	3024	108.678	0.999892	1
chr15	86154001	86156000	1518	71.6473	0.999898	1
chr15	86160001	86162000	59	3.40563	1	1
chr15	86164001	86166000	7911	244.447	0.979527	1
chr15	86170001	86172000	7351	168.926	0.986774	1
chr15	86174001	86176000	976	42.9613	1	1
chr15	86176001	86178000	12038	275.462	0.951883	1
chr15	86198001	86200000	2416	78.6542	1	1
chr15	86206001	86208000	64	3.49726	1	1
chr15	86208001	86210000	1260	67.1334	0.999553	1
chr15	86214001	86216000	3262	90.6391	0.999361	1
chr15	86224001	86226000	46	2.98733	1	1
chr15	86230001	86232000	346	19.1127	1	1
chr15	86236001	86238000	288	14.6763	1	1
chr15	86240001	86242000	2202	113.476	0.995624	1
chr15	86242001	86244000	642	35.7792	1	1
chr15	86244001	86246000	696	38.6284	1	1
chr15	86304001	86306000	850	30.6933	1	1
chr15	86332001	86334000	4773	126.806	0.993764	1
chr15	86374001	86376000	32	2.08369	1	1
chr15	86384001	86386000	345	20.0306	1	1
chr15	86410001	86412000	841	38.9743	1	1
chr15	86412001	86414000	655	28.8737	1	1
chr15	86452001	86454000	334	12.878	1	1
chr15	86456001	86458000	1030	46.6228	0.999983	1
chr15	86458001	86460000	706	30.5323	1	1
chr15	86484001	86486000	3112	94.2772	0.997091	1
chr15	86486001	86488000	386	22.2547	1	1
chr15	86498001	86500000	4026	165.443	0.987284	1
chr15	86536001	86538000	26	1.82637	1	1
chr15	86584001	86586000	3264	122.489	0.993724	1
chr15	86674001	86676000	796	43.7414	0.999552	1
chr15	86776001	86778000	1048	55.0898	0.999236	1
chr15	87242001	87244000	115	6.78428	1	1
chr15	87768001	87770000	630	30.8872	0.999996	1
chr15	87908001	87910000	3760	92.1417	0.995331	1
chr15	87940001	87942000	1716	70.7202	0.999537	1
chr15	88034001	88036000	30	2.0987	1	1
chr15	88060001	88062000	422	20.7357	1	1
chr15	88106001	88108000	738	34.8648	1	1
chr15	88370001	88372000	1981	102.776	0.995135	1
chr15	88694001	88696000	1520	51.6979	0.999855	1
chr15	88696001	88698000	1336	43.3734	0.999887	1
chr15	88718001	88720000	1173	62.912	0.998907	1
chr15	88760001	88762000	3042	114.955	0.996388	1
chr15	88800001	88802000	1602	52.0788	0.99976	1
chr15	88828001	88830000	165	7.50715	1	1
chr15	88850001	88852000	615	28.7413	1	1
chr15	88860001	88862000	1067	49.398	0.99993	1
chr15	88876001	88878000	2260	60.3983	0.998756	1
chr15	88900001	88902000	2216	59.5504	0.998825	1
chr15	88906001	88908000	1331	49.643	0.999959	1
chr15	88944001	88946000	262	12.2906	1	1
chr15	88970001	88972000	468	26.3901	0.999997	1
chr15	89018001	89020000	120	7.1013	1	1
chr15	89060001	89062000	3316	83.3543	0.996353	1
chr15	89132001	89134000	62	4.03374	1	1
chr15	89176001	89178000	1072	52.6165	0.999752	1
chr15	89324001	89326000	2076	75.2551	0.999129	1
chr15	89396001	89398000	112	6.47497	1	1
chr15	89414001	89416000	1055	47.0187	0.999951	1
chr15	89526001	89528000	2620	100.994	0.997187	1
chr15	90390001	90392000	829	33.8306	0.999996	1
chr15	91520001	91522000	310	18.1014	0.999991	1
chr15	93370001	93372000	512	20.6974	1	1
chr15	93492001	93494000	2132	85.2189	0.997773	1
chr15	94496001	94498000	230	11.3927	1	1
chr15	95788001	95790000	1043	45.2322	0.999971	1
chr15	95906001	95908000	880	47.4346	0.999573	1
chr15	96404001	96406000	209	12.452	1	1
chr15	96444001	96446000	341	13.0935	1	1
chr15	96764001	96766000	3770	110.069	0.995618	1
chr15	97088001	97090000	531	29.9733	0.999909	1
chr15	97090001	97092000	45	2.98623	1	1
chr15	97688001	97690000	972	31.5923	0.999996	1
chr15	98010001	98012000	2520	84.2861	0.998751	1
chr15	98012001	98014000	2520	84.2861	0.998751	1
chr15	98070001	98072000	18	1.26697	1	1
chr15	98074001	98076000	1111	48.1143	0.999962	1
chr15	98588001	98590000	137	6.46958	1	1
chr15	98988001	98990000	64	4.18239	1	1
chr15	99390001	99392000	2176	63.9223	0.999067	1
chr15	99424001	99426000	99	6.26744	1	1
chr15	100136001	100138000	468	25.694	0.999999	1
chr15	100644001	100646000	326	16.2376	1	1
chr15	102336001	102338000	2530	68.2194	0.998613	1
chr15	102554001	102556000	1159	44.8841	1	1
chr15	102708001	102710000	2164	73.4202	0.999416	1
chr15	102710001	102712000	608	32.8062	0.999976	1
chr15	102714001	102716000	2036	72.2334	0.999496	1
chr15	102726001	102728000	1295	38.4625	0.999881	1
chr15	102830001	102832000	3628	106.795	0.996336	1
chr15	103000001	103002000	2250	85.1116	0.998684	1
chr15	103008001	103010000	60	3.94571	1	1
chr15	103050001	103052000	1098	50.0419	0.999917	1
chr15	103096001	103098000	17	1.2366	1	1
chr15	103172001	103174000	1079	56.0293	0.999479	1
chr15	103246001	103248000	957	51.9948	0.999348	1
chr15	103394001	103396000	918	36.6018	0.999971	1
chr15	103422001	103424000	797	30.7686	0.999974	1
chr15	103424001	103426000	754	29.6152	0.999983	1
chr15	103922001	103924000	86	4.71798	1	1
chr16	33598001	33600000	103	6.50232	1	1
chr16	44062001	44064000	238	14.1409	1	1
chr16	44064001	44066000	708	39.1739	0.999165	1
chr16	84176001	84178000	856	41.419	0.999942	1
chr16	92560001	92562000	86	5.37148	1	1
chr17	21636001	21638000	103	6.50407	1	1
chr17	29480001	29482000	243	11.5061	1	1
chr17	62870001	62872000	24	1.69353	1	1
chr17	85246001	85248000	595	28.4106	1	1
chr17	86758001	86760000	36	2.22223	1	1
chr18	75502001	75504000	860	42.9164	0.999791	1
chr18	78544001	78546000	63	3.41336	1	1
chr18	84736001	84738000	278	12.6575	1	1
chr19	3948001	3950000	696	26.4217	1	1
chr19	17642001	17644000	18	1.26334	1	1
chr19	25308001	25310000	3864	126.782	0.97206	1
chr19	32796001	32798000	576	26.2794	1	1
chr19	41334001	41336000	65	4.03406	1	1
chr19	44028001	44030000	290	11.4158	1	1
chrX	58038001	58040000	3560	124.589	0.975384	1
