# Supplementary material for: A distal enhancer of Pparα regulates thermogenesis and mitochondrial function in brown fat
Source: PLoS Genet. 2025 Oct 23;21(10):e1011915. doi: 10.1371/journal.pgen.1011915 (PMC12574865; doi:10.1371/journal.pgen.1011915)
Supplement: S4 Table — (XLSX) [file pgen.1011915.s009.xlsx]

## Sheet: Sheet1
S4 Table. The PCR primers for 4C-seq library construction.
The primers for the first round PCR
Primer	Sequence (5'-3')
Pparα-step1-Forward	TACACGACGCTCTTCCGATCTCCACAGGTATGAGGCTGATC
Pparα-step1-Reverse	ACTGGAGTTCAGACGTGTGCTCTTCCGATCTGAGGCTGCTTACGTAGATGC
The primers for the second round PCR
Primer	Sequence (5'-3')
Pparα-iBAT-step2-replicate1-Forward	AATGATACGGCGACCACCGAGATCTACACTAGATCGCACACTCTTTCCCTACACGACGCTCTTCCGATCT
Pparα-iBAT-step2-replicate1-Reverse	CAAGCAGAAGACGGCATACGAGATTAAGGCGAGTGACTGGAGTTCAGACGTGTGCT
Pparα-iBAT-step2-replicate2-Forward	AATGATACGGCGACCACCGAGATCTACACCTCTCTATACACTCTTTCCCTACACGACGCTCTTCCGATCT
Pparα-iBAT-step2-replicate2-Reverse	CAAGCAGAAGACGGCATACGAGATCGTACTAGGTGACTGGAGTTCAGACGTGTGCT
Pparα-eWAT-step2-replicate1-Forward	AATGATACGGCGACCACCGAGATCTACACTATCCTCTACACTCTTTCCCTACACGACGCTCTTCCGATCT
Pparα-eWAT-step2-replicate1-Reverse	CAAGCAGAAGACGGCATACGAGATAGGCAGAAGTGACTGGAGTTCAGACGTGTGCT
Pparα-eWAT-step2-replicate2-Forward	AATGATACGGCGACCACCGAGATCTACACAGAGTAGAACACTCTTTCCCTACACGACGCTCTTCCGATCT
Pparα-eWAT-step2-replicate2-Reverse	CAAGCAGAAGACGGCATACGAGATTCCTGAGCGTGACTGGAGTTCAGACGTGTGCT
