# Supplementary material for: A distal enhancer of Pparα regulates thermogenesis and mitochondrial function in brown fat
Source: PLoS Genet. 2025 Oct 23;21(10):e1011915. doi: 10.1371/journal.pgen.1011915 (PMC12574865; doi:10.1371/journal.pgen.1011915)
Supplement: S5 Table — (XLSX) [file pgen.1011915.s010.xlsx]

## Sheet: Sheet1
Supplementary Data 5. CRISPRi sgRNA for targeting active enhancers of Pparα.
sgRNA Name	sgRNA Sequence	Target Sequence	Targeting Strand	CRISPR Finder: Off-target Summary
Pparα-En4-sgRNA1	GGGCTTCTCAGTCCGGGATG	GGGCTTCTCAGTCCGGGATGGGG	negative	{0: 1, 1: 0, 2: 0, 3: 5, 4: 89}
Pparα-En4-sgRNA2	GTTGGGATTCTGCGTAGTATC	GTTGGGATTCTGCGTAGTATCTGG	negative	{0: 1, 1: 0, 2: 0, 3: 3, 4: 59}
