# Supplementary material for: A distal enhancer of Pparα regulates thermogenesis and mitochondrial function in brown fat
Source: PLoS Genet. 2025 Oct 23;21(10):e1011915. doi: 10.1371/journal.pgen.1011915 (PMC12574865; doi:10.1371/journal.pgen.1011915)
Supplement: S6 Table — (XLSX) [file pgen.1011915.s011.xlsx]

## Sheet: Sheet1
S6 Table. The detailed information of ChIP-seq, ATAC-seq, DHS-seq data, and GRO-seq
Species	Type	Data Descreption	Experiment Accession	Article
Mouse	Tissue	iBAT_H3K27ac	SRX800008	PRDM16 binds MED1 and controls chromatin architecture to determine a brown fat transcriptional program
		eWAT_H3K27ac	SRX800009	PRDM16 binds MED1 and controls chromatin architecture to determine a brown fat transcriptional program
		iBAT_H3K4me1	SRX1890261	PRDM16 binds MED1 and controls chromatin architecture to determine a brown fat transcriptional program
		eWAT_H3K4me1	SRX1890262	PRDM16 binds MED1 and controls chromatin architecture to determine a brown fat transcriptional program
		BAT_ATAC_seq_rep1	SRX4946109	An ATAC-seq atlas of chromatin accessibility in mouse tissues
		BAT_ATAC_seq_rep2	SRX4946174	An ATAC-seq atlas of chromatin accessibility in mouse tissues
		WAT_ATAC_seq_rep1	SRX4946120	An ATAC-seq atlas of chromatin accessibility in mouse tissues
		WAT_ATAC_seq_rep2	SRX4946119	An ATAC-seq atlas of chromatin accessibility in mouse tissues
		iBAT_PolII	SRX800010	The Nuclear Receptor Rev-erb alpha Regulates Adipose Tissue-Specific FGF21 Signaling
		eWAT_PolII	SRX800011	The Nuclear Receptor Rev-erb alpha Regulates Adipose Tissue-Specific FGF21 Signaling
		BAT_GRO-seq	SRX1630253	PPARγ and C/EBPα response to acute cold stress in brown adipose tissue
		WAT_GRO-seq	SRX1630255	PPARγ and C/EBPα response to acute cold stress in brown adipose tissue
		BAT_30ºC_H3K27ac	SRX21897230	A distal enhancer with ETV4 binding is critical for UCP1 expression and thermogenesis in brown fat
		BAT_4ºC_H3K27ac	SRX21897231	A distal enhancer with ETV4 binding is critical for UCP1 expression and thermogenesis in brown fat
