# Supplementary material for: A distal enhancer of Pparα regulates thermogenesis and mitochondrial function in brown fat
Source: PLoS Genet. 2025 Oct 23;21(10):e1011915. doi: 10.1371/journal.pgen.1011915 (PMC12574865; doi:10.1371/journal.pgen.1011915)
Supplement: S7 Table — (XLSX) [file pgen.1011915.s012.xlsx]

## Sheet: Total pulldown protein
S7 Table. Mass spectrometry of Pparα-En4 pulldown proteins.
Protein IDs	Majority protein IDs	Protein names	Gene names	Fasta headers	Number of proteins	Peptides	Razor + unique peptides	Unique peptides	Peptides rep1-DPD	Peptides rep1-NC	Peptides rep2-DPD	Peptides rep2-NC	Razor + unique peptides rep1-DPD	Razor + unique peptides rep1-NC	Razor + unique peptides rep2-DPD	Razor + unique peptides rep2-NC	Unique peptides rep1-DPD	Unique peptides rep1-NC	Unique peptides rep2-DPD	Unique peptides rep2-NC	Sequence coverage [%]	Mol. weight [kDa]	Sequence length	Q-value	Score	Sequence coverage rep1-DPD [%]	Sequence coverage rep1-NC [%]	Sequence coverage rep2-DPD [%]	Sequence coverage rep2-NC [%]	Intensity	Intensity rep1-DPD	Intensity rep1-NC	Intensity rep2-DPD	Intensity rep2-NC	iBAQ peptides	iBAQ	iBAQ rep1-DPD	iBAQ rep1-NC	iBAQ rep2-DPD	iBAQ rep2-NC
E9Q557;E9PZW0	E9Q557	Desmoplakin	Dsp	sp|E9Q557|DESP_MOUSE Desmoplakin OS=Mus musculus OX=10090 GN=Dsp PE=1 SV=1	2	27	27	27	2	24	2	4	2	24	2	4	2	24	2	4	8.5	332.91	2883	0	189.65	0.8	7.9	0.7	1.5	551100000	12926000	454960000	23941000	59277000	206	1839400	62748	1393300	95565	287750
Q9Z1R9	Q9Z1R9	Protease, serine, 1	Prss1	tr|Q9Z1R9|Q9Z1R9_MOUSE Protease, serine 1 (trypsin 1) OS=Mus musculus OX=10090 GN=Prss1 PE=1 SV=1	1	1	1	1	1	1	1	1	1	1	1	1	1	1	1	1	8.1	26.134	246	0	129.05	8.1	8.1	8.1	8.1	66355000000	13191000000	11491000000	22682000000	18991000000	8	3437400000	841090000	406420000	1045100000	1144700000
P15864;I7HFT9;Q07133	P15864	Histone H1.2	Hist1h1c	sp|P15864|H12_MOUSE Histone H1.2 OS=Mus musculus OX=10090 GN=H1-2 PE=1 SV=2	3	6	6	2	4	0	5	0	4	0	5	0	0	0	2	0	29.2	21.266	212	0	110.7	16	0	25	0	524710000	261500000	0	263210000	0	11	35528000	19465000	0	16063000	0
D3YTQ9;P62843	D3YTQ9;P62843	40S ribosomal protein S15	Rps15	tr|D3YTQ9|D3YTQ9_MOUSE 40S ribosomal protein S15 OS=Mus musculus OX=10090 GN=Rps15 PE=1 SV=1;sp|P62843|RS15_MOUSE 40S ribosomal protein S15 OS=Mus musculus OX=10090 GN=Rps15 PE=1 SV=2	2	2	2	2	1	0	1	0	1	0	1	0	1	0	1	0	19.5	13.742	118	0	82.97	8.5	0	11	0	7462900	0	0	7462900	0	7	1066100	0	0	1066100	0
Q02257	Q02257	Junction plakoglobin	Jup	sp|Q02257|PLAK_MOUSE Junction plakoglobin OS=Mus musculus OX=10090 GN=Jup PE=1 SV=3	1	9	9	9	1	5	3	4	1	5	3	4	1	5	3	4	13	81.8	745	0	80.903	1.3	7.8	4.6	5.4	292260000	9099000	227770000	0	55392000	47	5612700	193600	4614100	0	804990
Q9Z2D6	Q9Z2D6	Methyl-CpG-binding protein 2	Mecp2	sp|Q9Z2D6|MECP2_MOUSE Methyl-CpG-binding protein 2 OS=Mus musculus OX=10090 GN=Mecp2 PE=1 SV=1	1	6	6	4	4	0	6	0	4	0	6	0	2	0	4	0	18.2	52.307	484	0	59.487	13.2	0	18.2	0	89719000	38471000	0	51248000	0	25	3588700	1538800	0	2049900	0
P00687;P00688	P00687;P00688	Alpha-amylase 1;Pancreatic alpha-amylase	Amy1;Amy2	sp|P00687|AMY1_MOUSE Alpha-amylase 1 OS=Mus musculus OX=10090 GN=Amy1 PE=1 SV=2;sp|P00688|AM2A5_MOUSE Pancreatic alpha-amylase 2a5 OS=Mus musculus OX=10090 GN=Amy2a5 PE=1 SV=2	2	2	2	2	2	1	1	0	2	1	1	0	2	1	1	0	6.5	57.643	511	0	56.019	6.5	2.3	2.3	0	109250000	79763000	17128000	12354000	0	28	1533800	1092600	611730	441220	0
P07356;B0V2N8;B0V2N7;B0V2N5	P07356;B0V2N8;B0V2N7;B0V2N5	Annexin A2;Annexin	Anxa2	sp|P07356|ANXA2_MOUSE Annexin A2 OS=Mus musculus OX=10090 GN=Anxa2 PE=1 SV=2;tr|B0V2N8|B0V2N8_MOUSE Annexin (Fragment) OS=Mus musculus OX=10090 GN=Anxa2 PE=1 SV=1;tr|B0V2N7|B0V2N7_MOUSE Annexin (Fragment) OS=Mus musculus OX=10090 GN=Anxa2 PE=1 SV=1;tr|B0V2	4	4	4	4	2	1	2	0	2	1	2	0	2	1	2	0	13.6	38.676	339	0	54.687	6.2	4.1	7.4	0	29169000	5348100	1947600	21873000	0	25	1166700	213920	77904	874910	0
P97350	P97350	Plakophilin-1	Pkp1	sp|P97350|PKP1_MOUSE Plakophilin-1 OS=Mus musculus OX=10090 GN=Pkp1 PE=1 SV=1	1	2	2	2	1	1	1	2	1	1	1	2	1	1	1	2	3.6	80.895	728	0	54.068	1.5	1.5	2.1	3.6	33587000	4990900	6720400	0	21876000	54	621980	92423	124450	0	405100
P62751	P62751	60S ribosomal protein L23a	Rpl23a	sp|P62751|RL23A_MOUSE 60S ribosomal protein L23a OS=Mus musculus OX=10090 GN=Rpl23a PE=1 SV=1	1	2	2	2	1	0	2	0	1	0	2	0	1	0	2	0	15.4	17.695	156	0	46.947	7.1	0	15.4	0	102220000	27960000	0	74262000	0	9	11358000	3106700	0	8251300	0
P10922	P10922	Histone H1.0;Histone H1.0, N-terminally processed	H1f0	sp|P10922|H10_MOUSE Histone H1.0 OS=Mus musculus OX=10090 GN=H1-0 PE=2 SV=4	1	5	5	5	4	0	4	0	4	0	4	0	4	0	4	0	22.7	20.861	194	0	36.739	18	0	22.7	0	808530000	368180000	0	440350000	0	7	102050000	39140000	0	62907000	0
P40630;A0A0R4J1N9;D3Z0F3	P40630;A0A0R4J1N9;D3Z0F3	Transcription factor A, mitochondrial	Tfam	sp|P40630|TFAM_MOUSE Transcription factor A, mitochondrial OS=Mus musculus OX=10090 GN=Tfam PE=1 SV=2;tr|A0A0R4J1N9|A0A0R4J1N9_MOUSE Transcription factor A, mitochondrial OS=Mus musculus OX=10090 GN=Tfam PE=1 SV=1;tr|D3Z0F3|D3Z0F3_MOUSE Transcription facto	3	3	3	3	1	0	2	0	1	0	2	0	1	0	2	0	16	27.987	243	0	32.304	5.3	0	10.7	0	49711000	11603000	0	38108000	0	20	2485500	580160	0	1905400	0
O54724	O54724	Polymerase I and transcript release factor	Ptrf	sp|O54724|CAVN1_MOUSE Caveolae-associated protein 1 OS=Mus musculus OX=10090 GN=Cavin1 PE=1 SV=1	1	2	2	2	2	0	2	0	2	0	2	0	2	0	2	0	7.4	43.953	392	0	29.321	7.4	0	7.4	0	19892000	13758000	0	6133700	0	21	807710	655150	0	152560	0
P62702	P62702	40S ribosomal protein S4, X isoform	Rps4x	sp|P62702|RS4X_MOUSE 40S ribosomal protein S4, X isoform OS=Mus musculus OX=10090 GN=Rps4x PE=1 SV=2	1	4	4	4	4	0	1	0	4	0	1	0	4	0	1	0	16	29.597	263	0	29.154	16	0	4.2	0	58826000	44574000	0	14252000	0	21	874330	874330	0	678650	0
Q792Z1	Q792Z1	Trypsin	Try10	tr|Q792Z1|Q792Z1_MOUSE Trypsin 10 OS=Mus musculus OX=10090 GN=Try10 PE=1 SV=1	1	2	2	1	2	1	1	2	2	1	1	2	1	1	1	1	6.5	26.221	246	0	28.481	6.5	4.1	4.1	6.5	33628000000	11054000000	9652000000	6423000000	6499400000	9	3736200000	1227900000	1072400000	713670000	722160000
P60710;P63260;E9Q5F4;P68134;P68033;P62737;P63268;G3UYG0;E9Q606;G3UZ07;A0A494B9T3;E9Q1F2;E9Q2D1;D3YZY0;A0A1D5RM20;D3Z2K3;Q8BFZ3;B1ATY1;A0A0U1RQ96;F6WX90	P60710;P63260;E9Q5F4;P68134;P68033;P62737;P63268;G3UYG0;E9Q606;G3UZ07;A0A494B9T3;E9Q1F2;E9Q2D1;D3YZY0;A0A1D5RM20;D3Z2K3;Q8BFZ3	Actin, cytoplasmic 1;Actin, cytoplasmic 1, N-terminally processed;Actin, cytoplasmic 2;Actin, cytoplasmic 2, N-terminally processed;Actin, alpha skeletal muscle;Actin, alpha cardiac muscle 1;Actin, aortic smooth muscle;Actin, gamma-enteric smooth muscle;Beta-actin-like protein 2	Actb;Actg1;Acta1;Actc1;Acta2;Actg2;Actbl2	sp|P60710|ACTB_MOUSE Actin, cytoplasmic 1 OS=Mus musculus OX=10090 GN=Actb PE=1 SV=1;sp|P63260|ACTG_MOUSE Actin, cytoplasmic 2 OS=Mus musculus OX=10090 GN=Actg1 PE=1 SV=1;tr|E9Q5F4|E9Q5F4_MOUSE Actin, beta (Fragment) OS=Mus musculus OX=10090 GN=Actb PE=1 S	20	4	4	4	2	0	3	4	2	0	3	4	2	0	3	4	14.7	41.736	375	0	28.11	7.7	0	12	14.7	110790000	29402000	0	37417000	43968000	23	2869900	544230	0	715170	1610500
P62754	P62754	40S ribosomal protein S6	Rps6	sp|P62754|RS6_MOUSE 40S ribosomal protein S6 OS=Mus musculus OX=10090 GN=Rps6 PE=1 SV=1	1	3	3	3	0	0	3	0	0	0	3	0	0	0	3	0	13.7	28.68	249	0	22.486	0	0	13.7	0	46118000	0	0	46118000	0	13	3547500	0	0	3547500	0
P62852;A0A1L1SQA8	P62852	40S ribosomal protein S25	Rps25	sp|P62852|RS25_MOUSE 40S ribosomal protein S25 OS=Mus musculus OX=10090 GN=Rps25 PE=1 SV=1	2	3	3	3	1	0	3	0	1	0	3	0	1	0	3	0	15.2	13.742	125	0	21.983	8.8	0	15.2	0	23626000	6837800	0	16789000	0	6	3937700	1139600	0	2798100	0
P10126;D3Z3I8;D3YZ68;P62631	P10126;D3Z3I8;D3YZ68;P62631	Elongation factor 1-alpha 1;Elongation factor 1-alpha 2	Eef1a1;Eef1a2	sp|P10126|EF1A1_MOUSE Elongation factor 1-alpha 1 OS=Mus musculus OX=10090 GN=Eef1a1 PE=1 SV=3;tr|D3Z3I8|D3Z3I8_MOUSE Eukaryotic translation elongation factor 1 alpha 1 (Fragment) OS=Mus musculus OX=10090 GN=Eef1a1 PE=1 SV=1;tr|D3YZ68|D3YZ68_MOUSE Eukaryot	4	3	3	3	1	0	3	0	1	0	3	0	1	0	3	0	7.6	50.113	462	0	21.576	2.4	0	7.6	0	24539000	8469800	0	16069000	0	25	981550	338790	0	642750	0
A2BH06;Q9CXW4	A2BH06;Q9CXW4	60S ribosomal protein L11	Rpl11	tr|A2BH06|A2BH06_MOUSE 60S ribosomal protein L11 (Fragment) OS=Mus musculus OX=10090 GN=Rpl11 PE=1 SV=1;sp|Q9CXW4|RL11_MOUSE 60S ribosomal protein L11 OS=Mus musculus OX=10090 GN=Rpl11 PE=1 SV=4	2	2	2	2	1	0	2	0	1	0	2	0	1	0	2	0	12.2	19.676	172	0	18.245	8.1	0	12.2	0	12545000	3167900	0	9377100	0	9	1393900	351990	0	1041900	0
Q02780;B1AUC0;B1AUB8;B1AUB9;B1AUB6;A2ADI3;A2BG77;A2BG75;E9PUH7;I7HIP8;A2BG76;D3YZ00;A0A1Y7VK55;Q3TYK3;F7CDR2;P70257;P70255;P97863	Q02780;B1AUC0;B1AUB8;B1AUB9;B1AUB6	Nuclear factor 1 A-type;Nuclear factor 1	Nfia	sp|Q02780|NFIA_MOUSE Nuclear factor 1 A-type OS=Mus musculus OX=10090 GN=Nfia PE=1 SV=1;tr|B1AUC0|B1AUC0_MOUSE Nuclear factor 1 OS=Mus musculus OX=10090 GN=Nfia PE=1 SV=1;tr|B1AUB8|B1AUB8_MOUSE Nuclear factor 1 OS=Mus musculus OX=10090 GN=Nfia PE=1 SV=1;tr	18	3	3	3	3	0	0	0	3	0	0	0	3	0	0	0	5.5	58.552	532	0	18.047	5.5	0	0	0	7119900	7119900	0	0	0	25	284800	284800	0	0	0
A0A2R8VHP3	A0A2R8VHP3	Predicted pseudogene 5478	Gm5478	tr|A0A2R8VHP3|A0A2R8VHP3_MOUSE Predicted pseudogene 5478 OS=Mus musculus OX=10090 GN=Gm5478 PE=1 SV=1	1	6	2	2	4	3	4	5	1	0	1	2	1	0	1	2	9.9	57.919	535	0	17.31	7.9	5.8	7.9	7.9	696540000	37070000	0	31359000	628110000	35	19562000	1059100	0	556950	17946000
A0A0A6YW67;E9Q9J0;E9Q4P0;E9Q5F6;E9QNP0;Q5SX22;P62984;P62983;P0CG49;P0CG50	A0A0A6YW67;E9Q9J0;E9Q4P0;E9Q5F6;E9QNP0;Q5SX22;P62984;P62983;P0CG49;P0CG50	Ubiquitin-60S ribosomal protein L40;Ubiquitin;60S ribosomal protein L40;Ubiquitin-40S ribosomal protein S27a;Ubiquitin;40S ribosomal protein S27a;Polyubiquitin-B;Ubiquitin;Polyubiquitin-C;Ubiquitin;Ubiquitin-related 1;Ubiquitin-related 2	Gm8797;Uba52;Kxd1;Ubc;Ubb;Rps27a	tr|A0A0A6YW67|A0A0A6YW67_MOUSE Predicted pseudogene 8797 OS=Mus musculus OX=10090 GN=Gm8797 PE=4 SV=1;tr|E9Q9J0|E9Q9J0_MOUSE Ubiquitin-60S ribosomal protein L40 (Fragment) OS=Mus musculus OX=10090 GN=Uba52 PE=3 SV=1;tr|E9Q4P0|E9Q4P0_MOUSE KxDL motif-contai	10	2	2	2	2	0	1	1	2	0	1	1	2	0	1	1	32.5	8.7279	77	0	17.248	32.5	0	20.8	11.7	80547000	38342000	0	9005100	33200000	7	11507000	5477400	0	1286400	4742900
E9Q9M2	E9Q9M2	Cyclin dependent kinase 14	Cdk14	tr|E9Q9M2|E9Q9M2_MOUSE Cyclin-dependent kinase 14 (Fragment) OS=Mus musculus OX=10090 GN=Cdk14 PE=1 SV=8	1	1	1	1	1	1	1	1	1	1	1	1	1	1	1	1	4.2	18.497	167	0	16.618	4.2	4.2	4.2	4.2	3565100	3565100	0	0	0	12	297090	297090	0	0	0
E9Q1Z0	E9Q1Z0	Keratin 90	Krt90	tr|E9Q1Z0|E9Q1Z0_MOUSE Keratin 90 OS=Mus musculus OX=10090 GN=Krt90 PE=1 SV=1	1	6	2	1	3	2	2	4	0	2	0	0	0	1	0	0	8.6	58.224	538	0	15.102	5.4	4.8	3.7	5.4	30574000	0	30574000	0	0	33	926480	0	926480	0	0
D3Z7U4;D3YY81	D3Z7U4;D3YY81	Methyl CpG binding protein 2	Mecp2	tr|D3Z7U4|D3Z7U4_MOUSE Methyl CpG binding protein 2 OS=Mus musculus OX=10090 GN=Mecp2 PE=1 SV=1;tr|D3YY81|D3YY81_MOUSE Methyl CpG binding protein 2 OS=Mus musculus OX=10090 GN=Mecp2 PE=1 SV=1	2	3	1	1	3	0	2	0	1	0	0	0	1	0	0	0	29.6	20.33	189	0	14.812	29.6	0	16.9	0	17948000	17948000	0	0	0	9	1994200	1994200	0	0	0
Q62347;Q01147;D3Z7P7;D3Z326;F6VJ22;D3Z6A5;F6QWT6;F6U9F5;F6Q346;F6W4F5;E9PWV9;A0A087WRI6;D3Z7M6;F6QKL8;D3Z2U7;P81269	Q62347;Q01147;D3Z7P7;D3Z326;F6VJ22;D3Z6A5;F6QWT6;F6U9F5;F6Q346;F6W4F5;E9PWV9;A0A087WRI6;D3Z7M6;F6QKL8;D3Z2U7;P81269	Cyclic AMP-responsive element-binding protein 1;Cyclic AMP-dependent transcription factor ATF-1	Creb1;Crem;Atf1	tr|Q62347|Q62347_MOUSE M.musculus transcription factor/DNA binding protein OS=Mus musculus OX=10090 GN=Creb1 PE=1 SV=1;sp|Q01147|CREB1_MOUSE Cyclic AMP-responsive element-binding protein 1 OS=Mus musculus OX=10090 GN=Creb1 PE=1 SV=2;tr|D3Z7P7|D3Z7P7_MOUSE	16	2	2	2	1	0	1	0	1	0	1	0	1	0	1	0	8	30.959	287	0	14.086	4.9	0	3.1	0	12912000	3524100	0	9388300	0	5	2582500	704810	0	1877700	0
Q8CBB6;Q8CGP1;Q6ZWY9;Q64478;P10853;Q9D2U9;Q8CGP2;Q8CGP0;Q64525;Q64524;Q64475;P10854;P70696	Q8CBB6;Q8CGP1;Q6ZWY9;Q64478;P10853;Q9D2U9;Q8CGP2;Q8CGP0;Q64525;Q64524;Q64475;P10854;P70696	Histone H2B;Histone H2B type 1-K;Histone H2B type 1-C/E/G;Histone H2B type 1-H;Histone H2B type 1-F/J/L;Histone H2B type 3-A;Histone H2B type 1-P;Histone H2B type 3-B;Histone H2B type 2-B;Histone H2B type 2-E;Histone H2B type 1-B;Histone H2B type 1-M;Histone H2B type 1-A	Hist1h2br;Hist1h2bk;Hist1h2bc;Hist1h2bh;Hist1h2bf;Hist3h2ba;Hist1h2bp;Hist3h2bb;Hist2h2bb;Hist2h2be;Hist1h2bb;Hist1h2bm;Hist1h2ba	tr|Q8CBB6|Q8CBB6_MOUSE Histone H2B OS=Mus musculus OX=10090 GN=H2bc23 PE=2 SV=1;sp|Q8CGP1|H2B1K_MOUSE Histone H2B type 1-K OS=Mus musculus OX=10090 GN=H2bc12 PE=1 SV=3;sp|Q6ZWY9|H2B1C_MOUSE Histone H2B type 1-C/E/G OS=Mus musculus OX=10090 GN=H2bc4 PE=1 SV	13	2	2	2	1	1	0	0	1	1	0	0	1	1	0	0	16.4	14.888	134	0	13.499	8.2	8.2	0	0	20660000	9764100	10896000	0	0	12	813670	813670	907990	0	0
P62806	P62806	Histone H4	Hist1h4a	sp|P62806|H4_MOUSE Histone H4 OS=Mus musculus OX=10090 GN=H4c1 PE=1 SV=2	1	2	2	2	0	0	2	1	0	0	2	1	0	0	2	1	21.4	11.367	103	0	13.233	0	0	21.4	11.7	54168000	0	0	32385000	21783000	6	6430700	0	0	2800200	3630500
Q7TSF1;Q61495;Q7TSF0	Q7TSF1;Q61495;Q7TSF0	Desmoglein-1-beta;Desmoglein-1-alpha;Desmoglein-1-gamma	Dsg1b;Dsg1a;Dsg1c	sp|Q7TSF1|DSG1B_MOUSE Desmoglein-1-beta OS=Mus musculus OX=10090 GN=Dsg1b PE=1 SV=1;sp|Q61495|DSG1A_MOUSE Desmoglein-1-alpha OS=Mus musculus OX=10090 GN=Dsg1a PE=2 SV=2;sp|Q7TSF0|DSG1C_MOUSE Desmoglein-1-gamma OS=Mus musculus OX=10090 GN=Dsg1c PE=1 SV=1	3	2	2	2	0	0	2	0	0	0	2	0	0	0	2	0	2.2	114.45	1060	0	13.151	0	0	2.2	0	33874000	0	0	33874000	0	46	736390	0	0	736390	0
P43274	P43274	Histone H1.4	Hist1h1e	sp|P43274|H14_MOUSE Histone H1.4 OS=Mus musculus OX=10090 GN=H1-4 PE=1 SV=2	1	4	2	2	3	0	4	0	1	0	2	0	1	0	2	0	18.7	21.977	219	0	12.725	12.8	0	18.7	0	78735000	61332000	0	17403000	0	12	6561200	5111000	0	1450300	0
P62281;A0A1B0GSE8;A0A1B0GRR3	P62281;A0A1B0GSE8;A0A1B0GRR3	40S ribosomal protein S11	Rps11	sp|P62281|RS11_MOUSE 40S ribosomal protein S11 OS=Mus musculus OX=10090 GN=Rps11 PE=1 SV=3;tr|A0A1B0GSE8|A0A1B0GSE8_MOUSE 40S ribosomal protein S11 (Fragment) OS=Mus musculus OX=10090 GN=Rps11 PE=1 SV=1;tr|A0A1B0GRR3|A0A1B0GRR3_MOUSE Ribosomal protein S11	3	2	2	2	1	0	1	0	1	0	1	0	1	0	1	0	18.4	18.431	158	0	12.313	11.4	0	7	0	9932200	4528900	0	5403300	0	10	540330	452890	0	540330	0
F6YVP7;P62270;A0A3Q4EGP3;S4R1N6;A0A1Y7VKY1	F6YVP7;P62270;A0A3Q4EGP3;S4R1N6;A0A1Y7VKY1	40S ribosomal protein S18	Gm10260;Rps18	tr|F6YVP7|F6YVP7_MOUSE 40S ribosomal protein S18 OS=Mus musculus OX=10090 GN=Rps18-ps6 PE=3 SV=2;sp|P62270|RS18_MOUSE 40S ribosomal protein S18 OS=Mus musculus OX=10090 GN=Rps18 PE=1 SV=3;tr|A0A3Q4EGP3|A0A3Q4EGP3_MOUSE Ribosomal protein S18 OS=Mus musculus	5	2	2	2	1	0	2	0	1	0	2	0	1	0	2	0	12.5	17.671	152	0	11.791	4.6	0	12.5	0	50364000	28589000	0	21775000	0	12	765000	2382400	0	765000	0
Q9CXS4	Q9CXS4	Centromere protein V	Cenpv	sp|Q9CXS4|CENPV_MOUSE Centromere protein V OS=Mus musculus OX=10090 GN=Cenpv PE=1 SV=2	1	2	2	2	1	0	1	0	1	0	1	0	1	0	1	0	11.9	27.541	252	0	11.762	6.7	0	5.2	0	8502400	3637000	0	4865400	0	15	566830	242470	0	324360	0
A0A0A0MQ97;G3X9C2	A0A0A0MQ97;G3X9C2	F-box only protein 50	Nccrp1	tr|A0A0A0MQ97|A0A0A0MQ97_MOUSE Non-specific cytotoxic cell receptor protein 1 homolog (zebrafish) OS=Mus musculus OX=10090 GN=Nccrp1 PE=1 SV=1;sp|G3X9C2|FBX50_MOUSE F-box only protein 50 OS=Mus musculus OX=10090 GN=Nccrp1 PE=1 SV=2	2	2	2	2	2	1	1	1	2	1	1	1	2	1	1	1	7.6	33.027	291	0	11.717	7.6	3.8	3.8	3.8	58183000	29738000	5030200	23415000	0	20	922760	647180	251510	275570	0
P62264	P62264	40S ribosomal protein S14	Rps14	sp|P62264|RS14_MOUSE 40S ribosomal protein S14 OS=Mus musculus OX=10090 GN=Rps14 PE=1 SV=3	1	1	1	1	0	0	1	0	0	0	1	0	0	0	1	0	8.6	16.273	151	0	11.414	0	0	8.6	0	28971000	0	0	28971000	0	6	4828400	0	0	4828400	0
F6T4M4	F6T4M4	Serine/arginine repetitive matrix 1	Srrm1	tr|F6T4M4|F6T4M4_MOUSE Serine/arginine repetitive matrix 1 (Fragment) OS=Mus musculus OX=10090 GN=Srrm1 PE=1 SV=1	1	1	1	1	1	0	1	1	1	0	1	1	1	0	1	1	6.4	16.242	140	0	9.9985	6.4	0	6.4	6.4	12921000000	4527500000	0	3770700000	4622500000	8	1615100000	565940000	0	471340000	577810000
Q6PB60	Q6PB60	Protein BHLHb9	Bhlhb9	sp|Q6PB60|GASP3_MOUSE G protein-coupled receptor associated sorting protein 3 OS=Mus musculus OX=10090 GN=Gprasp3 PE=1 SV=1	1	1	1	1	1	0	0	0	1	0	0	0	1	0	0	0	2.4	59.822	539	0	9.9232	2.4	0	0	0	0	0	0	0	0	31	0	0	0	0	0
Q9R0T7;Q9QUK9	Q9R0T7;Q9QUK9	Trypsin-4; Trypsin-5	Try4;Try5	tr|Q9R0T7|Q9R0T7_MOUSE Pancreatic trypsin OS=Mus musculus OX=10090 GN=Try4 PE=1 SV=1;tr|Q9QUK9|Q9QUK9_MOUSE TESP4 OS=Mus musculus OX=10090 GN=Try5 PE=1 SV=1	2	2	1	1	1	1	1	2	0	1	1	1	0	1	1	1	10.6	26.274	246	0	9.4133	2.4	8.1	8.1	10.6	2677300000	0	193610000	1489800000	993840000	10	267730000	0	19361000	148980000	99384000
P17897	P17897	Lysozyme C-1	Lyz1	sp|P17897|LYZ1_MOUSE Lysozyme C-1 OS=Mus musculus OX=10090 GN=Lyz1 PE=1 SV=1	1	1	1	1	0	0	1	0	0	0	1	0	0	0	1	0	8.1	16.794	148	0	8.3247	0	0	8.1	0	29200000	0	0	29200000	0	11	2654500	0	0	2654500	0
Q9CPN9	Q9CPN9	Trypsin	Prss3b	tr|Q9CPN9|Q9CPN9_MOUSE RIKEN cDNA 2210010C04 gene OS=Mus musculus OX=10090 GN=2210010C04Rik PE=1 SV=1	1	2	1	1	1	1	0	1	0	1	0	0	0	1	0	0	7.3	26.422	247	0	8.2606	2.4	4.9	0	2.4	125120000	0	125120000	0	0	11	11375000	0	11375000	0	0
Q61171	Q61171	Peroxiredoxin-2	Prdx2	sp|Q61171|PRDX2_MOUSE Peroxiredoxin-2 OS=Mus musculus OX=10090 GN=Prdx2 PE=1 SV=3	1	1	1	1	0	0	1	0	0	0	1	0	0	0	1	0	5.6	21.778	198	0	7.7702	0	0	5.6	0	15501000	0	0	15501000	0	13	1192400	0	0	1192400	0
D3YX85;E9PX52;Q7SIG6	D3YX85;E9PX52;Q7SIG6	Arf-GAP with SH3 domain, ANK repeat and PH domain-containing protein 2	Asap2	tr|D3YX85|D3YX85_MOUSE ArfGAP with SH3 domain, ankyrin repeat and PH domain 2 OS=Mus musculus OX=10090 GN=Asap2 PE=1 SV=2;tr|E9PX52|E9PX52_MOUSE ArfGAP with SH3 domain, ankyrin repeat and PH domain 2 OS=Mus musculus OX=10090 GN=Asap2 PE=1 SV=1;sp|Q7SIG6|AS	3	1	1	1	1	1	1	1	1	1	1	1	1	1	1	1	0.8	106.4	955	0	7.6594	0.8	0.8	0.8	0.8	6031800000	1345900000	377940000	2086900000	2221200000	57	105820000	23611000	6630600	36612000	38968000
E9QPR6;Q5U405	E9QPR6;Q5U405	Transmembrane protease serine 13	Tmprss13	tr|E9QPR6|E9QPR6_MOUSE Transmembrane protease, serine 13 OS=Mus musculus OX=10090 GN=Tmprss13 PE=4 SV=1;sp|Q5U405|TMPSD_MOUSE Transmembrane protease serine 13 OS=Mus musculus OX=10090 GN=Tmprss13 PE=2 SV=2	2	1	1	1	1	1	1	1	1	1	1	1	1	1	1	1	1.5	60.344	548	0	7.4068	1.5	1.5	1.5	1.5	76654000000	11163000000	25175000000	29945000000	10370000000	33	1142100000	338260000	547310000	594810000	314250000
P0C5K1	P0C5K1	Serine/threonine-protein kinase SBK2	Sbk2	sp|P0C5K1|SBK2_MOUSE Serine/threonine-protein kinase SBK2 OS=Mus musculus OX=10090 GN=Sbk2 PE=3 SV=2	1	1	1	1	0	1	0	0	0	1	0	0	0	1	0	0	6.6	39.699	362	0	7.189	0	6.6	0	0	9484900	0	9484900	0	0	14	312030	0	312030	0	0
P62830	P62830	60S ribosomal protein L23	Rpl23	sp|P62830|RL23_MOUSE 60S ribosomal protein L23 OS=Mus musculus OX=10090 GN=Rpl23 PE=1 SV=1	1	1	1	1	1	0	0	0	1	0	0	0	1	0	0	0	10.7	14.865	140	0	7.0993	10.7	0	0	0	20315000	20315000	0	0	0	9	2257200	2257200	0	0	0
E9QPZ3;Q2VIS4	E9QPZ3;Q2VIS4	Filaggrin-2	Flg2	tr|E9QPZ3|E9QPZ3_MOUSE Filaggrin family member 2 OS=Mus musculus OX=10090 GN=Flg2 PE=1 SV=1;sp|Q2VIS4|FILA2_MOUSE Filaggrin-2 OS=Mus musculus OX=10090 GN=Flg2 PE=1 SV=2	2	1	1	1	1	0	0	0	1	0	0	0	1	0	0	0	0.7	248.59	2336	0	6.9081	0.7	0	0	0	0	0	0	0	0	121	0	0	0	0	0
F7C9T6;F6W6S4;G3UWE8;E9Q5P0;P15949;P00755;Q9QYN3;O35453	F7C9T6;F6W6S4;G3UWE8;E9Q5P0;P15949;P00755;Q9QYN3;O35453	Kallikrein 1-related peptidase b9;Kallikrein 1-related peptidase b1;Kallikrein-11;Serine protease hepsin;Serine protease hepsin non-catalytic chain;Serine protease hepsin catalytic chain	Hpn;Klk1b9;Klk1b1;Klk11	tr|F7C9T6|F7C9T6_MOUSE Hepsin (Fragment) OS=Mus musculus OX=10090 GN=Hpn PE=4 SV=1;tr|F6W6S4|F6W6S4_MOUSE Hepsin (Fragment) OS=Mus musculus OX=10090 GN=Hpn PE=1 SV=1;tr|G3UWE8|G3UWE8_MOUSE Hepsin OS=Mus musculus OX=10090 GN=Hpn PE=1 SV=1;tr|E9Q5P0|E9Q5P0_M	8	1	1	1	1	1	1	1	1	1	1	1	1	1	1	1	21.9	3.4419	32	0	6.8743	21.9	21.9	21.9	21.9	48851000000	14464000000	2844300000	14592000000	16951000000	2	24426000000	7232200000	1422100000	7295900000	8475400000
F6ZWH4;Q5DTT8	F6ZWH4;Q5DTT8	Paraneoplastic antigen-like protein 5	Pnma5	tr|F6ZWH4|F6ZWH4_MOUSE Paraneoplastic antigen family 5 (Fragment) OS=Mus musculus OX=10090 GN=Pnma5 PE=1 SV=1;sp|Q5DTT8|PNMA5_MOUSE Paraneoplastic antigen-like protein 5 OS=Mus musculus OX=10090 GN=Pnma5 PE=1 SV=2	2	1	1	1	1	0	1	1	1	0	1	1	1	0	1	1	5.1	32.814	295	0	6.7706	5.1	0	5.1	5.1	42163000	10206000	0	14289000	17668000	17	2480200	600380	0	840500	1039300
S4R1D6;F6TIX5;Q05A75	S4R1D6;F6TIX5;Q05A75	Histocompatibility 2, T region locus 3; H-2 class I histocompatibility antigen, TLA(B) alpha chain	H2-T3	tr|S4R1D6|S4R1D6_MOUSE Histocompatibility 2, T region locus 3 (Fragment) OS=Mus musculus OX=10090 GN=H2-T3 PE=1 SV=1;tr|F6TIX5|F6TIX5_MOUSE H-2 class I histocompatibility antigen, TLA(B) alpha chain OS=Mus musculus OX=10090 GN=H2-T3 PE=1 SV=2;tr|Q05A75|Q05	3	1	1	1	1	1	1	1	1	1	1	1	1	1	1	1	30.9	6.9797	68	0	6.7104	30.9	30.9	30.9	30.9	26590000000	11626000000	3677600000	0	11286000000	3	12207000	8917000	1225900000	0	3289900
Q3U5D0;Q3TTL3;Q80VP2	Q3U5D0;Q3TTL3;Q80VP2	Spermatogenesis-associated protein 7 homolog	Spata7	tr|Q3U5D0|Q3U5D0_MOUSE Spermatogenesis associated 7 OS=Mus musculus OX=10090 GN=Spata7 PE=2 SV=1;tr|Q3TTL3|Q3TTL3_MOUSE SPATA7 isoform OS=Mus musculus OX=10090 GN=Spata7 PE=2 SV=1;sp|Q80VP2|SPAT7_MOUSE Spermatogenesis-associated protein 7 homolog OS=Mus mu	3	1	1	1	1	1	0	1	1	1	0	1	1	1	0	1	1.7	46.98	415	0	6.6308	1.7	1.7	0	1.7	0	0	0	0	0	25	0	0	0	0	0
Q9CQ47	Q9CQ47	Coiled-coil domain containing 202	Ccdc202	tr|Q9CQ47|Q9CQ47_MOUSE Spermatid associated like OS=Mus musculus OX=10090 GN=Spertl PE=2 SV=1	1	1	1	1	0	1	0	0	0	1	0	0	0	1	0	0	8.8	32.075	274	0	6.6179	0	8.8	0	0	62305000	0	62305000	0	0	21	796580	0	796580	0	0
F7CJS8;D3YWH9;Q9CXW7;Q6ZWN5	F7CJS8;D3YWH9;Q9CXW7;Q6ZWN5	40S ribosomal protein S9	Rps9	tr|F7CJS8|F7CJS8_MOUSE 40S ribosomal protein S9 (Fragment) OS=Mus musculus OX=10090 GN=Rps9 PE=1 SV=1;tr|D3YWH9|D3YWH9_MOUSE 40S ribosomal protein S9 OS=Mus musculus OX=10090 GN=Rps9 PE=1 SV=1;tr|Q9CXW7|Q9CXW7_MOUSE 40S ribosomal protein S9 OS=Mus musculus	4	1	1	1	1	0	0	0	1	0	0	0	1	0	0	0	5.2	16.206	135	0	6.4991	5.2	0	0	0	0	0	0	0	0	11	0	0	0	0	0
Q8R029;C0HKE1;C0HKE8;C0HKE9;C0HKE7;C0HKE5;C0HKE4;A0A0N4SV66;C0HKE2;C0HKE3;C0HKE6;Q8CGP4;Q64523;Q8R1M2;Q8CGP5;Q8CGP6;P0C0S6;Q8CGP7;Q6GSS7;Q8BFU2;Q3THW5;P27661	Q8R029;C0HKE1;C0HKE8;C0HKE9;C0HKE7;C0HKE5;C0HKE4;A0A0N4SV66;C0HKE2;C0HKE3;C0HKE6;Q8CGP4;Q64523;Q8R1M2;Q8CGP5;Q8CGP6;P0C0S6;Q8CGP7;Q6GSS7;Q8BFU2;Q3THW5;P27661	Histone H2A;Histone H2A type 2-C;Histone H2A.J;Histone H2A type 1-F;Histone H2A type 1-H;Histone H2A.Z;Histone H2A type 1-K;Histone H2A type 2-A;Histone H2A type 3;Histone H2A.V;Histone H2AX	H2afv;Hist1h2aa;Hist2h2ac;H2afj;Hist1h2af;Hist1h2ah;H2afz;Hist1h2ak;Hist2h2aa1;Hist3h2a;H2afx	tr|Q8R029|Q8R029_MOUSE Histone H2A OS=Mus musculus OX=10090 GN=H2az2 PE=2 SV=1;sp|C0HKE1|H2A1B_MOUSE Histone H2A type 1-B OS=Mus musculus OX=10090 GN=H2ac4 PE=1 SV=1;sp|C0HKE8|H2A1O_MOUSE Histone H2A type 1-O OS=Mus musculus OX=10090 GN=Hist1h2ao PE=1 SV=1	22	1	1	1	1	0	0	1	1	0	0	1	1	0	0	1	7.8	9.3748	90	0	6.4812	7.8	0	0	7.8	88245000	55059000	0	0	33186000	4	22061000	13765000	0	0	8296400
Q9WTL4	Q9WTL4	Insulin receptor-related protein;Insulin receptor-related protein alpha chain;Insulin receptor-related protein beta chain	Insrr	sp|Q9WTL4|INSRR_MOUSE Insulin receptor-related protein OS=Mus musculus OX=10090 GN=Insrr PE=1 SV=2	1	1	1	1	1	0	0	1	1	0	0	1	1	0	0	1	0.5	144.87	1300	0	6.4767	0.5	0	0	0.5	272230000	38257000	0	0	233980000	70	3889100	546530	0	0	3342500
P43275	P43275	Histone H1.1	Hist1h1a	sp|P43275|H11_MOUSE Histone H1.1 OS=Mus musculus OX=10090 GN=H1-1 PE=1 SV=2	1	1	1	1	1	0	0	0	1	0	0	0	1	0	0	0	9.9	21.785	213	0	6.4256	9.9	0	0	0	12451000	12451000	0	0	0	8	1556300	1556300	0	0	0
E9PXX4;E9PX38;E9PYP0;E9Q7S6;E9Q8J6;E9Q4S1	E9PXX4;E9PX38;E9PYP0;E9Q7S6;E9Q8J6;E9Q4S1	High affinity cAMP-specific and IBMX-insensitive 3,5-cyclic phosphodiesterase 8B	Pde8b	tr|E9PXX4|E9PXX4_MOUSE Phosphodiesterase OS=Mus musculus OX=10090 GN=Pde8b PE=1 SV=1;tr|E9PX38|E9PX38_MOUSE Phosphodiesterase OS=Mus musculus OX=10090 GN=Pde8b PE=1 SV=1;tr|E9PYP0|E9PYP0_MOUSE Phosphodiesterase OS=Mus musculus OX=10090 GN=Pde8b PE=1 SV=1;t	6	1	1	1	1	0	0	0	1	0	0	0	1	0	0	0	0.8	82.639	730	0	6.3945	0.8	0	0	0	1015900000	1015900000	0	0	0	36	28219000	28219000	0	0	0
F8VPJ8	F8VPJ8	Olfactory receptor	Olfr67	tr|F8VPJ8|F8VPJ8_MOUSE Olfactory receptor OS=Mus musculus OX=10090 GN=Or52z1 PE=3 SV=1	1	1	1	1	0	0	1	0	0	0	1	0	0	0	1	0	2.5	36.062	320	0	6.3933	0	0	2.5	0	173340000	0	0	173340000	0	12	14445000	0	0	14445000	0
Q7TNE1	Q7TNE1	Succinate--hydroxymethylglutarate CoA-transferase	Sugct	sp|Q7TNE1|SUCHY_MOUSE Succinate--hydroxymethylglutarate CoA-transferase OS=Mus musculus OX=10090 GN=Sugct PE=1 SV=2	1	1	1	1	0	1	0	0	0	1	0	0	0	1	0	0	4.6	47.69	436	0	6.3509	0	4.6	0	0	143420000	0	143420000	0	0	26	2690900	0	2690900	0	0
Q6IQY5	Q6IQY5	Centrosomal protein of 70 kDa	Cep70	sp|Q6IQY5|CEP70_MOUSE Centrosomal protein of 70 kDa OS=Mus musculus OX=10090 GN=Cep70 PE=2 SV=1	1	1	1	1	0	0	0	1	0	0	0	1	0	0	0	1	3.1	71.064	616	0	6.3485	0	0	0	3.1	120270000	0	0	0	120270000	40	3006700	0	0	0	3006700
D3Z510;A0A0U1RPN8;D3YV98;A0A0U1RPT5;D3YWI1;Q9CPQ9;A6ZI47;A6ZI44;A6ZI46;P05064	D3Z510;A0A0U1RPN8;D3YV98;A0A0U1RPT5;D3YWI1;Q9CPQ9;A6ZI47;A6ZI44;A6ZI46;P05064	Fructose-bisphosphate aldolase;Fructose-bisphosphate aldolase A	Aldoa;Aldoart1;Aldoart2	tr|D3Z510|D3Z510_MOUSE fructose-bisphosphate aldolase (Fragment) OS=Mus musculus OX=10090 GN=Aldoa PE=1 SV=2;tr|A0A0U1RPN8|A0A0U1RPN8_MOUSE fructose-bisphosphate aldolase (Fragment) OS=Mus musculus OX=10090 GN=Aldoa PE=1 SV=1;tr|D3YV98|D3YV98_MOUSE fructos	10	1	1	1	0	0	0	1	0	0	0	1	0	0	0	1	7.8	19.573	180	0	6.3213	0	0	0	7.8	5899900	0	0	0	5899900	13	453840	0	0	0	453840
A0A2R8W6J9;Q8R093;Q8CGR7	A0A2R8W6J9;Q8R093;Q8CGR7	Uridine phosphorylase;Uridine phosphorylase 2	Upp2	tr|A0A2R8W6J9|A0A2R8W6J9_MOUSE Uridine phosphorylase OS=Mus musculus OX=10090 GN=Upp2 PE=1 SV=1;tr|Q8R093|Q8R093_MOUSE Uridine phosphorylase OS=Mus musculus OX=10090 GN=Upp2 PE=1 SV=1;sp|Q8CGR7|UPP2_MOUSE Uridine phosphorylase 2 OS=Mus musculus OX=10090 GN	3	1	1	1	0	1	1	1	0	1	1	1	0	1	1	1	4.2	34.106	306	0	6.2505	0	4.2	4.2	4.2	21600000	0	2871700	8245300	10483000	16	1350000	0	179480	515330	655190
P43276	P43276	Histone H1.5	Hist1h1b	sp|P43276|H15_MOUSE Histone H1.5 OS=Mus musculus OX=10090 GN=H1-5 PE=1 SV=2	1	1	1	1	0	0	1	0	0	0	1	0	0	0	1	0	5.8	22.576	223	0	6.2129	0	0	5.8	0	10369000	0	0	10369000	0	10	1036900	0	0	1036900	0
D3YTW9;A0A0R4J1M1;P22726;P22725	D3YTW9;A0A0R4J1M1;P22726;P22725	Protein Wnt;Protein Wnt-5b;Protein Wnt-5a	Wnt5b;Wnt5a	tr|D3YTW9|D3YTW9_MOUSE Protein Wnt OS=Mus musculus OX=10090 GN=Wnt5b PE=3 SV=1;tr|A0A0R4J1M1|A0A0R4J1M1_MOUSE Protein Wnt OS=Mus musculus OX=10090 GN=Wnt5b PE=3 SV=1;sp|P22726|WNT5B_MOUSE Protein Wnt-5b OS=Mus musculus OX=10090 GN=Wnt5b PE=1 SV=2;sp|P22725	4	1	1	1	0	1	1	1	0	1	1	1	0	1	1	1	1.9	36.17	321	0	6.2092	0	1.9	1.9	1.9	190870000	0	82471000	49320000	59082000	22	8676100	0	3748700	2241800	2685600
D3Z4W5;Q9D9G7	D3Z4W5;Q9D9G7	Serine protease 59; 1700074P13Rik protein	Prss59	tr|D3Z4W5|D3Z4W5_MOUSE Protease, serine 59 (Fragment) OS=Mus musculus OX=10090 GN=Prss59 PE=4 SV=1;tr|Q9D9G7|Q9D9G7_MOUSE 1700074P13Rik protein OS=Mus musculus OX=10090 GN=Prss59 PE=2 SV=1	2	1	1	1	1	1	1	1	1	1	1	1	1	1	1	1	4	20.15	176	0	6.1584	4	4	4	4	121080000	56000000	14887000	21046000	29152000	4	30271000	14000000	3721700	5261400	7288100
Q3KR45;O88509	Q3KR45;O88509	DNA (cytosine-5)-methyltransferase 3B	Dnmt3b	tr|Q3KR45|Q3KR45_MOUSE DNA (cytosine-5-)-methyltransferase OS=Mus musculus OX=10090 GN=Dnmt3b PE=1 SV=1;sp|O88509|DNM3B_MOUSE DNA (cytosine-5)-methyltransferase 3B OS=Mus musculus OX=10090 GN=Dnmt3b PE=1 SV=2	2	1	1	1	0	1	1	0	0	1	1	0	0	1	1	0	0.8	97.355	860	0	6.1479	0	0.8	0.8	0	0	0	0	0	0	55	0	0	0	0	0
P0DM40	P0DM40	Fer-1-like protein 5	Fer1l5	sp|P0DM40|FR1L5_MOUSE Fer-1-like protein 5 OS=Mus musculus OX=10090 GN=Fer1l5 PE=1 SV=1	1	1	1	1	0	0	0	1	0	0	0	1	0	0	0	1	1.1	235.83	2038	0	6.1462	0	0	0	1.1	0	0	0	0	0	112	0	0	0	0	0
P29452	P29452	Caspase-1;Caspase-1 subunit p20;Caspase-1 subunit p10	Casp1	sp|P29452|CASP1_MOUSE Caspase-1 OS=Mus musculus OX=10090 GN=Casp1 PE=1 SV=1	1	1	1	1	1	0	0	0	1	0	0	0	1	0	0	0	2.7	45.64	402	0	6.1385	2.7	0	0	0	74593000	74593000	0	0	0	23	3243200	3243200	0	0	0
F6ZZB1;F6VTL9;A0A0G2JFQ4;E9Q9L6;Q6ZQA0	F6ZZB1;F6VTL9;A0A0G2JFQ4;E9Q9L6;Q6ZQA0	Neurobeachin-like protein 2	Nbeal2	tr|F6ZZB1|F6ZZB1_MOUSE Neurobeachin-like 2 (Fragment) OS=Mus musculus OX=10090 GN=Nbeal2 PE=1 SV=1;tr|F6VTL9|F6VTL9_MOUSE Neurobeachin-like 2 (Fragment) OS=Mus musculus OX=10090 GN=Nbeal2 PE=1 SV=1;tr|A0A0G2JFQ4|A0A0G2JFQ4_MOUSE Neurobeachin-like 2 OS=Mus	5	1	1	1	1	1	1	1	1	1	1	1	1	1	1	1	0.6	119.54	1073	0	6.1295	0.6	0.6	0.6	0.6	6253400000	2374300000	1420100000	1287700000	1171200000	57	109710000	41655000	24915000	22592000	20547000
A0A571BEH9;P97433	A0A571BEH9;P97433	Rho guanine nucleotide exchange factor 28	Arhgef28	tr|A0A571BEH9|A0A571BEH9_MOUSE Rho guanine nucleotide exchange factor (GEF) 28 OS=Mus musculus OX=10090 GN=Arhgef28 PE=1 SV=1;sp|P97433|ARG28_MOUSE Rho guanine nucleotide exchange factor 28 OS=Mus musculus OX=10090 GN=Arhgef28 PE=1 SV=2	2	1	1	1	0	0	1	0	0	0	1	0	0	0	1	0	0.5	156.05	1387	0	6.1162	0	0	0.5	0	53027000	0	0	53027000	0	77	688660	0	0	688660	0
Q8C779	Q8C779	Uncharacterized protein CXorf57 homolog		sp|Q8C779|RADX_MOUSE RPA-related protein RADX OS=Mus musculus OX=10090 GN=Radx PE=2 SV=1	1	1	1	1	0	1	0	0	0	1	0	0	0	1	0	0	2.6	96.846	850	0.011364	6.0851	0	2.6	0	0	2240600000	0	2240600000	0	0	49	45727000	0	45727000	0	0
Q99JY0	Q99JY0	Trifunctional enzyme subunit beta, mitochondrial;3-ketoacyl-CoA thiolase	Hadhb	sp|Q99JY0|ECHB_MOUSE Trifunctional enzyme subunit beta, mitochondrial OS=Mus musculus OX=10090 GN=Hadhb PE=1 SV=1	1	1	1	1	1	0	0	0	1	0	0	0	1	0	0	0	2.7	51.386	475	0.011236	6.0722	2.7	0	0	0	2850900	2850900	0	0	0	28	101820	101820	0	0	0
Q8R2G6	Q8R2G6	Coiled-coil domain-containing protein 80	Ccdc80	sp|Q8R2G6|CCD80_MOUSE Coiled-coil domain-containing protein 80 OS=Mus musculus OX=10090 GN=Ccdc80 PE=1 SV=2	1	1	1	1	0	0	0	1	0	0	0	1	0	0	0	1	0.6	107.61	949	0.011111	6.0575	0	0	0	0.6	23055000	0	0	0	23055000	55	419180	0	0	0	419180
A0A286YDS5;Q99KF1	A0A286YDS5;Q99KF1	Transmembrane emp24 domain-containing protein 9	Tmed9	tr|A0A286YDS5|A0A286YDS5_MOUSE Transmembrane p24 trafficking protein 9 OS=Mus musculus OX=10090 GN=Tmed9 PE=1 SV=1;sp|Q99KF1|TMED9_MOUSE Transmembrane emp24 domain-containing protein 9 OS=Mus musculus OX=10090 GN=Tmed9 PE=1 SV=2	2	1	1	1	1	1	1	1	1	1	1	1	1	1	1	1	9.6	24.597	209	0.010989	6.0522	9.6	9.6	9.6	9.6	0	0	0	0	0	16	0	0	0	0	0
Q8BUQ6	Q8BUQ6	ubiquitinyl hydrolase 1	Usp49	tr|Q8BUQ6|Q8BUQ6_MOUSE Ubiquitin specific peptidase 49 (Fragment) OS=Mus musculus OX=10090 GN=Usp49 PE=1 SV=1	1	1	1	1	0	1	0	0	0	1	0	0	0	1	0	0	3.5	51.195	453	0.01087	6.0341	0	3.5	0	0	3454800	0	3454800	0	0	32	107960	0	107960	0	0
E9PX70;Q60847	E9PX70;Q60847	Collagen alpha-1(XII) chain	Col12a1	tr|E9PX70|E9PX70_MOUSE Collagen, type XII, alpha 1 OS=Mus musculus OX=10090 GN=Col12a1 PE=1 SV=1;sp|Q60847|COCA1_MOUSE Collagen alpha-1(XII) chain OS=Mus musculus OX=10090 GN=Col12a1 PE=2 SV=3	2	1	1	1	0	0	1	0	0	0	1	0	0	0	1	0	0.2	333.73	3064	0.010753	5.9691	0	0	0.2	0	0	0	0	0	0	166	0	0	0	0	0
I7HLV2;Q6ZWV3;P86048	I7HLV2;Q6ZWV3;P86048	60S ribosomal protein L10;60S ribosomal protein L10-like	Rpl10;Rpl10l	tr|I7HLV2|I7HLV2_MOUSE Ribosomal protein 10 (Fragment) OS=Mus musculus OX=10090 GN=Rpl10 PE=1 SV=1;sp|Q6ZWV3|RL10_MOUSE 60S ribosomal protein L10 OS=Mus musculus OX=10090 GN=Rpl10 PE=1 SV=3;sp|P86048|RL10L_MOUSE 60S ribosomal protein L10-like OS=Mus muscul	3	1	1	1	1	0	0	0	1	0	0	0	1	0	0	0	6	23.072	201	0.010638	5.9638	6	0	0	0	0	0	0	0	0	12	0	0	0	0	0
P20029	P20029	78 kDa glucose-regulated protein	Hspa5	sp|P20029|BIP_MOUSE Endoplasmic reticulum chaperone BiP OS=Mus musculus OX=10090 GN=Hspa5 PE=1 SV=3	1	1	1	1	0	0	1	0	0	0	1	0	0	0	1	0	2.6	72.421	655	0.010526	5.9599	0	0	2.6	0	3384100	0	0	3384100	0	38	89056	0	0	89056	0
G3UX48;Q7TSC1	G3UX48;Q7TSC1	Protein PRRC2A	Prrc2a	tr|G3UX48|G3UX48_MOUSE Proline-rich coiled-coil 2A OS=Mus musculus OX=10090 GN=Prrc2a PE=1 SV=1;sp|Q7TSC1|PRC2A_MOUSE Protein PRRC2A OS=Mus musculus OX=10090 GN=Prrc2a PE=1 SV=1	2	1	1	1	1	0	1	1	1	0	1	1	1	0	1	1	1	219.46	2069	0.010417	5.9416	1	0	1	1	0	0	0	0	0	118	0	0	0	0	0
G3UWY0;Q8C3X4	G3UWY0;Q8C3X4	Translation factor Guf1, mitochondrial	Guf1	tr|G3UWY0|G3UWY0_MOUSE GUF1 homolog, GTPase (Fragment) OS=Mus musculus OX=10090 GN=Guf1 PE=1 SV=2;sp|Q8C3X4|GUF1_MOUSE Translation factor Guf1, mitochondrial OS=Mus musculus OX=10090 GN=Guf1 PE=1 SV=1	2	1	1	1	1	1	1	1	1	1	1	1	1	1	1	1	1.2	65.612	590	0.010309	5.9368	1.2	1.2	1.2	1.2	41478000000	7177900000	6974800000	15442000000	11883000000	31	1338000000	231550000	224990000	498120000	383330000
O70570	O70570	Polymeric immunoglobulin receptor;Secretory component	Pigr	sp|O70570|PIGR_MOUSE Polymeric immunoglobulin receptor OS=Mus musculus OX=10090 GN=Pigr PE=1 SV=1	1	1	1	1	0	1	0	0	0	1	0	0	0	1	0	0	2.9	84.998	771	0.010204	5.9224	0	2.9	0	0	44987000	0	44987000	0	0	38	1183900	0	1183900	0	0
P63276	P63276	40S ribosomal protein S17	Rps17	sp|P63276|RS17_MOUSE 40S ribosomal protein S17 OS=Mus musculus OX=10090 GN=Rps17 PE=1 SV=2	1	1	1	1	0	0	1	0	0	0	1	0	0	0	1	0	7.4	15.524	135	0.010101	5.9012	0	0	7.4	0	9120000	0	0	9120000	0	6	1520000	0	0	1520000	0
A0A1Y7VKD2;A0A1Y7VNQ8;A0A1Y7VIP4;Q3UKU1	A0A1Y7VKD2;A0A1Y7VNQ8;A0A1Y7VIP4;Q3UKU1	RNA polymerase II elongation factor ELL2	Ell2	tr|A0A1Y7VKD2|A0A1Y7VKD2_MOUSE Elongation factor for RNA polymerase II 2 OS=Mus musculus OX=10090 GN=Ell2 PE=4 SV=1;tr|A0A1Y7VNQ8|A0A1Y7VNQ8_MOUSE Elongation factor for RNA polymerase II 2 OS=Mus musculus OX=10090 GN=Ell2 PE=4 SV=1;tr|A0A1Y7VIP4|A0A1Y7VIP4	4	1	1	1	1	0	0	0	1	0	0	0	1	0	0	0	7.8	9.9365	90	0.01	5.8967	7.8	0	0	0	0	0	0	0	0	7	0	0	0	0	0
Q7M6Z4	Q7M6Z4	Kinesin-like protein KIF27	Kif27	sp|Q7M6Z4|KIF27_MOUSE Kinesin-like protein KIF27 OS=Mus musculus OX=10090 GN=Kif27 PE=1 SV=1	1	1	1	1	1	0	0	1	1	0	0	1	1	0	0	1	0.5	158.95	1394	0.009901	5.881	0.5	0	0	0.5	5720600	3613500	0	0	2107100	85	67301	42512	0	0	24790
Q8BRK8	Q8BRK8	5-AMP-activated protein kinase catalytic subunit alpha-2	Prkaa2	sp|Q8BRK8|AAPK2_MOUSE 5-AMP-activated protein kinase catalytic subunit alpha-2 OS=Mus musculus OX=10090 GN=Prkaa2 PE=1 SV=3	1	1	1	1	1	0	0	0	1	0	0	0	1	0	0	0	2	62.022	552	0.0098039	5.848	2	0	0	0	0	0	0	0	0	29	0	0	0	0	0
A0A589M209;G8JL31;Q9JIM3	A0A589M209;G8JL31;Q9JIM3	DNA excision repair protein ERCC-6-like 2	Ercc6l2	tr|A0A589M209|A0A589M209_MOUSE Excision repair cross-complementing rodent repair deficiency, complementation group 6 like 2 OS=Mus musculus OX=10090 GN=Ercc6l2 PE=4 SV=1;tr|G8JL31|G8JL31_MOUSE Excision repair cross-complementing rodent repair deficiency, c	3	1	1	1	0	1	0	0	0	1	0	0	0	1	0	0	4.4	46.617	405	0.0097087	5.8365	0	4.4	0	0	18178000	0	18178000	0	0	26	699140	0	699140	0	0
Q3UKN6;P81117	Q3UKN6;P81117	Nucleobindin-2;Nesfatin-1	Nucb2	tr|Q3UKN6|Q3UKN6_MOUSE Nucleobindin 2 OS=Mus musculus OX=10090 GN=Nucb2 PE=1 SV=1;sp|P81117|NUCB2_MOUSE Nucleobindin-2 OS=Mus musculus OX=10090 GN=Nucb2 PE=1 SV=2	2	1	1	1	0	0	1	0	0	0	1	0	0	0	1	0	1.7	50.353	420	0.0096154	5.8217	0	0	1.7	0	2050600	0	0	2050600	0	24	85442	0	0	85442	0
F6W1A2;Q8BUK6	F6W1A2;Q8BUK6	Protein Hook homolog 3	Hook3	tr|F6W1A2|F6W1A2_MOUSE Hook microtubule tethering protein 3 (Fragment) OS=Mus musculus OX=10090 GN=Hook3 PE=1 SV=2;sp|Q8BUK6|HOOK3_MOUSE Protein Hook homolog 3 OS=Mus musculus OX=10090 GN=Hook3 PE=1 SV=2	2	1	1	1	1	1	1	1	1	1	1	1	1	1	1	1	5.6	27.375	233	0.0095238	5.8216	5.6	5.6	5.6	5.6	4600000000	390180000	4091100000	73652000	45065000	16	131840000	24386000	106070000	1385000	2816500
Q3U1C4	Q3U1C4	Selenocysteine insertion sequence-binding protein 2	Secisbp2	tr|Q3U1C4|Q3U1C4_MOUSE SECIS binding protein 2 OS=Mus musculus OX=10090 GN=Secisbp2 PE=1 SV=1	1	1	1	1	0	1	0	1	0	1	0	1	0	1	0	1	0.8	94.813	858	0.009434	5.8206	0	0.8	0	0.8	994770000	0	723400000	0	271370000	42	23685000	0	17224000	0	6461100
V9GX59	V9GX59	Cyclin D binding myb like transcription factor 1	Dmtf1	tr|V9GX59|V9GX59_MOUSE Cyclin D binding myb like transcription factor 1 (Fragment) OS=Mus musculus OX=10090 GN=Dmtf1 PE=4 SV=1	1	1	1	1	0	0	0	1	0	0	0	1	0	0	0	1	94.1	1.8559	17	0.0093458	5.8203	0	0	0	94.1	17668000	0	0	0	17668000	1	17668000	0	0	0	17668000
P0DP28;P0DP27;P0DP26;Q9D6P8	P0DP28;P0DP27;P0DP26;Q9D6P8	Calmodulin-like protein 3	Calml3	sp|P0DP28|CALM3_MOUSE Calmodulin-3 OS=Mus musculus OX=10090 GN=Calm3 PE=1 SV=1;sp|P0DP27|CALM2_MOUSE Calmodulin-2 OS=Mus musculus OX=10090 GN=Calm2 PE=1 SV=1;sp|P0DP26|CALM1_MOUSE Calmodulin-1 OS=Mus musculus OX=10090 GN=Calm1 PE=1 SV=1;sp|Q9D6P8|CALL3_MOU	4	1	1	1	0	0	1	0	0	0	1	0	0	0	1	0	8.7	16.837	149	0.0092593	5.8126	0	0	8.7	0	4255900	0	0	4255900	0	9	472880	0	0	472880	0
Q640L5	Q640L5	Coiled-coil domain-containing protein 18	Ccdc18	sp|Q640L5|CCD18_MOUSE Coiled-coil domain-containing protein 18 OS=Mus musculus OX=10090 GN=Ccdc18 PE=1 SV=1	1	1	1	1	1	0	0	1	1	0	0	1	1	0	0	1	0.8	169.74	1455	0.0091743	5.8074	0.8	0	0	0.8	7277800	7277800	0	0	0	101	72058	72058	0	0	0
A0A0G2JFJ6;Q7TPD0	A0A0G2JFJ6;Q7TPD0	Integrator complex subunit 3	Ints3	tr|A0A0G2JFJ6|A0A0G2JFJ6_MOUSE Integrator complex subunit 3 OS=Mus musculus OX=10090 GN=Ints3 PE=1 SV=1;sp|Q7TPD0|INT3_MOUSE Integrator complex subunit 3 OS=Mus musculus OX=10090 GN=Ints3 PE=1 SV=2	2	1	1	1	0	0	1	0	0	0	1	0	0	0	1	0	1	117.25	1035	1	-2	0	0	1	0	79735000	0	0	79735000	0	55	1449700	0	0	1449700	0
A0A0G2JFQ1	A0A0G2JFQ1	STARD3 N-terminal like	Stard3nl	tr|A0A0G2JFQ1|A0A0G2JFQ1_MOUSE STARD3 N-terminal like (Fragment) OS=Mus musculus OX=10090 GN=Stard3nl PE=4 SV=1	1	1	1	1	1	0	0	0	1	0	0	0	1	0	0	0	100	1.839	16	1	-2	100	0	0	0	22025000	22025000	0	0	0	1	22025000	22025000	0	0	0
A0A2R8VHK6;Q9DB10	A0A2R8VHK6;Q9DB10	Essential MCU regulator, mitochondrial	Smdt1	tr|A0A2R8VHK6|A0A2R8VHK6_MOUSE Essential MCU regulator, mitochondrial OS=Mus musculus OX=10090 GN=Smdt1 PE=1 SV=1;sp|Q9DB10|EMRE_MOUSE Essential MCU regulator, mitochondrial OS=Mus musculus OX=10090 GN=Smdt1 PE=1 SV=1	2	1	1	1	0	1	0	0	0	1	0	0	0	1	0	0	15.6	5.1177	45	1	-2	0	15.6	0	0	0	0	0	0	0	3	0	0	0	0	0
A2ACV6;E1U8D0	A2ACV6;E1U8D0	Protein SOGA1;N-terminal form;C-terminal 80 kDa form	Soga1	tr|A2ACV6|A2ACV6_MOUSE Suppressor of glucose, autophagy associated 1 OS=Mus musculus OX=10090 GN=Soga1 PE=1 SV=1;sp|E1U8D0|SOGA1_MOUSE Protein SOGA1 OS=Mus musculus OX=10090 GN=Soga1 PE=1 SV=3	2	1	1	1	0	0	0	1	0	0	0	1	0	0	0	1	0.4	183.14	1654	1	-2	0	0	0	0.4	6106100	0	0	0	6106100	113	54037	0	0	0	54037
A2ASL5;Q4VBD9	A2ASL5;Q4VBD9	GDNF-inducible zinc finger protein 1	Gzf1	tr|A2ASL5|A2ASL5_MOUSE GDNF-inducible zinc finger protein 1 (Fragment) OS=Mus musculus OX=10090 GN=Gzf1 PE=1 SV=1;sp|Q4VBD9|GZF1_MOUSE GDNF-inducible zinc finger protein 1 OS=Mus musculus OX=10090 GN=Gzf1 PE=1 SV=2	2	1	1	1	1	0	0	0	1	0	0	0	1	0	0	0	6.8	16.596	146	1	-2	6.8	0	0	0	302620000	302620000	0	0	0	10	30262000	30262000	0	0	0
I7HJQ9;Q9Z2C4	I7HJQ9;Q9Z2C4	Myotubularin-related protein 1	Mtmr1	tr|I7HJQ9|I7HJQ9_MOUSE Phosphatidylinositol-3,5-bisphosphate 3-phosphatase OS=Mus musculus OX=10090 GN=Mtmr1 PE=1 SV=1;sp|Q9Z2C4|MTMR1_MOUSE Myotubularin-related protein 1 OS=Mus musculus OX=10090 GN=Mtmr1 PE=1 SV=1	2	1	1	1	0	0	0	1	0	0	0	1	0	0	0	1	2.5	75.54	671	1	-2	0	0	0	2.5	2023100	0	0	0	2023100	34	59504	0	0	0	59504
P70423	P70423	Cationic amino acid transporter 3	Slc7a3	sp|P70423|CTR3_MOUSE Cationic amino acid transporter 3 OS=Mus musculus OX=10090 GN=Slc7a3 PE=1 SV=1	1	1	1	1	0	0	0	1	0	0	0	1	0	0	0	1	1.6	67.459	618	1	-2	0	0	0	1.6	5052300	0	0	0	5052300	23	219660	0	0	0	219660
V9GWU9;V9GWT8;V9GXH8;Q8BH70	V9GWU9;V9GWT8;V9GXH8;Q8BH70	F-box/LRR-repeat protein 4	Fbxl4	tr|V9GWU9|V9GWU9_MOUSE F-box and leucine-rich repeat protein 4 OS=Mus musculus OX=10090 GN=Fbxl4 PE=1 SV=1;tr|V9GWT8|V9GWT8_MOUSE F-box and leucine-rich repeat protein 4 OS=Mus musculus OX=10090 GN=Fbxl4 PE=1 SV=1;tr|V9GXH8|V9GXH8_MOUSE F-box and leucine-r	4	1	1	1	1	0	0	0	1	0	0	0	1	0	0	0	3.8	32.973	290	1	-2	3.8	0	0	0	93605000	93605000	0	0	0	15	6240300	6240300	0	0	0
Q9DAE3	Q9DAE3	Late cornified envelope-like proline-rich protein 1	Lelp1	sp|Q9DAE3|LELP1_MOUSE Late cornified envelope-like proline-rich protein 1 OS=Mus musculus OX=10090 GN=Lelp1 PE=2 SV=2	1	1	1	1	0	1	0	0	0	1	0	0	0	1	0	0	8.3	12.755	120	1	-2	0	8.3	0	0	10193000	0	10193000	0	0	3	3397800	0	3397800	0	0

## Sheet: DPD-rep1.vs.NC-rep1
Protein IDs	Majority protein IDs	Protein names	Gene names	Fasta headers	Intensity rep1-DPD	Intensity rep1-NC	FC=2.0
P10922	P10922	Histone H1.0;Histone H1.0, N-terminally processed	H1f0	sp|P10922|H10_MOUSE Histone H1.0 OS=Mus musculus OX=10090 GN=H1-0 PE=2 SV=4	368180000	973800	378.086
P15864;I7HFT9;Q07133	P15864	Histone H1.2	Hist1h1c	sp|P15864|H12_MOUSE Histone H1.2 OS=Mus musculus OX=10090 GN=H1-2 PE=1 SV=2	261500000	973800	268.536
P62751	P62751	60S ribosomal protein L23a	Rpl23a	sp|P62751|RL23A_MOUSE 60S ribosomal protein L23a OS=Mus musculus OX=10090 GN=Rpl23a PE=1 SV=1	27960000	973800	28.7123
Q9Z2D6	Q9Z2D6	Methyl-CpG-binding protein 2	Mecp2	sp|Q9Z2D6|MECP2_MOUSE Methyl-CpG-binding protein 2 OS=Mus musculus OX=10090 GN=Mecp2 PE=1 SV=1	38471000	973800	39.5061
P40630;A0A0R4J1N9;D3Z0F3	P40630;A0A0R4J1N9;D3Z0F3	Transcription factor A, mitochondrial	Tfam	sp|P40630|TFAM_MOUSE Transcription factor A, mitochondrial OS=Mus musculus OX=10090 GN=Tfam PE=1 SV=2;tr|A0A0R4J1N9|A0A0R4J1N9_MOUSE Transcription factor A, mitochondrial OS=Mus musculus OX=10090 GN=Tfam PE=1 SV=1;tr|D3Z0F3|D3Z0F3_MOUSE Transcription facto	11603000	973800	11.9152
A0A0A0MQ97;G3X9C2	A0A0A0MQ97;G3X9C2	F-box only protein 50	Nccrp1	tr|A0A0A0MQ97|A0A0A0MQ97_MOUSE Non-specific cytotoxic cell receptor protein 1 homolog (zebrafish) OS=Mus musculus OX=10090 GN=Nccrp1 PE=1 SV=1;sp|G3X9C2|FBX50_MOUSE F-box only protein 50 OS=Mus musculus OX=10090 GN=Nccrp1 PE=1 SV=2	29738000	5030200	5.91189
P07356;B0V2N8;B0V2N7;B0V2N5	P07356;B0V2N8;B0V2N7;B0V2N5	Annexin A2;Annexin	Anxa2	sp|P07356|ANXA2_MOUSE Annexin A2 OS=Mus musculus OX=10090 GN=Anxa2 PE=1 SV=2;tr|B0V2N8|B0V2N8_MOUSE Annexin (Fragment) OS=Mus musculus OX=10090 GN=Anxa2 PE=1 SV=1;tr|B0V2N7|B0V2N7_MOUSE Annexin (Fragment) OS=Mus musculus OX=10090 GN=Anxa2 PE=1 SV=1;tr|B0V2	5348100	1947600	2.746
F6YVP7;P62270;A0A3Q4EGP3;S4R1N6;A0A1Y7VKY1	F6YVP7;P62270;A0A3Q4EGP3;S4R1N6;A0A1Y7VKY1	40S ribosomal protein S18	Gm10260;Rps18	tr|F6YVP7|F6YVP7_MOUSE 40S ribosomal protein S18 OS=Mus musculus OX=10090 GN=Rps18-ps6 PE=3 SV=2;sp|P62270|RS18_MOUSE 40S ribosomal protein S18 OS=Mus musculus OX=10090 GN=Rps18 PE=1 SV=3;tr|A0A3Q4EGP3|A0A3Q4EGP3_MOUSE Ribosomal protein S18 OS=Mus musculus	28589000	973800	29.3582
P43274	P43274	Histone H1.4	Hist1h1e	sp|P43274|H14_MOUSE Histone H1.4 OS=Mus musculus OX=10090 GN=H1-4 PE=1 SV=2	61332000	973800	62.9821
P62852;A0A1L1SQA8	P62852	40S ribosomal protein S25	Rps25	sp|P62852|RS25_MOUSE 40S ribosomal protein S25 OS=Mus musculus OX=10090 GN=Rps25 PE=1 SV=1	6837800	973800	7.02177
P10126;D3Z3I8;D3YZ68;P62631	P10126;D3Z3I8;D3YZ68;P62631	Elongation factor 1-alpha 1;Elongation factor 1-alpha 2	Eef1a1;Eef1a2	sp|P10126|EF1A1_MOUSE Elongation factor 1-alpha 1 OS=Mus musculus OX=10090 GN=Eef1a1 PE=1 SV=3;tr|D3Z3I8|D3Z3I8_MOUSE Eukaryotic translation elongation factor 1 alpha 1 (Fragment) OS=Mus musculus OX=10090 GN=Eef1a1 PE=1 SV=1;tr|D3YZ68|D3YZ68_MOUSE Eukaryot	8469800	973800	8.69768
P62702	P62702	40S ribosomal protein S4, X isoform	Rps4x	sp|P62702|RS4X_MOUSE 40S ribosomal protein S4, X isoform OS=Mus musculus OX=10090 GN=Rps4x PE=1 SV=2	44574000	973800	45.7733
P00687;P00688	P00687;P00688	Alpha-amylase 1;Pancreatic alpha-amylase	Amy1;Amy2	sp|P00687|AMY1_MOUSE Alpha-amylase 1 OS=Mus musculus OX=10090 GN=Amy1 PE=1 SV=2;sp|P00688|AM2A5_MOUSE Pancreatic alpha-amylase 2a5 OS=Mus musculus OX=10090 GN=Amy2a5 PE=1 SV=2	79763000	17128000	4.65688
Q62347;Q01147;D3Z7P7;D3Z326;F6VJ22;D3Z6A5;F6QWT6;F6U9F5;F6Q346;F6W4F5;E9PWV9;A0A087WRI6;D3Z7M6;F6QKL8;D3Z2U7;P81269	Q62347;Q01147;D3Z7P7;D3Z326;F6VJ22;D3Z6A5;F6QWT6;F6U9F5;F6Q346;F6W4F5;E9PWV9;A0A087WRI6;D3Z7M6;F6QKL8;D3Z2U7;P81269	Cyclic AMP-responsive element-binding protein 1;Cyclic AMP-dependent transcription factor ATF-1	Creb1;Crem;Atf1	tr|Q62347|Q62347_MOUSE M.musculus transcription factor/DNA binding protein OS=Mus musculus OX=10090 GN=Creb1 PE=1 SV=1;sp|Q01147|CREB1_MOUSE Cyclic AMP-responsive element-binding protein 1 OS=Mus musculus OX=10090 GN=Creb1 PE=1 SV=2;tr|D3Z7P7|D3Z7P7_MOUSE	3524100	973800	3.61892
A2BH06;Q9CXW4	A2BH06;Q9CXW4	60S ribosomal protein L11	Rpl11	tr|A2BH06|A2BH06_MOUSE 60S ribosomal protein L11 (Fragment) OS=Mus musculus OX=10090 GN=Rpl11 PE=1 SV=1;sp|Q9CXW4|RL11_MOUSE 60S ribosomal protein L11 OS=Mus musculus OX=10090 GN=Rpl11 PE=1 SV=4	3167900	973800	3.25313
O54724	O54724	Polymerase I and transcript release factor	Ptrf	sp|O54724|CAVN1_MOUSE Caveolae-associated protein 1 OS=Mus musculus OX=10090 GN=Cavin1 PE=1 SV=1	13758000	973800	14.1282
P62281;A0A1B0GSE8;A0A1B0GRR3	P62281;A0A1B0GSE8;A0A1B0GRR3	40S ribosomal protein S11	Rps11	sp|P62281|RS11_MOUSE 40S ribosomal protein S11 OS=Mus musculus OX=10090 GN=Rps11 PE=1 SV=3;tr|A0A1B0GSE8|A0A1B0GSE8_MOUSE 40S ribosomal protein S11 (Fragment) OS=Mus musculus OX=10090 GN=Rps11 PE=1 SV=1;tr|A0A1B0GRR3|A0A1B0GRR3_MOUSE Ribosomal protein S11	4528900	973800	4.65075
Q9CXS4	Q9CXS4	Centromere protein V	Cenpv	sp|Q9CXS4|CENPV_MOUSE Centromere protein V OS=Mus musculus OX=10090 GN=Cenpv PE=1 SV=2	3637000	973800	3.73485
E9PXX4;E9PX38;E9PYP0;E9Q7S6;E9Q8J6;E9Q4S1	E9PXX4;E9PX38;E9PYP0;E9Q7S6;E9Q8J6;E9Q4S1	High affinity cAMP-specific and IBMX-insensitive 3,5-cyclic phosphodiesterase 8B	Pde8b	tr|E9PXX4|E9PXX4_MOUSE Phosphodiesterase OS=Mus musculus OX=10090 GN=Pde8b PE=1 SV=1;tr|E9PX38|E9PX38_MOUSE Phosphodiesterase OS=Mus musculus OX=10090 GN=Pde8b PE=1 SV=1;tr|E9PYP0|E9PYP0_MOUSE Phosphodiesterase OS=Mus musculus OX=10090 GN=Pde8b PE=1 SV=1;t	1015900000	973800	1043.23
A2ASL5;Q4VBD9	A2ASL5;Q4VBD9	GDNF-inducible zinc finger protein 1	Gzf1	tr|A2ASL5|A2ASL5_MOUSE GDNF-inducible zinc finger protein 1 (Fragment) OS=Mus musculus OX=10090 GN=Gzf1 PE=1 SV=1;sp|Q4VBD9|GZF1_MOUSE GDNF-inducible zinc finger protein 1 OS=Mus musculus OX=10090 GN=Gzf1 PE=1 SV=2	302620000	973800	310.762
V9GWU9;V9GWT8;V9GXH8;Q8BH70	V9GWU9;V9GWT8;V9GXH8;Q8BH70	F-box/LRR-repeat protein 4	Fbxl4	tr|V9GWU9|V9GWU9_MOUSE F-box and leucine-rich repeat protein 4 OS=Mus musculus OX=10090 GN=Fbxl4 PE=1 SV=1;tr|V9GWT8|V9GWT8_MOUSE F-box and leucine-rich repeat protein 4 OS=Mus musculus OX=10090 GN=Fbxl4 PE=1 SV=1;tr|V9GXH8|V9GXH8_MOUSE F-box and leucine-r	93605000	973800	96.1234
P29452	P29452	Caspase-1;Caspase-1 subunit p20;Caspase-1 subunit p10	Casp1	sp|P29452|CASP1_MOUSE Caspase-1 OS=Mus musculus OX=10090 GN=Casp1 PE=1 SV=1	74593000	973800	76.5999
A0A0G2JFQ1	A0A0G2JFQ1	STARD3 N-terminal like	Stard3nl	tr|A0A0G2JFQ1|A0A0G2JFQ1_MOUSE STARD3 N-terminal like (Fragment) OS=Mus musculus OX=10090 GN=Stard3nl PE=4 SV=1	22025000	973800	22.6176
P62830	P62830	60S ribosomal protein L23	Rpl23	sp|P62830|RL23_MOUSE 60S ribosomal protein L23 OS=Mus musculus OX=10090 GN=Rpl23 PE=1 SV=1	20315000	973800	20.8616
D3Z7U4;D3YY81	D3Z7U4;D3YY81	Methyl-CpG-binding protein 2	Mecp2	tr|D3Z7U4|D3Z7U4_MOUSE Methyl CpG binding protein 2 OS=Mus musculus OX=10090 GN=Mecp2 PE=1 SV=1;tr|D3YY81|D3YY81_MOUSE Methyl CpG binding protein 2 OS=Mus musculus OX=10090 GN=Mecp2 PE=1 SV=1	17948000	973800	18.4309
P43275	P43275	Histone H1.1	Hist1h1a	sp|P43275|H11_MOUSE Histone H1.1 OS=Mus musculus OX=10090 GN=H1-1 PE=1 SV=2	12451000	973800	12.786
Q640L5	Q640L5	Coiled-coil domain-containing protein 18	Ccdc18	sp|Q640L5|CCD18_MOUSE Coiled-coil domain-containing protein 18 OS=Mus musculus OX=10090 GN=Ccdc18 PE=1 SV=1	7277800	973800	7.47361
Q02780;B1AUC0;B1AUB8;B1AUB9;B1AUB6;A2ADI3;A2BG77;A2BG75;E9PUH7;I7HIP8;A2BG76;D3YZ00;A0A1Y7VK55;Q3TYK3;F7CDR2;P70257;P70255;P97863	Q02780;B1AUC0;B1AUB8;B1AUB9;B1AUB6	Nuclear factor 1 A-type;Nuclear factor 1	Nfia	sp|Q02780|NFIA_MOUSE Nuclear factor 1 A-type OS=Mus musculus OX=10090 GN=Nfia PE=1 SV=1;tr|B1AUC0|B1AUC0_MOUSE Nuclear factor 1 OS=Mus musculus OX=10090 GN=Nfia PE=1 SV=1;tr|B1AUB8|B1AUB8_MOUSE Nuclear factor 1 OS=Mus musculus OX=10090 GN=Nfia PE=1 SV=1;tr	7119900	973800	7.31146
E9Q9M2	E9Q9M2	Cyclin dependent kinase 14	Cdk14	tr|E9Q9M2|E9Q9M2_MOUSE Cyclin-dependent kinase 14 (Fragment) OS=Mus musculus OX=10090 GN=Cdk14 PE=1 SV=8	3565100	973800	3.66102
Q99JY0	Q99JY0	Trifunctional enzyme subunit beta, mitochondrial;3-ketoacyl-CoA thiolase	Hadhb	sp|Q99JY0|ECHB_MOUSE Trifunctional enzyme subunit beta, mitochondrial OS=Mus musculus OX=10090 GN=Hadhb PE=1 SV=1	2850900	973800	2.9276
D3YX85;E9PX52;Q7SIG6	D3YX85;E9PX52;Q7SIG6	Arf-GAP with SH3 domain, ANK repeat and PH domain-containing protein 2	Asap2	tr|D3YX85|D3YX85_MOUSE ArfGAP with SH3 domain, ankyrin repeat and PH domain 2 OS=Mus musculus OX=10090 GN=Asap2 PE=1 SV=2;tr|E9PX52|E9PX52_MOUSE ArfGAP with SH3 domain, ankyrin repeat and PH domain 2 OS=Mus musculus OX=10090 GN=Asap2 PE=1 SV=1;sp|Q7SIG6|AS	1345900000	377940000	3.56115
F7C9T6;F6W6S4;G3UWE8;E9Q5P0;P15949;P00755;Q9QYN3;O35453	F7C9T6;F6W6S4;G3UWE8;E9Q5P0;P15949;P00755;Q9QYN3;O35453	Kallikrein 1-related peptidase b9;Kallikrein 1-related peptidase b1;Kallikrein-11;Serine protease hepsin;Serine protease hepsin non-catalytic chain;Serine protease hepsin catalytic chain	Hpn;Klk1b9;Klk1b1;Klk11	tr|F7C9T6|F7C9T6_MOUSE Hepsin (Fragment) OS=Mus musculus OX=10090 GN=Hpn PE=4 SV=1;tr|F6W6S4|F6W6S4_MOUSE Hepsin (Fragment) OS=Mus musculus OX=10090 GN=Hpn PE=1 SV=1;tr|G3UWE8|G3UWE8_MOUSE Hepsin OS=Mus musculus OX=10090 GN=Hpn PE=1 SV=1;tr|E9Q5P0|E9Q5P0_M	14464000000	2844300000	5.08526
P60710;P63260;E9Q5F4;P68134;P68033;P62737;P63268;G3UYG0;E9Q606;G3UZ07;A0A494B9T3;E9Q1F2;E9Q2D1;D3YZY0;A0A1D5RM20;D3Z2K3;Q8BFZ3;B1ATY1;A0A0U1RQ96;F6WX90	P60710;P63260;E9Q5F4;P68134;P68033;P62737;P63268;G3UYG0;E9Q606;G3UZ07;A0A494B9T3;E9Q1F2;E9Q2D1;D3YZY0;A0A1D5RM20;D3Z2K3;Q8BFZ3	Actin, cytoplasmic 1;Actin, cytoplasmic 1, N-terminally processed;Actin, cytoplasmic 2;Actin, cytoplasmic 2, N-terminally processed;Actin, alpha skeletal muscle;Actin, alpha cardiac muscle 1;Actin, aortic smooth muscle;Actin, gamma-enteric smooth muscle;Beta-actin-like protein 2	Actb;Actg1;Acta1;Actc1;Acta2;Actg2;Actbl2	sp|P60710|ACTB_MOUSE Actin, cytoplasmic 1 OS=Mus musculus OX=10090 GN=Actb PE=1 SV=1;sp|P63260|ACTG_MOUSE Actin, cytoplasmic 2 OS=Mus musculus OX=10090 GN=Actg1 PE=1 SV=1;tr|E9Q5F4|E9Q5F4_MOUSE Actin, beta (Fragment) OS=Mus musculus OX=10090 GN=Actb PE=1 S	29402000	973800	30.1931
F6T4M4	F6T4M4	Serine/arginine repetitive matrix 1	Srrm1	tr|F6T4M4|F6T4M4_MOUSE Serine/arginine repetitive matrix 1 (Fragment) OS=Mus musculus OX=10090 GN=Srrm1 PE=1 SV=1	4527500000	973800	4649.31
F6ZWH4;Q5DTT8	F6ZWH4;Q5DTT8	Paraneoplastic antigen-like protein 5	Pnma5	tr|F6ZWH4|F6ZWH4_MOUSE Paraneoplastic antigen family 5 (Fragment) OS=Mus musculus OX=10090 GN=Pnma5 PE=1 SV=1;sp|Q5DTT8|PNMA5_MOUSE Paraneoplastic antigen-like protein 5 OS=Mus musculus OX=10090 GN=Pnma5 PE=1 SV=2	10206000	973800	10.4806
D3Z4W5;Q9D9G7	D3Z4W5;Q9D9G7	Serine protease 59; 1700074P13Rik protein	Prss59	tr|D3Z4W5|D3Z4W5_MOUSE Protease, serine 59 (Fragment) OS=Mus musculus OX=10090 GN=Prss59 PE=4 SV=1;tr|Q9D9G7|Q9D9G7_MOUSE 1700074P13Rik protein OS=Mus musculus OX=10090 GN=Prss59 PE=2 SV=1	56000000	14887000	3.76167
Q7M6Z4	Q7M6Z4	Kinesin-like protein KIF27	Kif27	sp|Q7M6Z4|KIF27_MOUSE Kinesin-like protein KIF27 OS=Mus musculus OX=10090 GN=Kif27 PE=1 SV=1	3613500	973800	3.71072
A0A0A6YW67;E9Q9J0;E9Q4P0;E9Q5F6;E9QNP0;Q5SX22;P62984;P62983;P0CG49;P0CG50	A0A0A6YW67;E9Q9J0;E9Q4P0;E9Q5F6;E9QNP0;Q5SX22;P62984;P62983;P0CG49;P0CG50	Ubiquitin-60S ribosomal protein L40;Ubiquitin;60S ribosomal protein L40;Ubiquitin-40S ribosomal protein S27a;Ubiquitin;40S ribosomal protein S27a;Polyubiquitin-B;Ubiquitin;Polyubiquitin-C;Ubiquitin;Ubiquitin-related 1;Ubiquitin-related 2	Gm8797;Uba52;Kxd1;Ubc;Ubb;Rps27a	tr|A0A0A6YW67|A0A0A6YW67_MOUSE Predicted pseudogene 8797 OS=Mus musculus OX=10090 GN=Gm8797 PE=4 SV=1;tr|E9Q9J0|E9Q9J0_MOUSE Ubiquitin-60S ribosomal protein L40 (Fragment) OS=Mus musculus OX=10090 GN=Uba52 PE=3 SV=1;tr|E9Q4P0|E9Q4P0_MOUSE KxDL motif-contai	38342000	973800	39.3736
A0A2R8VHP3	A0A2R8VHP3	Predicted pseudogene 5478	Gm5478	tr|A0A2R8VHP3|A0A2R8VHP3_MOUSE Predicted pseudogene 5478 OS=Mus musculus OX=10090 GN=Gm5478 PE=1 SV=1	37070000	973800	38.0674
Q8R029;C0HKE1;C0HKE8;C0HKE9;C0HKE7;C0HKE5;C0HKE4;A0A0N4SV66;C0HKE2;C0HKE3;C0HKE6;Q8CGP4;Q64523;Q8R1M2;Q8CGP5;Q8CGP6;P0C0S6;Q8CGP7;Q6GSS7;Q8BFU2;Q3THW5;P27661	Q8R029;C0HKE1;C0HKE8;C0HKE9;C0HKE7;C0HKE5;C0HKE4;A0A0N4SV66;C0HKE2;C0HKE3;C0HKE6;Q8CGP4;Q64523;Q8R1M2;Q8CGP5;Q8CGP6;P0C0S6;Q8CGP7;Q6GSS7;Q8BFU2;Q3THW5;P27661	Histone H2A;Histone H2A type 2-C;Histone H2A.J;Histone H2A type 1-F;Histone H2A type 1-H;Histone H2A.Z;Histone H2A type 1-K;Histone H2A type 2-A;Histone H2A type 3;Histone H2A.V;Histone H2AX	H2afv;Hist1h2aa;Hist2h2ac;H2afj;Hist1h2af;Hist1h2ah;H2afz;Hist1h2ak;Hist2h2aa1;Hist3h2a;H2afx	tr|Q8R029|Q8R029_MOUSE Histone H2A OS=Mus musculus OX=10090 GN=H2az2 PE=2 SV=1;sp|C0HKE1|H2A1B_MOUSE Histone H2A type 1-B OS=Mus musculus OX=10090 GN=H2ac4 PE=1 SV=1;sp|C0HKE8|H2A1O_MOUSE Histone H2A type 1-O OS=Mus musculus OX=10090 GN=Hist1h2ao PE=1 SV=1	55059000	973800	56.5404
Q9WTL4	Q9WTL4	Insulin receptor-related protein;Insulin receptor-related protein alpha chain;Insulin receptor-related protein beta chain	Insrr	sp|Q9WTL4|INSRR_MOUSE Insulin receptor-related protein OS=Mus musculus OX=10090 GN=Insrr PE=1 SV=2	38257000	973800	39.2863
S4R1D6;F6TIX5;Q05A75	S4R1D6;F6TIX5;Q05A75	Histocompatibility 2, T region locus 3; H-2 class I histocompatibility antigen, TLA(B) alpha chain	H2-T3	tr|S4R1D6|S4R1D6_MOUSE Histocompatibility 2, T region locus 3 (Fragment) OS=Mus musculus OX=10090 GN=H2-T3 PE=1 SV=1;tr|F6TIX5|F6TIX5_MOUSE H-2 class I histocompatibility antigen, TLA(B) alpha chain OS=Mus musculus OX=10090 GN=H2-T3 PE=1 SV=2;tr|Q05A75|Q05	11626000000	3677600000	3.1613
E9QPR6;Q5U405	E9QPR6;Q5U405	Transmembrane protease serine 13	Tmprss13	tr|E9QPR6|E9QPR6_MOUSE Transmembrane protease, serine 13 OS=Mus musculus OX=10090 GN=Tmprss13 PE=4 SV=1;sp|Q5U405|TMPSD_MOUSE Transmembrane protease serine 13 OS=Mus musculus OX=10090 GN=Tmprss13 PE=2 SV=2	11163000000	25175000000	0.443416
F6W1A2;Q8BUK6	F6W1A2;Q8BUK6	Protein Hook homolog 3	Hook3	tr|F6W1A2|F6W1A2_MOUSE Hook microtubule tethering protein 3 (Fragment) OS=Mus musculus OX=10090 GN=Hook3 PE=1 SV=2;sp|Q8BUK6|HOOK3_MOUSE Protein Hook homolog 3 OS=Mus musculus OX=10090 GN=Hook3 PE=1 SV=2	390180000	4091100000	0.0953729
Q9R0T7;Q9QUK9	Q9R0T7;Q9QUK9	Trypsin-4; Trypsin-5	Try4;Try5	tr|Q9R0T7|Q9R0T7_MOUSE Pancreatic trypsin OS=Mus musculus OX=10090 GN=Try4 PE=1 SV=1;tr|Q9QUK9|Q9QUK9_MOUSE TESP4 OS=Mus musculus OX=10090 GN=Try5 PE=1 SV=1	973800	193610000	0.0050297
Q8BUQ6	Q8BUQ6	ubiquitinyl hydrolase 1	Usp49	tr|Q8BUQ6|Q8BUQ6_MOUSE Ubiquitin specific peptidase 49 (Fragment) OS=Mus musculus OX=10090 GN=Usp49 PE=1 SV=1	973800	3454800	0.281869
P0C5K1	P0C5K1	Serine/threonine-protein kinase SBK2	Sbk2	sp|P0C5K1|SBK2_MOUSE Serine/threonine-protein kinase SBK2 OS=Mus musculus OX=10090 GN=Sbk2 PE=3 SV=2	973800	9484900	0.102668
Q9DAE3	Q9DAE3	Late cornified envelope-like proline-rich protein 1	Lelp1	sp|Q9DAE3|LELP1_MOUSE Late cornified envelope-like proline-rich protein 1 OS=Mus musculus OX=10090 GN=Lelp1 PE=2 SV=2	973800	10193000	0.0955362
A0A589M209;G8JL31;Q9JIM3	A0A589M209;G8JL31;Q9JIM3	DNA excision repair protein ERCC-6-like 2	Ercc6l2	tr|A0A589M209|A0A589M209_MOUSE Excision repair cross-complementing rodent repair deficiency, complementation group 6 like 2 OS=Mus musculus OX=10090 GN=Ercc6l2 PE=4 SV=1;tr|G8JL31|G8JL31_MOUSE Excision repair cross-complementing rodent repair deficiency, c	973800	18178000	0.0535702
E9Q1Z0	E9Q1Z0	Keratin 90	Krt90	tr|E9Q1Z0|E9Q1Z0_MOUSE Keratin 90 OS=Mus musculus OX=10090 GN=Krt90 PE=1 SV=1	973800	30574000	0.0318506
O70570	O70570	Polymeric immunoglobulin receptor;Secretory component	Pigr	sp|O70570|PIGR_MOUSE Polymeric immunoglobulin receptor OS=Mus musculus OX=10090 GN=Pigr PE=1 SV=1	973800	44987000	0.0216463
Q9CQ47	Q9CQ47	Coiled-coil domain containing 202	Ccdc202	tr|Q9CQ47|Q9CQ47_MOUSE Spermatid associated like OS=Mus musculus OX=10090 GN=Spertl PE=2 SV=1	973800	62305000	0.0156296
Q9CPN9	Q9CPN9	Trypsin	Prss3b	tr|Q9CPN9|Q9CPN9_MOUSE RIKEN cDNA 2210010C04 gene OS=Mus musculus OX=10090 GN=2210010C04Rik PE=1 SV=1	973800	125120000	0.00778293
Q7TNE1	Q7TNE1	Succinate--hydroxymethylglutarate CoA-transferase	Sugct	sp|Q7TNE1|SUCHY_MOUSE Succinate--hydroxymethylglutarate CoA-transferase OS=Mus musculus OX=10090 GN=Sugct PE=1 SV=2	973800	143420000	0.00678985
Q8C779	Q8C779	Uncharacterized protein CXorf57 homolog		sp|Q8C779|RADX_MOUSE RPA-related protein RADX OS=Mus musculus OX=10090 GN=Radx PE=2 SV=1	973800	2240600000	0.000434616
D3YTW9;A0A0R4J1M1;P22726;P22725	D3YTW9;A0A0R4J1M1;P22726;P22725	Protein Wnt;Protein Wnt-5b;Protein Wnt-5a	Wnt5b;Wnt5a	tr|D3YTW9|D3YTW9_MOUSE Protein Wnt OS=Mus musculus OX=10090 GN=Wnt5b PE=3 SV=1;tr|A0A0R4J1M1|A0A0R4J1M1_MOUSE Protein Wnt OS=Mus musculus OX=10090 GN=Wnt5b PE=3 SV=1;sp|P22726|WNT5B_MOUSE Protein Wnt-5b OS=Mus musculus OX=10090 GN=Wnt5b PE=1 SV=2;sp|P22725	973800	82471000	0.0118078
A0A2R8W6J9;Q8R093;Q8CGR7	A0A2R8W6J9;Q8R093;Q8CGR7	Uridine phosphorylase;Uridine phosphorylase 2	Upp2	tr|A0A2R8W6J9|A0A2R8W6J9_MOUSE Uridine phosphorylase OS=Mus musculus OX=10090 GN=Upp2 PE=1 SV=1;tr|Q8R093|Q8R093_MOUSE Uridine phosphorylase OS=Mus musculus OX=10090 GN=Upp2 PE=1 SV=1;sp|Q8CGR7|UPP2_MOUSE Uridine phosphorylase 2 OS=Mus musculus OX=10090 GN	973800	2871700	0.339102
E9Q557;E9PZW0	E9Q557	Desmoplakin	Dsp	sp|E9Q557|DESP_MOUSE Desmoplakin OS=Mus musculus OX=10090 GN=Dsp PE=1 SV=1	12926000	454960000	0.0284113
Q02257	Q02257	Junction plakoglobin	Jup	sp|Q02257|PLAK_MOUSE Junction plakoglobin OS=Mus musculus OX=10090 GN=Jup PE=1 SV=3	9099000	227770000	0.0399482
Q3U1C4	Q3U1C4	Selenocysteine insertion sequence-binding protein 2	Secisbp2	tr|Q3U1C4|Q3U1C4_MOUSE SECIS binding protein 2 OS=Mus musculus OX=10090 GN=Secisbp2 PE=1 SV=1	973800	723400000	0.00134614

## Sheet: DPD-rep2.vs.NC-rep2
Protein IDs	Majority protein IDs	Protein names	Gene names	Fasta headers	Intensity rep2-DPD	Intensity rep2-NC	FC=2.0
P10922	P10922	Histone H1.0;Histone H1.0, N-terminally processed	H1f0	sp|P10922|H10_MOUSE Histone H1.0 OS=Mus musculus OX=10090 GN=H1-0 PE=2 SV=4	440350000	0	435.322
P15864;I7HFT9;Q07133	P15864	Histone H1.2	Hist1h1c	sp|P15864|H12_MOUSE Histone H1.2 OS=Mus musculus OX=10090 GN=H1-2 PE=1 SV=2	263210000	1011550	260.205
P62751	P62751	60S ribosomal protein L23a	Rpl23a	sp|P62751|RL23A_MOUSE 60S ribosomal protein L23a OS=Mus musculus OX=10090 GN=Rpl23a PE=1 SV=1	74262000	1011550	73.4141
Q9Z2D6	Q9Z2D6	Methyl-CpG-binding protein 2	Mecp2	sp|Q9Z2D6|MECP2_MOUSE Methyl-CpG-binding protein 2 OS=Mus musculus OX=10090 GN=Mecp2 PE=1 SV=1	51248000	1011550	50.6628
P40630;A0A0R4J1N9;D3Z0F3	P40630;A0A0R4J1N9;D3Z0F3	Transcription factor A, mitochondrial	Tfam	sp|P40630|TFAM_MOUSE Transcription factor A, mitochondrial OS=Mus musculus OX=10090 GN=Tfam PE=1 SV=2;tr|A0A0R4J1N9|A0A0R4J1N9_MOUSE Transcription factor A, mitochondrial OS=Mus musculus OX=10090 GN=Tfam PE=1 SV=1;tr|D3Z0F3|D3Z0F3_MOUSE Transcription facto	38108000	1011550	37.6729
A0A0A0MQ97;G3X9C2	A0A0A0MQ97;G3X9C2	F-box only protein 50	Nccrp1	tr|A0A0A0MQ97|A0A0A0MQ97_MOUSE Non-specific cytotoxic cell receptor protein 1 homolog (zebrafish) OS=Mus musculus OX=10090 GN=Nccrp1 PE=1 SV=1;sp|G3X9C2|FBX50_MOUSE F-box only protein 50 OS=Mus musculus OX=10090 GN=Nccrp1 PE=1 SV=2	23415000	1011550	23.1476
P07356;B0V2N8;B0V2N7;B0V2N5	P07356;B0V2N8;B0V2N7;B0V2N5	Annexin A2;Annexin	Anxa2	sp|P07356|ANXA2_MOUSE Annexin A2 OS=Mus musculus OX=10090 GN=Anxa2 PE=1 SV=2;tr|B0V2N8|B0V2N8_MOUSE Annexin (Fragment) OS=Mus musculus OX=10090 GN=Anxa2 PE=1 SV=1;tr|B0V2N7|B0V2N7_MOUSE Annexin (Fragment) OS=Mus musculus OX=10090 GN=Anxa2 PE=1 SV=1;tr|B0V2	21873000	1011550	21.6233
F6YVP7;P62270;A0A3Q4EGP3;S4R1N6;A0A1Y7VKY1	F6YVP7;P62270;A0A3Q4EGP3;S4R1N6;A0A1Y7VKY1	40S ribosomal protein S18	Gm10260;Rps18	tr|F6YVP7|F6YVP7_MOUSE 40S ribosomal protein S18 OS=Mus musculus OX=10090 GN=Rps18-ps6 PE=3 SV=2;sp|P62270|RS18_MOUSE 40S ribosomal protein S18 OS=Mus musculus OX=10090 GN=Rps18 PE=1 SV=3;tr|A0A3Q4EGP3|A0A3Q4EGP3_MOUSE Ribosomal protein S18 OS=Mus musculus	21775000	1011550	21.5264
P43274	P43274	Histone H1.4	Hist1h1e	sp|P43274|H14_MOUSE Histone H1.4 OS=Mus musculus OX=10090 GN=H1-4 PE=1 SV=2	17403000	0	17.2043
P62852;A0A1L1SQA8	P62852	40S ribosomal protein S25	Rps25	sp|P62852|RS25_MOUSE 40S ribosomal protein S25 OS=Mus musculus OX=10090 GN=Rps25 PE=1 SV=1	16789000	1011550	16.5973
P10126;D3Z3I8;D3YZ68;P62631	P10126;D3Z3I8;D3YZ68;P62631	Elongation factor 1-alpha 1;Elongation factor 1-alpha 2	Eef1a1;Eef1a2	sp|P10126|EF1A1_MOUSE Elongation factor 1-alpha 1 OS=Mus musculus OX=10090 GN=Eef1a1 PE=1 SV=3;tr|D3Z3I8|D3Z3I8_MOUSE Eukaryotic translation elongation factor 1 alpha 1 (Fragment) OS=Mus musculus OX=10090 GN=Eef1a1 PE=1 SV=1;tr|D3YZ68|D3YZ68_MOUSE Eukaryot	16069000	1011550	15.8855
P62702	P62702	40S ribosomal protein S4, X isoform	Rps4x	sp|P62702|RS4X_MOUSE 40S ribosomal protein S4, X isoform OS=Mus musculus OX=10090 GN=Rps4x PE=1 SV=2	14252000	1011550	14.0893
P00687;P00688	P00687;P00688	Alpha-amylase 1;Pancreatic alpha-amylase	Amy1;Amy2	sp|P00687|AMY1_MOUSE Alpha-amylase 1 OS=Mus musculus OX=10090 GN=Amy1 PE=1 SV=2;sp|P00688|AM2A5_MOUSE Pancreatic alpha-amylase 2a5 OS=Mus musculus OX=10090 GN=Amy2a5 PE=1 SV=2	12354000	1011550	12.2129
Q62347;Q01147;D3Z7P7;D3Z326;F6VJ22;D3Z6A5;F6QWT6;F6U9F5;F6Q346;F6W4F5;E9PWV9;A0A087WRI6;D3Z7M6;F6QKL8;D3Z2U7;P81269	Q62347;Q01147;D3Z7P7;D3Z326;F6VJ22;D3Z6A5;F6QWT6;F6U9F5;F6Q346;F6W4F5;E9PWV9;A0A087WRI6;D3Z7M6;F6QKL8;D3Z2U7;P81269	Cyclic AMP-responsive element-binding protein 1;Cyclic AMP-dependent transcription factor ATF-1	Creb1;Crem;Atf1	tr|Q62347|Q62347_MOUSE M.musculus transcription factor/DNA binding protein OS=Mus musculus OX=10090 GN=Creb1 PE=1 SV=1;sp|Q01147|CREB1_MOUSE Cyclic AMP-responsive element-binding protein 1 OS=Mus musculus OX=10090 GN=Creb1 PE=1 SV=2;tr|D3Z7P7|D3Z7P7_MOUSE	9388300	1011550	9.2811
A2BH06;Q9CXW4	A2BH06;Q9CXW4	60S ribosomal protein L11	Rpl11	tr|A2BH06|A2BH06_MOUSE 60S ribosomal protein L11 (Fragment) OS=Mus musculus OX=10090 GN=Rpl11 PE=1 SV=1;sp|Q9CXW4|RL11_MOUSE 60S ribosomal protein L11 OS=Mus musculus OX=10090 GN=Rpl11 PE=1 SV=4	9377100	1011550	9.27003
O54724	O54724	Polymerase I and transcript release factor	Ptrf	sp|O54724|CAVN1_MOUSE Caveolae-associated protein 1 OS=Mus musculus OX=10090 GN=Cavin1 PE=1 SV=1	6133700	1011550	6.06366
P62281;A0A1B0GSE8;A0A1B0GRR3	P62281;A0A1B0GSE8;A0A1B0GRR3	40S ribosomal protein S11	Rps11	sp|P62281|RS11_MOUSE 40S ribosomal protein S11 OS=Mus musculus OX=10090 GN=Rps11 PE=1 SV=3;tr|A0A1B0GSE8|A0A1B0GSE8_MOUSE 40S ribosomal protein S11 (Fragment) OS=Mus musculus OX=10090 GN=Rps11 PE=1 SV=1;tr|A0A1B0GRR3|A0A1B0GRR3_MOUSE Ribosomal protein S11	5403300	1011550	5.3416
Q9CXS4	Q9CXS4	Centromere protein V	Cenpv	sp|Q9CXS4|CENPV_MOUSE Centromere protein V OS=Mus musculus OX=10090 GN=Cenpv PE=1 SV=2	4865400	1011550	4.80985
E9QPR6;Q5U405	E9QPR6;Q5U405	Transmembrane protease serine 13	Tmprss13	tr|E9QPR6|E9QPR6_MOUSE Transmembrane protease, serine 13 OS=Mus musculus OX=10090 GN=Tmprss13 PE=4 SV=1;sp|Q5U405|TMPSD_MOUSE Transmembrane protease serine 13 OS=Mus musculus OX=10090 GN=Tmprss13 PE=2 SV=2	29945000000	10370000000	2.88766
F8VPJ8	F8VPJ8	Olfactory receptor	Olfr67	tr|F8VPJ8|F8VPJ8_MOUSE Olfactory receptor OS=Mus musculus OX=10090 GN=Or52z1 PE=3 SV=1	173340000	1011550	171.361
A0A0G2JFJ6;Q7TPD0	A0A0G2JFJ6;Q7TPD0	Integrator complex subunit 3	Ints3	tr|A0A0G2JFJ6|A0A0G2JFJ6_MOUSE Integrator complex subunit 3 OS=Mus musculus OX=10090 GN=Ints3 PE=1 SV=1;sp|Q7TPD0|INT3_MOUSE Integrator complex subunit 3 OS=Mus musculus OX=10090 GN=Ints3 PE=1 SV=2	79735000	1011550	78.8246
A0A571BEH9;P97433	A0A571BEH9;P97433	Rho guanine nucleotide exchange factor 28	Arhgef28	tr|A0A571BEH9|A0A571BEH9_MOUSE Rho guanine nucleotide exchange factor (GEF) 28 OS=Mus musculus OX=10090 GN=Arhgef28 PE=1 SV=1;sp|P97433|ARG28_MOUSE Rho guanine nucleotide exchange factor 28 OS=Mus musculus OX=10090 GN=Arhgef28 PE=1 SV=2	53027000	1011550	52.4215
P62754	P62754	40S ribosomal protein S6	Rps6	sp|P62754|RS6_MOUSE 40S ribosomal protein S6 OS=Mus musculus OX=10090 GN=Rps6 PE=1 SV=1	46118000	1011550	45.5914
Q7TSF1;Q61495;Q7TSF0	Q7TSF1;Q61495;Q7TSF0	Desmoglein-1-beta;Desmoglein-1-alpha;Desmoglein-1-gamma	Dsg1b;Dsg1a;Dsg1c	sp|Q7TSF1|DSG1B_MOUSE Desmoglein-1-beta OS=Mus musculus OX=10090 GN=Dsg1b PE=1 SV=1;sp|Q61495|DSG1A_MOUSE Desmoglein-1-alpha OS=Mus musculus OX=10090 GN=Dsg1a PE=2 SV=2;sp|Q7TSF0|DSG1C_MOUSE Desmoglein-1-gamma OS=Mus musculus OX=10090 GN=Dsg1c PE=1 SV=1	33874000	1011550	33.4872
P17897	P17897	Lysozyme C-1	Lyz1	sp|P17897|LYZ1_MOUSE Lysozyme C-1 OS=Mus musculus OX=10090 GN=Lyz1 PE=1 SV=1	29200000	1011550	28.8666
P62264	P62264	40S ribosomal protein S14	Rps14	sp|P62264|RS14_MOUSE 40S ribosomal protein S14 OS=Mus musculus OX=10090 GN=Rps14 PE=1 SV=3	28971000	1011550	28.6402
Q61171	Q61171	Peroxiredoxin-2	Prdx2	sp|Q61171|PRDX2_MOUSE Peroxiredoxin-2 OS=Mus musculus OX=10090 GN=Prdx2 PE=1 SV=3	15501000	1011550	15.324
P43276	P43276	Histone H1.5	Hist1h1b	sp|P43276|H15_MOUSE Histone H1.5 OS=Mus musculus OX=10090 GN=H1-5 PE=1 SV=2	10369000	1011550	10.2506
P63276	P63276	40S ribosomal protein S17	Rps17	sp|P63276|RS17_MOUSE 40S ribosomal protein S17 OS=Mus musculus OX=10090 GN=Rps17 PE=1 SV=2	9120000	1011550	9.01587
D3YTQ9;P62843	D3YTQ9;P62843	40S ribosomal protein S15	Rps15	tr|D3YTQ9|D3YTQ9_MOUSE 40S ribosomal protein S15 OS=Mus musculus OX=10090 GN=Rps15 PE=1 SV=1;sp|P62843|RS15_MOUSE 40S ribosomal protein S15 OS=Mus musculus OX=10090 GN=Rps15 PE=1 SV=2	7462900	1011550	7.37769
P0DP28;P0DP27;P0DP26;Q9D6P8	P0DP28;P0DP27;P0DP26;Q9D6P8	Calmodulin-like protein 3	Calml3	sp|P0DP28|CALM3_MOUSE Calmodulin-3 OS=Mus musculus OX=10090 GN=Calm3 PE=1 SV=1;sp|P0DP27|CALM2_MOUSE Calmodulin-2 OS=Mus musculus OX=10090 GN=Calm2 PE=1 SV=1;sp|P0DP26|CALM1_MOUSE Calmodulin-1 OS=Mus musculus OX=10090 GN=Calm1 PE=1 SV=1;sp|Q9D6P8|CALL3_MOU	4255900	1011550	4.20731
P20029	P20029	78 kDa glucose-regulated protein	Hspa5	sp|P20029|BIP_MOUSE Endoplasmic reticulum chaperone BiP OS=Mus musculus OX=10090 GN=Hspa5 PE=1 SV=3	3384100	1011550	3.34546
Q3UKN6;P81117	Q3UKN6;P81117	Nucleobindin-2;Nesfatin-1	Nucb2	tr|Q3UKN6|Q3UKN6_MOUSE Nucleobindin 2 OS=Mus musculus OX=10090 GN=Nucb2 PE=1 SV=1;sp|P81117|NUCB2_MOUSE Nucleobindin-2 OS=Mus musculus OX=10090 GN=Nucb2 PE=1 SV=2	2050600	1011550	2.02719
Q7M6Z4	Q7M6Z4	Kinesin-like protein KIF27	Kif27	sp|Q7M6Z4|KIF27_MOUSE Kinesin-like protein KIF27 OS=Mus musculus OX=10090 GN=Kif27 PE=1 SV=1	1011550	2107100	0.480067
A0A0A6YW67;E9Q9J0;E9Q4P0;E9Q5F6;E9QNP0;Q5SX22;P62984;P62983;P0CG49;P0CG50	A0A0A6YW67;E9Q9J0;E9Q4P0;E9Q5F6;E9QNP0;Q5SX22;P62984;P62983;P0CG49;P0CG50	Ubiquitin-60S ribosomal protein L40;Ubiquitin;60S ribosomal protein L40;Ubiquitin-40S ribosomal protein S27a;Ubiquitin;40S ribosomal protein S27a;Polyubiquitin-B;Ubiquitin;Polyubiquitin-C;Ubiquitin;Ubiquitin-related 1;Ubiquitin-related 2	Gm8797;Uba52;Kxd1;Ubc;Ubb;Rps27a	tr|A0A0A6YW67|A0A0A6YW67_MOUSE Predicted pseudogene 8797 OS=Mus musculus OX=10090 GN=Gm8797 PE=4 SV=1;tr|E9Q9J0|E9Q9J0_MOUSE Ubiquitin-60S ribosomal protein L40 (Fragment) OS=Mus musculus OX=10090 GN=Uba52 PE=3 SV=1;tr|E9Q4P0|E9Q4P0_MOUSE KxDL motif-contai	9005100	33200000	0.271238
A0A2R8VHP3	A0A2R8VHP3	Predicted pseudogene 5478	Gm5478	tr|A0A2R8VHP3|A0A2R8VHP3_MOUSE Predicted pseudogene 5478 OS=Mus musculus OX=10090 GN=Gm5478 PE=1 SV=1	31359000	628110000	0.049926
Q8R029;C0HKE1;C0HKE8;C0HKE9;C0HKE7;C0HKE5;C0HKE4;A0A0N4SV66;C0HKE2;C0HKE3;C0HKE6;Q8CGP4;Q64523;Q8R1M2;Q8CGP5;Q8CGP6;P0C0S6;Q8CGP7;Q6GSS7;Q8BFU2;Q3THW5;P27661	Q8R029;C0HKE1;C0HKE8;C0HKE9;C0HKE7;C0HKE5;C0HKE4;A0A0N4SV66;C0HKE2;C0HKE3;C0HKE6;Q8CGP4;Q64523;Q8R1M2;Q8CGP5;Q8CGP6;P0C0S6;Q8CGP7;Q6GSS7;Q8BFU2;Q3THW5;P27661	Histone H2A;Histone H2A type 2-C;Histone H2A.J;Histone H2A type 1-F;Histone H2A type 1-H;Histone H2A.Z;Histone H2A type 1-K;Histone H2A type 2-A;Histone H2A type 3;Histone H2A.V;Histone H2AX	H2afv;Hist1h2aa;Hist2h2ac;H2afj;Hist1h2af;Hist1h2ah;H2afz;Hist1h2ak;Hist2h2aa1;Hist3h2a;H2afx	tr|Q8R029|Q8R029_MOUSE Histone H2A OS=Mus musculus OX=10090 GN=H2az2 PE=2 SV=1;sp|C0HKE1|H2A1B_MOUSE Histone H2A type 1-B OS=Mus musculus OX=10090 GN=H2ac4 PE=1 SV=1;sp|C0HKE8|H2A1O_MOUSE Histone H2A type 1-O OS=Mus musculus OX=10090 GN=Hist1h2ao PE=1 SV=1	1011550	33186000	0.0304812
Q9WTL4	Q9WTL4	Insulin receptor-related protein;Insulin receptor-related protein alpha chain;Insulin receptor-related protein beta chain	Insrr	sp|Q9WTL4|INSRR_MOUSE Insulin receptor-related protein OS=Mus musculus OX=10090 GN=Insrr PE=1 SV=2	1011550	233980000	0.00432323
S4R1D6;F6TIX5;Q05A75	S4R1D6;F6TIX5;Q05A75	Histocompatibility 2, T region locus 3; H-2 class I histocompatibility antigen, TLA(B) alpha chain	H2-T3	tr|S4R1D6|S4R1D6_MOUSE Histocompatibility 2, T region locus 3 (Fragment) OS=Mus musculus OX=10090 GN=H2-T3 PE=1 SV=1;tr|F6TIX5|F6TIX5_MOUSE H-2 class I histocompatibility antigen, TLA(B) alpha chain OS=Mus musculus OX=10090 GN=H2-T3 PE=1 SV=2;tr|Q05A75|Q05	1011550	11286000000	8.96287e-05
E9Q557;E9PZW0	E9Q557	Desmoplakin	Dsp	sp|E9Q557|DESP_MOUSE Desmoplakin OS=Mus musculus OX=10090 GN=Dsp PE=1 SV=1	23941000	59277000	0.403883
Q02257	Q02257	Junction plakoglobin	Jup	sp|Q02257|PLAK_MOUSE Junction plakoglobin OS=Mus musculus OX=10090 GN=Jup PE=1 SV=3	1011550	55392000	0.0182617
Q3U1C4	Q3U1C4	Selenocysteine insertion sequence-binding protein 2	Secisbp2	tr|Q3U1C4|Q3U1C4_MOUSE SECIS binding protein 2 OS=Mus musculus OX=10090 GN=Secisbp2 PE=1 SV=1	1011550	271370000	0.00372757
I7HJQ9;Q9Z2C4	I7HJQ9;Q9Z2C4	Myotubularin-related protein 1	Mtmr1	tr|I7HJQ9|I7HJQ9_MOUSE Phosphatidylinositol-3,5-bisphosphate 3-phosphatase OS=Mus musculus OX=10090 GN=Mtmr1 PE=1 SV=1;sp|Q9Z2C4|MTMR1_MOUSE Myotubularin-related protein 1 OS=Mus musculus OX=10090 GN=Mtmr1 PE=1 SV=1	1011550	2023100	0.5
P70423	P70423	Cationic amino acid transporter 3	Slc7a3	sp|P70423|CTR3_MOUSE Cationic amino acid transporter 3 OS=Mus musculus OX=10090 GN=Slc7a3 PE=1 SV=1	1011550	5052300	0.200216
D3Z510;A0A0U1RPN8;D3YV98;A0A0U1RPT5;D3YWI1;Q9CPQ9;A6ZI47;A6ZI44;A6ZI46;P05064	D3Z510;A0A0U1RPN8;D3YV98;A0A0U1RPT5;D3YWI1;Q9CPQ9;A6ZI47;A6ZI44;A6ZI46;P05064	Fructose-bisphosphate aldolase;Fructose-bisphosphate aldolase A	Aldoa;Aldoart1;Aldoart2	tr|D3Z510|D3Z510_MOUSE fructose-bisphosphate aldolase (Fragment) OS=Mus musculus OX=10090 GN=Aldoa PE=1 SV=2;tr|A0A0U1RPN8|A0A0U1RPN8_MOUSE fructose-bisphosphate aldolase (Fragment) OS=Mus musculus OX=10090 GN=Aldoa PE=1 SV=1;tr|D3YV98|D3YV98_MOUSE fructos	1011550	5899900	0.171452
A2ACV6;E1U8D0	A2ACV6;E1U8D0	Protein SOGA1;N-terminal form;C-terminal 80 kDa form	Soga1	tr|A2ACV6|A2ACV6_MOUSE Suppressor of glucose, autophagy associated 1 OS=Mus musculus OX=10090 GN=Soga1 PE=1 SV=1;sp|E1U8D0|SOGA1_MOUSE Protein SOGA1 OS=Mus musculus OX=10090 GN=Soga1 PE=1 SV=3	1011550	6106100	0.165662
V9GX59	V9GX59	Cyclin D binding myb like transcription factor 1	Dmtf1	tr|V9GX59|V9GX59_MOUSE Cyclin D binding myb like transcription factor 1 (Fragment) OS=Mus musculus OX=10090 GN=Dmtf1 PE=4 SV=1	1011550	17668000	0.0572532
P97350	P97350	Plakophilin-1	Pkp1	sp|P97350|PKP1_MOUSE Plakophilin-1 OS=Mus musculus OX=10090 GN=Pkp1 PE=1 SV=1	1011550	21876000	0.0462402
Q8R2G6	Q8R2G6	Coiled-coil domain-containing protein 80	Ccdc80	sp|Q8R2G6|CCD80_MOUSE Coiled-coil domain-containing protein 80 OS=Mus musculus OX=10090 GN=Ccdc80 PE=1 SV=2	1011550	23055000	0.0438755
Q6IQY5	Q6IQY5	Centrosomal protein of 70 kDa	Cep70	sp|Q6IQY5|CEP70_MOUSE Centrosomal protein of 70 kDa OS=Mus musculus OX=10090 GN=Cep70 PE=2 SV=1	1011550	120270000	0.00841066

## Sheet: Common pulldown proteins
Protein IDs	Majority protein IDs	Protein names	Gene names	Fasta headers	Intensity rep1-DPD	Intensity rep1-NC	Intensity rep2-DPD	Intensity rep2-NC	rep2 FC=2.0	rep2 FC=2.0
P10922	P10922	Histone H1.0;Histone H1.0, N-terminally processed	H1f0	sp|P10922|H10_MOUSE Histone H1.0 OS=Mus musculus OX=10090 GN=H1-0 PE=2 SV=4	368180000	973800	440350000	1011550	378.086	435.322
P15864;I7HFT9;Q07133	P15864	Histone H1.2	Hist1h1c	sp|P15864|H12_MOUSE Histone H1.2 OS=Mus musculus OX=10090 GN=H1-2 PE=1 SV=2	261500000	973800	263210000	1011550	268.536	260.205
P62751	P62751	60S ribosomal protein L23a	Rpl23a	sp|P62751|RL23A_MOUSE 60S ribosomal protein L23a OS=Mus musculus OX=10090 GN=Rpl23a PE=1 SV=1	27960000	973800	74262000	1011550	28.7123	73.4141
Q9Z2D6	Q9Z2D6	Methyl-CpG-binding protein 2	Mecp2	sp|Q9Z2D6|MECP2_MOUSE Methyl-CpG-binding protein 2 OS=Mus musculus OX=10090 GN=Mecp2 PE=1 SV=1	38471000	973800	51248000	1011550	39.5061	50.6628
P40630;A0A0R4J1N9;D3Z0F3	P40630;A0A0R4J1N9;D3Z0F3	Transcription factor A, mitochondrial	Tfam	sp|P40630|TFAM_MOUSE Transcription factor A, mitochondrial OS=Mus musculus OX=10090 GN=Tfam PE=1 SV=2;tr|A0A0R4J1N9|A0A0R4J1N9_MOUSE Transcription factor A, mitochondrial OS=Mus musculus OX=10090 GN=Tfam PE=1 SV=1;tr|D3Z0F3|D3Z0F3_MOUSE Transcription facto	11603000	973800	38108000	1011550	11.9152	37.6729
A0A0A0MQ97;G3X9C2	A0A0A0MQ97;G3X9C2	F-box only protein 50	Nccrp1	tr|A0A0A0MQ97|A0A0A0MQ97_MOUSE Non-specific cytotoxic cell receptor protein 1 homolog (zebrafish) OS=Mus musculus OX=10090 GN=Nccrp1 PE=1 SV=1;sp|G3X9C2|FBX50_MOUSE F-box only protein 50 OS=Mus musculus OX=10090 GN=Nccrp1 PE=1 SV=2	29738000	5030200	23415000	1011550	5.91189	23.1476
P07356;B0V2N8;B0V2N7;B0V2N5	P07356;B0V2N8;B0V2N7;B0V2N5	Annexin A2;Annexin	Anxa2	sp|P07356|ANXA2_MOUSE Annexin A2 OS=Mus musculus OX=10090 GN=Anxa2 PE=1 SV=2;tr|B0V2N8|B0V2N8_MOUSE Annexin (Fragment) OS=Mus musculus OX=10090 GN=Anxa2 PE=1 SV=1;tr|B0V2N7|B0V2N7_MOUSE Annexin (Fragment) OS=Mus musculus OX=10090 GN=Anxa2 PE=1 SV=1;tr|B0V2	5348100	1947600	21873000	1011550	2.746	21.6233
F6YVP7;P62270;A0A3Q4EGP3;S4R1N6;A0A1Y7VKY1	F6YVP7;P62270;A0A3Q4EGP3;S4R1N6;A0A1Y7VKY1	40S ribosomal protein S18	Gm10260;Rps18	tr|F6YVP7|F6YVP7_MOUSE 40S ribosomal protein S18 OS=Mus musculus OX=10090 GN=Rps18-ps6 PE=3 SV=2;sp|P62270|RS18_MOUSE 40S ribosomal protein S18 OS=Mus musculus OX=10090 GN=Rps18 PE=1 SV=3;tr|A0A3Q4EGP3|A0A3Q4EGP3_MOUSE Ribosomal protein S18 OS=Mus musculus	28589000	973800	21775000	1011550	29.3582	21.5264
P43274	P43274	Histone H1.4	Hist1h1e	sp|P43274|H14_MOUSE Histone H1.4 OS=Mus musculus OX=10090 GN=H1-4 PE=1 SV=2	61332000	973800	17403000	1011550	62.9821	17.2043
P62852;A0A1L1SQA8	P62852	40S ribosomal protein S25	Rps25	sp|P62852|RS25_MOUSE 40S ribosomal protein S25 OS=Mus musculus OX=10090 GN=Rps25 PE=1 SV=1	6837800	973800	16789000	1011550	7.02177	16.5973
P10126;D3Z3I8;D3YZ68;P62631	P10126;D3Z3I8;D3YZ68;P62631	Elongation factor 1-alpha 1;Elongation factor 1-alpha 2	Eef1a1;Eef1a2	sp|P10126|EF1A1_MOUSE Elongation factor 1-alpha 1 OS=Mus musculus OX=10090 GN=Eef1a1 PE=1 SV=3;tr|D3Z3I8|D3Z3I8_MOUSE Eukaryotic translation elongation factor 1 alpha 1 (Fragment) OS=Mus musculus OX=10090 GN=Eef1a1 PE=1 SV=1;tr|D3YZ68|D3YZ68_MOUSE Eukaryot	8469800	973800	16069000	1011550	8.69768	15.8855
P62702	P62702	40S ribosomal protein S4, X isoform	Rps4x	sp|P62702|RS4X_MOUSE 40S ribosomal protein S4, X isoform OS=Mus musculus OX=10090 GN=Rps4x PE=1 SV=2	44574000	973800	14252000	1011550	45.7733	14.0893
P00687;P00688	P00687;P00688	Alpha-amylase 1;Pancreatic alpha-amylase	Amy1;Amy2	sp|P00687|AMY1_MOUSE Alpha-amylase 1 OS=Mus musculus OX=10090 GN=Amy1 PE=1 SV=2;sp|P00688|AM2A5_MOUSE Pancreatic alpha-amylase 2a5 OS=Mus musculus OX=10090 GN=Amy2a5 PE=1 SV=2	79763000	17128000	12354000	1011550	4.65688	12.2129
Q62347;Q01147;D3Z7P7;D3Z326;F6VJ22;D3Z6A5;F6QWT6;F6U9F5;F6Q346;F6W4F5;E9PWV9;A0A087WRI6;D3Z7M6;F6QKL8;D3Z2U7;P81269	Q62347;Q01147;D3Z7P7;D3Z326;F6VJ22;D3Z6A5;F6QWT6;F6U9F5;F6Q346;F6W4F5;E9PWV9;A0A087WRI6;D3Z7M6;F6QKL8;D3Z2U7;P81269	Cyclic AMP-responsive element-binding protein 1;Cyclic AMP-dependent transcription factor ATF-1	Creb1;Crem;Atf1	tr|Q62347|Q62347_MOUSE M.musculus transcription factor/DNA binding protein OS=Mus musculus OX=10090 GN=Creb1 PE=1 SV=1;sp|Q01147|CREB1_MOUSE Cyclic AMP-responsive element-binding protein 1 OS=Mus musculus OX=10090 GN=Creb1 PE=1 SV=2;tr|D3Z7P7|D3Z7P7_MOUSE	3524100	973800	9388300	1011550	3.61892	9.2811
A2BH06;Q9CXW4	A2BH06;Q9CXW4	60S ribosomal protein L11	Rpl11	tr|A2BH06|A2BH06_MOUSE 60S ribosomal protein L11 (Fragment) OS=Mus musculus OX=10090 GN=Rpl11 PE=1 SV=1;sp|Q9CXW4|RL11_MOUSE 60S ribosomal protein L11 OS=Mus musculus OX=10090 GN=Rpl11 PE=1 SV=4	3167900	973800	9377100	1011550	3.25313	9.27003
O54724	O54724	Polymerase I and transcript release factor	Ptrf	sp|O54724|CAVN1_MOUSE Caveolae-associated protein 1 OS=Mus musculus OX=10090 GN=Cavin1 PE=1 SV=1	13758000	973800	6133700	1011550	14.1282	6.06366
P62281;A0A1B0GSE8;A0A1B0GRR3	P62281;A0A1B0GSE8;A0A1B0GRR3	40S ribosomal protein S11	Rps11	sp|P62281|RS11_MOUSE 40S ribosomal protein S11 OS=Mus musculus OX=10090 GN=Rps11 PE=1 SV=3;tr|A0A1B0GSE8|A0A1B0GSE8_MOUSE 40S ribosomal protein S11 (Fragment) OS=Mus musculus OX=10090 GN=Rps11 PE=1 SV=1;tr|A0A1B0GRR3|A0A1B0GRR3_MOUSE Ribosomal protein S11	4528900	973800	5403300	1011550	4.65075	5.3416
Q9CXS4	Q9CXS4	Centromere protein V	Cenpv	sp|Q9CXS4|CENPV_MOUSE Centromere protein V OS=Mus musculus OX=10090 GN=Cenpv PE=1 SV=2	3637000	973800	4865400	1011550	3.73485	4.80985
Q7M6Z4	Q7M6Z4	Kinesin-like protein KIF27	Kif27	sp|Q7M6Z4|KIF27_MOUSE Kinesin-like protein KIF27 OS=Mus musculus OX=10090 GN=Kif27 PE=1 SV=1	3613500	973800	1011550	2107100	3.71072	0.480067
A0A0A6YW67;E9Q9J0;E9Q4P0;E9Q5F6;E9QNP0;Q5SX22;P62984;P62983;P0CG49;P0CG50	A0A0A6YW67;E9Q9J0;E9Q4P0;E9Q5F6;E9QNP0;Q5SX22;P62984;P62983;P0CG49;P0CG50	Ubiquitin-60S ribosomal protein L40;Ubiquitin;60S ribosomal protein L40;Ubiquitin-40S ribosomal protein S27a;Ubiquitin;40S ribosomal protein S27a;Polyubiquitin-B;Ubiquitin;Polyubiquitin-C;Ubiquitin;Ubiquitin-related 1;Ubiquitin-related 2	Gm8797;Uba52;Kxd1;Ubc;Ubb;Rps27a	tr|A0A0A6YW67|A0A0A6YW67_MOUSE Predicted pseudogene 8797 OS=Mus musculus OX=10090 GN=Gm8797 PE=4 SV=1;tr|E9Q9J0|E9Q9J0_MOUSE Ubiquitin-60S ribosomal protein L40 (Fragment) OS=Mus musculus OX=10090 GN=Uba52 PE=3 SV=1;tr|E9Q4P0|E9Q4P0_MOUSE KxDL motif-contai	38342000	0	9005100	33200000	39.3736	0.271238
A0A2R8VHP3	A0A2R8VHP3	Predicted pseudogene 5478	Gm5478	tr|A0A2R8VHP3|A0A2R8VHP3_MOUSE Predicted pseudogene 5478 OS=Mus musculus OX=10090 GN=Gm5478 PE=1 SV=1	37070000	973800	31359000	628110000	38.0674	0.049926
Q8R029;C0HKE1;C0HKE8;C0HKE9;C0HKE7;C0HKE5;C0HKE4;A0A0N4SV66;C0HKE2;C0HKE3;C0HKE6;Q8CGP4;Q64523;Q8R1M2;Q8CGP5;Q8CGP6;P0C0S6;Q8CGP7;Q6GSS7;Q8BFU2;Q3THW5;P27661	Q8R029;C0HKE1;C0HKE8;C0HKE9;C0HKE7;C0HKE5;C0HKE4;A0A0N4SV66;C0HKE2;C0HKE3;C0HKE6;Q8CGP4;Q64523;Q8R1M2;Q8CGP5;Q8CGP6;P0C0S6;Q8CGP7;Q6GSS7;Q8BFU2;Q3THW5;P27661	Histone H2A;Histone H2A type 2-C;Histone H2A.J;Histone H2A type 1-F;Histone H2A type 1-H;Histone H2A.Z;Histone H2A type 1-K;Histone H2A type 2-A;Histone H2A type 3;Histone H2A.V;Histone H2AX	H2afv;Hist1h2aa;Hist2h2ac;H2afj;Hist1h2af;Hist1h2ah;H2afz;Hist1h2ak;Hist2h2aa1;Hist3h2a;H2afx	tr|Q8R029|Q8R029_MOUSE Histone H2A OS=Mus musculus OX=10090 GN=H2az2 PE=2 SV=1;sp|C0HKE1|H2A1B_MOUSE Histone H2A type 1-B OS=Mus musculus OX=10090 GN=H2ac4 PE=1 SV=1;sp|C0HKE8|H2A1O_MOUSE Histone H2A type 1-O OS=Mus musculus OX=10090 GN=Hist1h2ao PE=1 SV=1	55059000	973800	1011550	33186000	56.5404	0.0304812
Q9WTL4	Q9WTL4	Insulin receptor-related protein;Insulin receptor-related protein alpha chain;Insulin receptor-related protein beta chain	Insrr	sp|Q9WTL4|INSRR_MOUSE Insulin receptor-related protein OS=Mus musculus OX=10090 GN=Insrr PE=1 SV=2	38257000	973800	1011550	233980000	39.2863	0.00432323
S4R1D6;F6TIX5;Q05A75	S4R1D6;F6TIX5;Q05A75	Histocompatibility 2, T region locus 3; H-2 class I histocompatibility antigen, TLA(B) alpha chain	H2-T3	tr|S4R1D6|S4R1D6_MOUSE Histocompatibility 2, T region locus 3 (Fragment) OS=Mus musculus OX=10090 GN=H2-T3 PE=1 SV=1;tr|F6TIX5|F6TIX5_MOUSE H-2 class I histocompatibility antigen, TLA(B) alpha chain OS=Mus musculus OX=10090 GN=H2-T3 PE=1 SV=2;tr|Q05A75|Q05	11626000000	3677600000	1011550	11286000000	3.1613	8.96287e-05
E9QPR6;Q5U405	E9QPR6;Q5U405	Transmembrane protease serine 13	Tmprss13	tr|E9QPR6|E9QPR6_MOUSE Transmembrane protease, serine 13 OS=Mus musculus OX=10090 GN=Tmprss13 PE=4 SV=1;sp|Q5U405|TMPSD_MOUSE Transmembrane protease serine 13 OS=Mus musculus OX=10090 GN=Tmprss13 PE=2 SV=2	11163000000	25175000000	29945000000	10370000000	0.443416	2.88766
E9Q557;E9PZW0	E9Q557	Desmoplakin	Dsp	sp|E9Q557|DESP_MOUSE Desmoplakin OS=Mus musculus OX=10090 GN=Dsp PE=1 SV=1	12926000	454960000	23941000	59277000	0.0284113	0.403883
Q02257	Q02257	Junction plakoglobin	Jup	sp|Q02257|PLAK_MOUSE Junction plakoglobin OS=Mus musculus OX=10090 GN=Jup PE=1 SV=3	9099000	227770000	1011550	55392000	0.0399482	0.0182617
Q3U1C4	Q3U1C4	Selenocysteine insertion sequence-binding protein 2	Secisbp2	tr|Q3U1C4|Q3U1C4_MOUSE SECIS binding protein 2 OS=Mus musculus OX=10090 GN=Secisbp2 PE=1 SV=1	973800	723400000	1011550	271370000	0.00134614	0.00372757
