# Supplementary material for: A distal enhancer of Pparα regulates thermogenesis and mitochondrial function in brown fat
Source: PLoS Genet. 2025 Oct 23;21(10):e1011915. doi: 10.1371/journal.pgen.1011915 (PMC12574865; doi:10.1371/journal.pgen.1011915)
Supplement: S8 Table — (XLSX) [file pgen.1011915.s013.xlsx]

## Sheet: Sheet1
S8 Table. The primers for gene expression, mtDNA copy number, and ChIP-qPCR.
The primers for gene expression
Gene	Primer	Sequence（5'-3'）	Length (nt)	Tm (℃)	GC (%)	Product Length (bp)
Ucp1	Forward	GATGACGTCCCCTGCCATTT	20	60.39	55	150
	Reverse	GTACATGGACATCGCACAGC	20	59.35	55
Pparα	Forward	GTCCATGCACCTGAGGACAA	20	59.96	55	113
	Reverse	GTCACCACAAGGGGGTTGAT	20	59.89	55
Prdm16	Forward	GGAGCTAAACCAGCACTCCC	20	60.39	60	112
	Reverse	CAGGGAGCCCTCCTTCTCTT	20	60.62	60
Elovl3	Forward	GACCTCAGGCTGCAGTGAAT	20	60.04	55	119
	Reverse	GGGGGCAATTCCTTCCATGA	20	60.03	55
C/Ebpβ	Forward	ACGAGTACAAGATGCGGCG	19	60.52	57.89	180
	Reverse	TGAACAAGTTCCGCAGGGTG	20	60.82	55
Pparg	Forward	ATGTTCTACGCACATTTTGTCCT	23	58.93	39.13	106
	Reverse	TGCACTCAAATACATGGGCTTT	22	58.84	40.91
Lipe	Forward	GACCATCAACCGACCAGGAG	20	60.11	60	136
	Reverse	GATGGCAGGTGTGAACTGGA	20	59.96	55
Mgll	Forward	CCAGGCGAACTCCACAGAAT	20	60.04	55	127
	Reverse	TGGGACACAAAGATGAGGGC	20	59.96	55
Pnpla	Forward	ATTGAGGTGTCCAAGGAGGC	20	59.67	55	156
	Reverse	AACACGAGTCAGGGAGATGC	20	59.75	55
dCas9	Forward	ACGAGTTCATCCACGACCTT	20	59.03	50	181
	Reverse	TTGCCAACCGGAACTTCATG	20	59.04	50
Rplp0	Forward	CCATGATGCGCAAGGCTATC	20	59.48	55	137
	Reverse	GGCCAACAGCATATCCCGAA	20	60.47	55
Adhb5	Forward	AACTTTGGCATTGTGGAAGG	20	59.67	55	156
	Reverse	GGATGCAGGGATGATGTTCT	20	59.75	55
Cidea	Forward	TATGCTGCACAGATGACGGG	20	60.18	55	113
	Reverse	AACCAGCCTTTGGTGCTAGG	20	60.25	55
Dio2	Forward	TGCACGTCTCCAATCCTGAA	20	59.32	50	131
	Reverse	TCAGGTGGCTGAACCAAAGT	20	59.45	50
Atf1	Forward	ACTGCATCTCAGCCTGGTTC	20	60.04	55	139
	Reverse	GGATCCCGTGAGCTTTCTGT	20	59.75	55
Crem	Forward	AGGAAGAAGGGACACCACCT	20	60.1	55	107
	Reverse	CTGGATTGTTCCACCTTGAGC	21	59.18	52.38
Creb	Forward	AACCAGCAGAGTGGAGATGC	20	60.04	55	119
	Reverse	GATGTTGCATGAGCTGCTGG	20	59.9	55
Crebbp	Forward	AACCCCAAACGAGCCAAACT	20	60.4	50	165
	Reverse	TTTGGACGCAGCATCTGGAA	20	60.25	50
Gapdh	Forward	AACTTTGGCATTGTGGAAGG	20	56.79	45	132
	Reverse	GGATGCAGGGATGATGTTCT	20	57.35	50
The primers for mtDNA copy number
Gene	Primer	Sequence（5'-3'）	Length (nt)	Tm (℃)	GC (%)	Product Length (bp)
16S	Forward	CCGCAAGGGAAAGATGAAAGAC	22	59.84	50	133
	Reverse	TCGTTTGGTTTCGGGGTTTC	20	58.98	50
The primers for ChIP-qPCR
Target	Primer	Sequence（5'-3'）	Length (nt)	Tm (℃)	GC (%)	Product Length (bp)
Pparα-En4	Forward	AGGGAAGGGGCTATGTGAGA	20	59.96	55	116
	Reverse	AGGGGCTTCAGGAAGGCAGA	20	59.96	60
