# Supplementary material for: A distal enhancer of Pparα regulates thermogenesis and mitochondrial function in brown fat
Source: PLoS Genet. 2025 Oct 23;21(10):e1011915. doi: 10.1371/journal.pgen.1011915 (PMC12574865; doi:10.1371/journal.pgen.1011915)
Supplement: S9 Table — (XLSX) [file pgen.1011915.s014.xlsx]

## Sheet: Sheet1
S9 Table. The PCR primers of constructed vectors.
The PCR primers of constructed pGL3-promoter-enhancer vectors
Enhancer	Genomic Coordinates	Length (bp)	Forward Primer Sequence (5'-3')	Reverse Primer Sequence (5'-3')
iBAT-Pparα-En1	Chr8:85601225-85601640	435	TCAAGACAGAGAAGCCAGTG	GATGTGGAAACAGATGCAAT
iBAT-Pparα-En2	Chr8:85601876-85602654	798	CAACCACCCATAATGAGGTC	CCTTGTTACCCATCTATACA
iBAT-Pparα-En3	Chr8:85604344-85605521	1197	GCCATGATACCACCCATCTG	TAATGCCTGGCTCAAACCAG
iBAT-Pparα-En4	Chr8:85608299-85609622	1343	AGGGAAGGGGCTATGTGAGA	GTGCCGGCTACTAGGCAACT
iBAT-Pparα-En5	Chr8:85616003-85616831	850	GGAACTGAATCTGTCTTCTTGACTC	CATCCTAGGACTGGCACTCACC
The PCR primers of constructed overexpression vector
Primer Name	Primer Sequence (5'-3')
CBP-CDS-Forward	AGGTGAAGATGGCCGAGAAC
CBP-CDS-Reverse	AAAAAGAGCCCAAATGCCTGAAT
CREB-CDS-Forward	ATGACCATGGAATCTGGAGC
CREB-CDS-Reverse	CCTGGCGCTGCACATTTCTT
ATF1-CDS-Forward	ATGGAAGATTCCCACAAGAG
ATF1-CDS-Reverse	CGGAGCTTCCAATTGAGACA
CREM-CDS-Forward	ATGAGCAAATGTGGCAGGA
CREM-CDS-Reverse	GCTCTCCCAAAACAGATTAG
NFIA-CDS-Forward	ATGTATTCTCCGCTCTGTCTCACC
NFIA-CDS-Reverse	TCCCAGGTACCAGGACTGTGTC
