# Supplementary material for: A distal enhancer of Pparα regulates thermogenesis and mitochondrial function in brown fat
Source: PLoS Genet. 2025 Oct 23;21(10):e1011915. doi: 10.1371/journal.pgen.1011915 (PMC12574865; doi:10.1371/journal.pgen.1011915)
Supplement: S10 Table — (XLSX) [file pgen.1011915.s015.xlsx]

## Sheet: Sheet1
S10 Table. The values used to build graphs in the paper.
Fig 2F
pGL3-promoter	Pparα-En1	Pparα-En2	Pparα-En3	Pparα-En4	Pparα-En5	pGL3-promoter-ISO	Pparα-En1-ISO	Pparα-En2-ISO	Pparα-En3-ISO	Pparα-En4-ISO	Pparα-En5-ISO
1.23634	1.26307	1.05293	3.62457	3.00258	1.311	1.09726	1.2678	1.16904	3.56615	5.24574	1.2889
0.989767	1.18952	1.0797	2.3399	4.28476	1.21157	1.04007	1.45863	1.04964	4.15787	5.09203	1.33708
0.779849	1.1455	1.1177	2.4359	3.72054	1.25542	0.988775	1.26815	1.19189	3.374	5.84829	1.35975
0.888174	1.06018	1.05294	2.60772	4.07025	1.34002	0.961724	1.28797	0.930646	3.7014	5.71974	1.11398
1.05303	1.25288	1.06011	3.96499	3.03823	1.28884	0.955381	1.60318	1.1128	3.02296	4.27772	1.62987
1.05289	1.06611	1.05294	4.49932	4.84045	1.25912	0.956792	1.8445	1.15851	3.36127	4.41707	1.69079
Fold change	1.16288	1.06939	3.2454	3.82614	1.27766	Fold change	1.25124	1.03058	1.08788	1.33296	1.09841
Fig 3B			Fig 3C			Fig 3D PPARα expression			Fig 3D Differentiation efficiency
dCas9_CRAB	Ppara_E4_SgRNA		dCas9_CRAB	Ppara_E4_SgRNA		dCas9_CRAB	Ppara_E4_SgRNA		dCas9_CRAB	Ppara_E4_SgRNA
1.06201	0.721503		0.856282	0.684811		0.9363	0.4242		0.9563	0.4405
1.03527	0.424602		0.986624	0.60318		0.8741	0.4154		0.9356	0.4621
0.910314	0.566023		1.15709	0.610347		0.8958	0.5338		0.9434	0.5046
0.938012	0.652975		Fold change	0.632779		0.9373	0.4014		0.9612	0.5534
1.20603	0.762013					0.9076	0.613		0.9023	0.4733
0.878012	0.679408					0.9165	0.4838		0.9334	0.3644
Fold change	0.634421
Fig 3E
	dCAS9_KRAB						Ppara_E4_SgRNA						Fold change
Ucp1	0.98	1.06	0.96	0.937085	1.21582	0.877709	0.671636	0.740418	0.575219	0.46364	0.458255	0.870509	0.629946
Pgc1a	0.769948	1.12213	0.973012	1.03544	1.15743	1.00213	0.502599	0.583378	0.602157	0.565135	0.653685	0.761368	0.611387
Prdm16	1.03877	0.991801	0.970633	0.864123	1.03811	1.11476	0.738414	0.831909	0.906919	0.645387	0.66169	0.550484	0.722467
Elovl3	0.794586	1.12425	1.11942	1.28253	1.28733	0.581969	0.607432	0.681026	0.692237	0.797484	0.673966	0.30976	0.626984
Pparg	1.03291	1.00975	0.958789	0.890821	1.06046	1.05856	0.74227	0.792204	0.887242	0.63072	0.644801	0.68383	0.730178
C/Ebpβ	1.03544	0.972867	0.992712	0.943476	1.06378	0.996365	0.704831	0.922803	0.935463	0.801232	0.779713	0.684772	0.804802
Fig 3F
	dCAS9_KRAB						Ppara_E4_SgRNA						Fold change		Fig 3H			Fig 3J
Lipe	1.06168	1.03472	0.910294	1.0011	1.01962	0.979676	0.771438	0.754138	0.698491	0.742957	0.798621	0.712967	0.746435		dCas9_CRAB	Ppara_E4_SgRNA		dCas9_CRAB	Ppara_E4_SgRNA
Mgll	1.13523	1.03376	0.852113	1.07045	1.01867	0.91706	0.680982	0.791377	0.55231	0.663384	0.672849	0.641539	0.667073		0.880192	0.662621		0.994815	0.47057
Pnpla	1.14026	1.14184	1.15427	0.868165	0.839562	0.912914	0.541521	0.517487	0.570996	0.761914	0.737706	0.761631	0.648543		0.929936	0.65651		1.00519	0.488887
															0.920495	0.60961		0.977428	0.39002
															0.91723	0.719033		Fold change	0.449826
Fig 3K			Fig 3L												0.906183	0.641791
dCAS9_KRAB	E4_sgRNAs		CV		CIII		CIV		CII		CI				0.900398	0.693878
0.980438	0.857021		1.01945	0.962626	0.967369	0.957917	1.1164	0.8622	1.08985	0.853694	0.857655	0.826			Fold change	0.663907
0.987352	0.833582		0.983637	0.939211	1.04327	0.99222	0.991282	0.712074	0.988364	0.755539	1.11191	0.595442
1.03302	0.903748		0.996915	0.934382	0.989364	1.0798	0.892318	0.762451	0.92179	0.821971	1.03044	0.679934
0.987207	0.845137		Fold change	0.945406	Fold change	1.00998	Fold change	0.778908	Fold change	0.810401	Fold change	0.700459
0.960222	0.883184
1.05492	0.895855
Fold change	0.869754
S2A Fig							S2B Fig			S2E Fig
D0	D4	D6	D7	D8	D9		Vehicle	ISO			dCAS9_KRAB						Ppara_E4_SgRNA
0.95705	6.6499	15.3837	21.8062	33.6686	23.3174		1.05951	2.7145		Adhb5	1.02272	0.99675	0.876889	0.990619	1.09042	1.03565	1.08498	0.978544	0.860055	0.927586	0.984202	0.920321
1.12246	7.27695	20.5823	22.5752	27.9221	28.9067		1.01937	2.89672		Cidea	1.10471	1.00597	0.829207	1.00261	1.00403	1.07802	1.20147	1.46641	1.20714	1.04427	0.990073	0.984469
0.95705	6.24773	19.4721	23.8624	26.4159	27.7292		0.925905	2.28582		Dio2	0.890821	1.06046	1.05856	1.09021	0.848625	1.08087	1.2836	1.10812	1.16434	1.20925	1.18793	0.617835
0.905425	6.69616	19.7439	22.2644	29.5141	24.4766		1.08583	2.34899
1.06191	6.83686	18.2944	22.4193	31.4139	28.5088		1.0907	3.40194
1.01162	6.60397	17.0693	22.1106	32.9757	26.7846		0.844376	3.29067
Fold change	6.71859	18.4243	22.5063	30.3184	26.6206		Fold change	2.82311
Fig 4C					Fig 4D					Fig 4E
pEGFP_N1	ATF1	CREM	CREB		pEGFP_N1	CREM	CBP	CREM+CBP		pEGFP_N1	CREB	CBP	CREB+CBP
0.944653	0.832625	1.58198	2.08441		0.864055	1.36481	1.95547	1.43238		1.09178	2.01146	1.79726	3.4118
0.936861	0.852957	1.5066	1.97878		1.18713	1.37691	1.81228	1.46631		1.14269	2.14711	1.71602	3.40073
1.00916	0.875543	1.60502	2.07327		1.32523	1.30975	1.8312	1.48319		1.15748	2.11898	1.71423	3.37645
1.05839	0.884842	1.59241	2.18475		0.883101	1.32387	1.67834	1.49356		1.08404	1.827	1.59227	3.3882
1.05094	0.973701	1.65809	1.97646		0.962189	1.29974	1.60858	1.44612		0.990729	2.09681	1.50331	4.06742
0.999573	0.900578	1.59649	1.99894		0.778301	1.33902	1.727	1.41375		0.926438	1.92474	1.6002	3.72027
Fold change	0.886708	1.5901	2.04943		Fold change	1.33568	1.76881	1.45588		Fold change	2.02102	1.65388	3.56081
Fig 4F							Fig 4G			Fig 4H			Fig 4I				Fig 4J
IgG		CREB		CBP			Control	ox-CREB		IgG	p-CREB		Control	ox-CREB	ox-CREB+sgRNA		Control	ox-CREB	ox-CREB+sgRNA
0.142131	0.0996521	0.866557	1.71865	0.987534	1.44446		1.02108	1.5234		0.072537	0.513326		0.580865	2.31874	1.44544		1.08515	3.43018	1.575
0.167127	0.152761	1.19626	2.295	1.05067	1.25928		1.10123	1.44537		0.0946007	0.498826		0.934588	1.78331	1.78299		1.08928	3.45281	1.30124
0.138699	0.138507	1.12121	2.15651	1.14227	1.42034		1.03398	1.70431		0.0741368	0.608506		1.56132	1.6182	1.62013		0.825565	3.7551	1.44917
		Fold change	2.05672	Fold change	1.37469		0.961416	1.43882					1.21958	2.56122	1.60051		Fold change	3.54603	1.4418
							0.930868	1.44083					1.11139	1.81252	1.72368
							0.961059	1.4565					0.87043	1.44138	1.33837
							Fold change	1.50154					Fold change	1.92256	1.58519
S3B Fig
	dCAS9_KRAB						Ppara_E4_SgRNA						Fold change
CBP	0.985064	1.11221	0.912747	1.07489	1.06438	0.874053	10.0268	11.1573	10.4947	11.254	10.4813	9.9534	10.5613
ATF1	0.842521	0.709935	1.67186	1.03974	0.641202	1.49996	70.3324	82.9712	73.9152	80.6397	67.7226	78.983	75.7607
CREM	0.958704	0.960979	1.05714	0.966111	1.06278	0.948546	65.8252	57.7715	59.3917	60.0277	65.4756	57.4647	60.9927
CREB	1.04533	1.01018	0.946994	1.01558	0.952051	1.03425	95.2699	95.2699	93.885	87.3479	92.6337	93.4233	89.8337
Fig 5B			Fig 5C			Fig 5D			Fig 5F			Fig 5E
CE-control	CE-iBAT-En4		CE-control	CE-iBAT-En4		CE-control	CE-iBAT-En4		TN-control	TN-iBAT-En4		CE-control	CE-iBAT-En4
0.843569	0.150201		0.897724	0.430333		33.8	32.5		35.2	35.5		6.0793	7.6036
1.00918	0.128577		1.07092	0.150635		33.2	32.7		35	34.3		5.3363	7.5379
1.17466	0.192086		1.03136	0.375362		33.4	33.4		35.6	35.2		5.4781	9.5727
0.818499	0.137714		Fold change	0.318777		33.7	32.7		36.3	34.8		5.243	7.1997
1.17318	0.142269					34.2	32.4		35.5	34.6		4.0042	8.6855
Fold change	0.15017
Fig 5H												Fig 5G
CE-control					CE-iBAT-En4					Fold change		TN-control	TN-iBAT-En4
0.824625	0.96232	1.01473	1.04126	1.19266	0.57021	0.59119	0.70469	0.58112	0.48213	0.687		12.1808	25.9358
0.850396	0.86143	1.26291	0.8504	1.27106	0.15833	0.1696	0.16958	0.19462	0.13994	0.350522		13.2676	24.5625
0.963	0.77815	1.07355	1.12158	1.10833	0.67486	0.61709	0.67015	0.78353	0.58351	0.739578		13.3104	20.3007
1.00496	0.96819	0.99504	0.97424	1.06019	0.88201	0.81914	0.83046	0.99199	0.74924	0.888838		16.116	22.267
0.9742	1.04606	0.81826	1.10574	1.08454	0.5182	0.63338	0.66853	0.57852	0.73192	0.702515		13.4236	20.005
Fig 5I
CE-control					CE-iBAT-En4					Fold change
0.947693	0.95097	1.09154	0.91953	1.1055	0.41343	0.40467	0.52872	0.43343	0.38594	0.545282
0.983616	0.88036	1.18231	0.95438	1.02343	0.36322	0.43298	0.46451	0.46424	0.41212	0.52675
0.929374	0.89633	1.2776	0.90175	1.04198	0.32113	0.29516	0.41068	0.31613	0.26659	0.441945
Fig 5L			Fig 5M
CE-control	CE-iBAT-En4		CV		CIII		CIV		CII		CI
0.973908	0.897712		0.721561	0.99686	0.972809	1.00408	0.85773	0.817024	0.75828	1.0081	1.09012	0.845861
0.980776	0.740579		1.0494	0.958964	0.980608	0.997408	1.00091	0.727863	0.792123	1.10045	1.01844	0.402802
1.02614	0.80077		1.22904	1.13435	1.04658	1.02334	1.14136	0.694879	1.4496	0.732532	0.891441	0.427698
1.04193	0.814836		Fold change	1.03006	Fold change	1.00828	Fold change	0.746589	Fold change	0.947026	Fold change	0.558787
0.979188	0.862968
Fold change	0.823373
S4C Fig			S4D Fig			S4E Fig (left)		S4E Fig (right)			S4G Fig
TN-control	TN-iBAT-En4		TN-control	TN-iBAT-En4		1 week	5 weeks	1 week	5 weeks		TN-control					TN-iBAT-En4					Fold change
1.17333	0.538761		1.11323	0.55044		20	24.3	21.1	25		0.85166	1.17418	0.89424	0.94189	1.09736	0.7627	0.79083	0.71354	0.74178	0.68631	0.739032
0.883949	0.55569		0.886775	0.589264		22.6	26.2	20.9	25.6		0.81583	1.2062	1.01654	1.01702	0.98293	1.05309	1.02104	0.95429	0.96929	0.82521	0.964584
0.941213	0.562368		1.04963	0.398209		19.4	27.5	20	23.2		0.93782	1.1719	0.81497	1.1691	0.95499	0.66146	0.75512	0.5994	0.71685	0.71353	0.689272
1.08473	0.542036		Fold change	0.512637		21	24.3	22	24.5
0.944368	0.57519					20.7	24.5	20.7	26
Fold change	0.554809					20	24.6	20.8	24.1
						21	24.5	22	26.1
S4F Fig			S4I Fig			21.5	25.6	20.6	24.4
TN-control	TN-iBAT-En4		TN-control	TN-iBAT-En4		20.8	24.4	21.1	25.6
1.02121	1.39004		0.877431	1.19326		21.3	25.6	21	24.6
0.97879	1.14651		0.853447	0.96809
1.21582	0.684743		0.937617	0.936951
Fold change	1.07377		1.20807	0.981815
			1.17895	0.853531
			Fold change	0.986729
S4J Fig
CV		CIII		CIV		CII		CI
0.682654	0.972499	1.06813	0.799363	1.0602	0.906826	0.937886	1.20416	0.794399	0.816273
1.14	0.974505	0.968791	0.876007	1.02443	1.04519	0.861925	0.929283	0.904178	0.765127
1.17735	1.05366	0.963076	0.927743	0.915369	0.927983	1.20019	0.940438	1.30142	0.902939
Fold change	1.00022	Fold change	0.867704	Fold change	0.960001	Fold change	1.02463	Fold change	0.828113
